# Supplementary material for: Tailored homo- and hetero- lanthanide porphyrin dimers: a synthetic strategy for integrating multiple spintronic functionalities into a single molecule
Source: Chem Sci. 2018 Oct 19;9(45):8474–81. doi: 10.1039/c8sc03762k (PMC6256854; doi:10.1039/c8sc03762k)
Supplement: Supplementary file 2 [file SC-009-C8SC03762K-s002.cif]

# Electronic Supplementary Material (ESI) for Chemical Science.
# This journal is © The Royal Society of Chemistry 2019

####################################################################### 
# 
# This file contains crystal structure data downloaded from the 
# Cambridge Structural Database (CSD) hosted by the Cambridge 
# Crystallographic Data Centre (CCDC).
# 
# Full information about CCDC data access policies and citation 
# guidelines are available at http://www.ccdc.cam.ac.uk/access/V1 
# 
# Audit and citation data items may have been added by the CCDC. 
# Please retain this information to preserve the provenance of 
# this file and to allow appropriate attribution of the data. 
# 
#######################################################################

data_P1star2H
_database_code_depnum_ccdc_archive 'CCDC 1565176'
_audit_update_record             
;
2017-07-27 deposited with the CCDC.
2018-10-18 downloaded from the CCDC.
;
_audit_creation_date             2017-02-13
_audit_creation_method           
;
Olex2 1.2-alpha
(compiled 2017.02.06 svn.r3384 for OlexSys, GUI svn.r5312)
;
#2016ncs0712
_shelx_SHELXL_version_number     2014/7
_chemical_name_common            ?
_chemical_name_systematic        ?
_chemical_formula_moiety         'C72 H92 N6 Si2'
_chemical_formula_sum            'C72 H92 N6 Si2'
_chemical_formula_weight         1097.69
_chemical_melting_point          ?
_chemical_oxdiff_formula         'C72 H92 N6 Si2'
_chemical_oxdiff_usercomment     Por-CN
loop_
_atom_type_symbol
_atom_type_description
_atom_type_scat_dispersion_real
_atom_type_scat_dispersion_imag
_atom_type_scat_source
C C 0.0033 0.0016 'International Tables Vol C Tables 4.2.6.8 and 6.1.1.4'
H H 0.0000 0.0000 'International Tables Vol C Tables 4.2.6.8 and 6.1.1.4'
N N 0.0061 0.0033 'International Tables Vol C Tables 4.2.6.8 and 6.1.1.4'
Si Si 0.0817 0.0704 'International Tables Vol C Tables 4.2.6.8 and 6.1.1.4'

_shelx_space_group_comment       
;
The symmetry employed for this shelxl refinement is uniquely defined
by the following loop, which should always be used as a source of
symmetry information in preference to the above space-group names.
They are only intended as comments.
;
_space_group_crystal_system      triclinic
_space_group_IT_number           2
_space_group_name_H-M_alt        'P -1'
_space_group_name_Hall           '-P 1'
loop_
_space_group_symop_operation_xyz
'x, y, z'
'-x, -y, -z'

_cell_length_a                   10.4966(5)
_cell_length_b                   12.3975(8)
_cell_length_c                   13.2265(10)
_cell_angle_alpha                104.289(6)
_cell_angle_beta                 99.208(5)
_cell_angle_gamma                101.826(5)
_cell_volume                     1591.78(18)
_cell_formula_units_Z            1
_cell_measurement_reflns_used    6076
_cell_measurement_temperature    100(2)
_cell_measurement_theta_max      27.8160
_cell_measurement_theta_min      2.3070
_shelx_estimated_absorpt_T_max   ?
_shelx_estimated_absorpt_T_min   ?
_exptl_absorpt_coefficient_mu    0.102
_exptl_absorpt_correction_T_max  1.000
_exptl_absorpt_correction_T_min  0.451
_exptl_absorpt_correction_type   gaussian
_exptl_absorpt_process_details   
;
CrysAlisPro 1.171.39.9g (Rigaku Oxford Diffraction, 2015)
Numerical absorption correction based on gaussian integration over
			a multifaceted crystal model
Empirical absorption correction using spherical harmonics,
 implemented in SCALE3 ABSPACK scaling algorithm.
;
_exptl_absorpt_special_details   ?
_exptl_crystal_colour            'dark blue'
_exptl_crystal_colour_modifier   'iridescent dark'
_exptl_crystal_colour_primary    blue
_exptl_crystal_density_diffrn    1.145
_exptl_crystal_density_meas      ?
_exptl_crystal_density_method    ?
_exptl_crystal_description       plate
_exptl_crystal_F_000             594
loop_
_exptl_crystal_face_index_h
_exptl_crystal_face_index_k
_exptl_crystal_face_index_l
_exptl_crystal_face_perp_dist
-1 -2 -5 0.1317
0 -1 1 0.0085
0 1 -1 0.0085
-5 2 0 0.0601
5 -3 -1 0.1834
5 0 3 0.0829
-5 3 1 0.0708

_exptl_crystal_size_max          0.389
_exptl_crystal_size_mid          0.209
_exptl_crystal_size_min          0.017
loop_
_exptl_oxdiff_crystal_face_indexfrac_h
_exptl_oxdiff_crystal_face_indexfrac_k
_exptl_oxdiff_crystal_face_indexfrac_l
_exptl_oxdiff_crystal_face_x
_exptl_oxdiff_crystal_face_y
_exptl_oxdiff_crystal_face_z
-0.9992 -1.9966 -4.9834 -0.2644 -0.1435 -0.2064
0.0009 -0.9973 0.9980 -0.0250 0.0641 0.0136
-0.0009 0.9973 -0.9980 0.0250 -0.0641 -0.0136
-4.9863 1.9889 0.0034 0.1099 0.0432 -0.3218
4.9861 -2.9864 -0.9998 -0.1961 -0.0618 0.2881
4.9872 0.0063 2.9867 0.0931 0.0353 0.4126
-4.9861 2.9864 0.9998 0.1961 0.0618 -0.2881

_exptl_transmission_factor_max   ?
_exptl_transmission_factor_min   ?
_diffrn_reflns_av_R_equivalents  0.0828
_diffrn_reflns_av_unetI/netI     0.0593
_diffrn_reflns_Laue_measured_fraction_full 0.999
_diffrn_reflns_Laue_measured_fraction_max 0.999
_diffrn_reflns_limit_h_max       12
_diffrn_reflns_limit_h_min       -12
_diffrn_reflns_limit_k_max       14
_diffrn_reflns_limit_k_min       -14
_diffrn_reflns_limit_l_max       15
_diffrn_reflns_limit_l_min       -15
_diffrn_reflns_number            27097
_diffrn_reflns_point_group_measured_fraction_full 0.999
_diffrn_reflns_point_group_measured_fraction_max 0.999
_diffrn_reflns_theta_full        25.026
_diffrn_reflns_theta_max         25.026
_diffrn_reflns_theta_min         2.306
_diffrn_ambient_environment      N~2~
_diffrn_ambient_temperature      100(2)
_diffrn_detector                 'CCD area detector'
_diffrn_detector_area_resol_mean 28.5714
_diffrn_detector_type            'Rigaku HG Saturn724+ (2x2 bin mode)'
_diffrn_measured_fraction_theta_full 0.999
_diffrn_measured_fraction_theta_max 0.999
_diffrn_measurement_details      
;
List of Runs (angles in degrees, time in seconds):

  # Type    Start    End  Width  t~exp~   \w     \q     \k     \f   Frames
#--------------------------------------------------------------------------
  1  \w    -15.00  94.00   1.00   10.00    --    5.00  38.00 -60.00  109
  2  \w    -84.00  25.00   1.00   10.00    --    5.00 -38.00 -30.00  109
  3  \w    -31.00  83.00   1.00   10.00    --   -6.00  57.00-150.00  114
  4  \w    -95.00  23.00   1.00   10.00    --   -6.00 -72.00 -90.00  118
  5  \w    -95.00  23.00   1.00   10.00    --   -6.00 -72.00  90.00  118
  6  \w    -31.00  16.00   1.00   10.00    --   -6.00  57.00  90.00   47
;
_diffrn_measurement_device       'four-circle \k goniometer'
_diffrn_measurement_device_type  
'Rigaku FRE+ equipped with HF Varimax confocal mirrors and an AFC12 goniometer and HG Saturn 724+ detector'
_diffrn_measurement_method       'profile data from \w-scans'
_diffrn_measurement_specimen_support 'MiTeGen MicroLoop'
_diffrn_orient_matrix_type       
'CrysAlisPro convention (1999,Acta A55,543-557)'
_diffrn_orient_matrix_UB_11      0.0002165000
_diffrn_orient_matrix_UB_12      0.0557578000
_diffrn_orient_matrix_UB_13      0.0306807000
_diffrn_orient_matrix_UB_21      -0.0177308000
_diffrn_orient_matrix_UB_22      -0.0227879000
_diffrn_orient_matrix_UB_23      0.0414807000
_diffrn_orient_matrix_UB_31      0.0685509000
_diffrn_orient_matrix_UB_32      0.0100483000
_diffrn_orient_matrix_UB_33      0.0236492000
_diffrn_radiation_collimation    0.2
_diffrn_radiation_monochromator  'Confocal mirrors, HF Varimax'
_diffrn_radiation_probe          x-ray
_diffrn_radiation_type           MoK\a
_diffrn_radiation_wavelength     0.71075
_diffrn_radiation_xray_symbol    K-L~3~
_diffrn_source                   'Rotating Anode'
_diffrn_source_current           55.0
_diffrn_source_power             2.475
_diffrn_source_target            Mo
_diffrn_source_type              'Rigaku FRE+'
_diffrn_source_voltage           45.0
_reflns_Friedel_coverage         0.000
_reflns_Friedel_fraction_full    .
_reflns_Friedel_fraction_max     .
_reflns_number_gt                4022
_reflns_number_total             5633
_reflns_odcompleteness_completeness 99.93
_reflns_odcompleteness_iscentric 1
_reflns_odcompleteness_theta     24.97
_reflns_special_details          
;
 Reflections were merged by SHELXL according to the crystal
 class for the calculation of statistics and refinement.
 
 _reflns_Friedel_fraction is defined as the number of unique
 Friedel pairs measured divided by the number that would be
 possible theoretically, ignoring centric projections and
 systematic absences.
;
_reflns_threshold_expression     'I > 2\s(I)'
_computing_cell_refinement       'CrysAlisPro 1.171.39.9g (Rigaku OD, 2015)'
_computing_data_collection       'CrysAlisPro 1.171.39.9g (Rigaku OD, 2015)'
_computing_data_reduction        'CrysAlisPro 1.171.39.9g (Rigaku OD, 2015)'
_computing_molecular_graphics    'Olex2 (Dolomanov et al., 2009)'
_computing_publication_material  'Olex2 (Dolomanov et al., 2009)'
_computing_structure_refinement  'ShelXL (Sheldrick, 2015)'
_computing_structure_solution    'ShelXT (Sheldrick, 2015)'
_refine_diff_density_max         0.757
_refine_diff_density_min         -0.489
_refine_diff_density_rms         0.065
_refine_ls_extinction_coef       .
_refine_ls_extinction_method     none
_refine_ls_goodness_of_fit_ref   1.024
_refine_ls_hydrogen_treatment    constr
_refine_ls_matrix_type           full
_refine_ls_number_parameters     399
_refine_ls_number_reflns         5633
_refine_ls_number_restraints     8
_refine_ls_R_factor_all          0.1048
_refine_ls_R_factor_gt           0.0734
_refine_ls_restrained_S_all      1.024
_refine_ls_shift/su_max          0.000
_refine_ls_shift/su_mean         0.000
_refine_ls_structure_factor_coef Fsqd
_refine_ls_weighting_details     
'w=1/[\s^2^(Fo^2^)+(0.1017P)^2^+1.4642P] where P=(Fo^2^+2Fc^2^)/3'
_refine_ls_weighting_scheme      calc
_refine_ls_wR_factor_gt          0.1820
_refine_ls_wR_factor_ref         0.2053
_refine_special_details          
'The nitrile group is disordered over two positions requiring the use of geometrical restraints (SADI, SAME) and displacement contraints (EADP) on the minor component.'
_olex2_refinement_description    
;
1. Fixed Uiso
 At 1.2 times of:
  All C(H) groups, All C(H,H) groups, All N(H) groups
 At 1.5 times of:
  All C(H,H,H) groups
2. Restrained distances
 Si1-C33 \\sim Si1-C33B
 with sigma of 0.02
3. Uiso/Uaniso restraints and constraints
Uanis(C33B) = Uanis(C34B) = Uanis(C35B) = Uanis(C36B)
4. Same fragment restrains
{N3, C33, C34, C35, C36} sigma for 1-2: 0.02, 1-3: 0.04
as
{N3B, C33B, C34B, C35B, C36B}
5. Others
 Sof(N3B)=Sof(C33B)=Sof(H33C)=Sof(H33D)=Sof(C34B)=Sof(H34C)=Sof(H34D)=
 Sof(C35B)=Sof(H35C)=Sof(H35D)=Sof(C36B)=1-FVAR(1)
 Sof(N3)=Sof(C33)=Sof(H33A)=Sof(H33B)=Sof(C34)=Sof(H34A)=Sof(H34B)=Sof(C35)=
 Sof(H35A)=Sof(H35B)=Sof(C36)=FVAR(1)
 Fixed Sof: H1(0.5) H2(0.5)
6.a Ternary CH refined with riding coordinates:
 C27(H27), C30(H30)
6.b Secondary CH2 refined with riding coordinates:
 C33(H33A,H33B), C34(H34A,H34B), C35(H35A,H35B), C33B(H33C,H33D), C34B(H34C,
 H34D), C35B(H35C,H35D)
6.c Aromatic/amide H refined with riding coordinates:
 N1(H1), N2(H2), C2(H2A), C3(H3), C7(H7), C8(H8), C12(H12), C14(H14), C16(H16)
6.d Idealised Me refined as rotating group:
 C18(H18A,H18B,H18C), C19(H19A,H19B,H19C), C20(H20A,H20B,H20C), C22(H22A,H22B,
 H22C), C23(H23A,H23B,H23C), C24(H24A,H24B,H24C), C28(H28A,H28B,H28C), C29(H29A,
 H29B,H29C), C31(H31A,H31B,H31C), C32(H32A,H32B,H32C)
;
_atom_sites_solution_hydrogens   geom
_atom_sites_solution_primary     dual
_atom_sites_solution_secondary   ?
loop_
_atom_site_label
_atom_site_type_symbol
_atom_site_fract_x
_atom_site_fract_y
_atom_site_fract_z
_atom_site_U_iso_or_equiv
_atom_site_adp_type
_atom_site_occupancy
_atom_site_site_symmetry_order
_atom_site_calc_flag
_atom_site_refinement_flags_posn
_atom_site_refinement_flags_adp
_atom_site_refinement_flags_occupancy
_atom_site_disorder_assembly
_atom_site_disorder_group
Si1 Si 0.28849(9) 0.76876(9) 0.59694(7) 0.0430(3) Uani 1 1 d D . . . .
N1 N 1.0909(2) 0.9657(2) 0.36975(18) 0.0259(6) Uani 1 1 d . . . . .
H1 H 1.0477 0.9852 0.4203 0.031 Uiso 0.5 1 calc R . P . .
N2 N 0.8300(2) 0.8883(2) 0.40435(19) 0.0274(6) Uani 1 1 d . . . . .
H2 H 0.9050 0.9368 0.4438 0.033 Uiso 0.5 1 calc R . P . .
C1 C 1.2235(3) 1.0094(3) 0.3769(2) 0.0264(7) Uani 1 1 d . . . . .
C2 C 1.2530(3) 0.9566(3) 0.2780(2) 0.0307(7) Uani 1 1 d . . . . .
H2A H 1.3376 0.9713 0.2598 0.037 Uiso 1 1 calc R . . . .
C3 C 1.1385(3) 0.8811(3) 0.2140(2) 0.0295(7) Uani 1 1 d . . . . .
H3 H 1.1294 0.8335 0.1435 0.035 Uiso 1 1 calc R . . . .
C4 C 1.0349(3) 0.8861(2) 0.2710(2) 0.0260(7) Uani 1 1 d . . . . .
C5 C 0.9029(3) 0.8194(2) 0.2372(2) 0.0264(7) Uani 1 1 d . . . . .
C6 C 0.8077(3) 0.8222(3) 0.3006(2) 0.0270(7) Uani 1 1 d . . . . .
C7 C 0.6703(3) 0.7543(3) 0.2639(2) 0.0333(8) Uani 1 1 d . . . . .
H7 H 0.6302 0.7019 0.1950 0.040 Uiso 1 1 calc R . . . .
C8 C 0.6112(3) 0.7797(3) 0.3459(2) 0.0357(8) Uani 1 1 d . . . . .
H8 H 0.5206 0.7488 0.3462 0.043 Uiso 1 1 calc R . . . .
C9 C 0.7107(3) 0.8629(3) 0.4337(2) 0.0289(7) Uani 1 1 d . . . . .
C10 C 0.6855(3) 0.9096(3) 0.5342(2) 0.0298(7) Uani 1 1 d . . . . .
C11 C 0.8627(3) 0.7389(3) 0.1266(2) 0.0262(7) Uani 1 1 d . . . . .
C12 C 0.8640(3) 0.7799(3) 0.0377(2) 0.0280(7) Uani 1 1 d . . . . .
H12 H 0.8946 0.8603 0.0481 0.034 Uiso 1 1 calc R . . . .
C13 C 0.8218(3) 0.7061(3) -0.0659(2) 0.0281(7) Uani 1 1 d . . . . .
C14 C 0.7784(3) 0.5885(3) -0.0781(2) 0.0281(7) Uani 1 1 d . . . . .
H14 H 0.7479 0.5370 -0.1483 0.034 Uiso 1 1 calc R . . . .
C15 C 0.7780(3) 0.5439(3) 0.0085(2) 0.0269(7) Uani 1 1 d . . . . .
C16 C 0.8212(3) 0.6211(3) 0.1109(2) 0.0271(7) Uani 1 1 d . . . . .
H16 H 0.8223 0.5925 0.1713 0.032 Uiso 1 1 calc R . . . .
C17 C 0.8173(3) 0.7519(3) -0.1640(2) 0.0344(7) Uani 1 1 d . . . . .
C18 C 0.8348(7) 0.6641(4) -0.2604(3) 0.0815(17) Uani 1 1 d . . . . .
H18A H 0.9203 0.6453 -0.2428 0.122 Uiso 1 1 calc GR . . . .
H18B H 0.8334 0.6963 -0.3210 0.122 Uiso 1 1 calc GR . . . .
H18C H 0.7619 0.5941 -0.2793 0.122 Uiso 1 1 calc GR . . . .
C19 C 0.6800(4) 0.7741(4) -0.1921(4) 0.0668(13) Uani 1 1 d . . . . .
H19A H 0.6106 0.7032 -0.2039 0.100 Uiso 1 1 calc GR . . . .
H19B H 0.6723 0.7985 -0.2574 0.100 Uiso 1 1 calc GR . . . .
H19C H 0.6691 0.8346 -0.1332 0.100 Uiso 1 1 calc GR . . . .
C20 C 0.9249(4) 0.8618(4) -0.1425(3) 0.0540(11) Uani 1 1 d . . . . .
H20A H 0.9081 0.9230 -0.0874 0.081 Uiso 1 1 calc GR . . . .
H20B H 0.9240 0.8845 -0.2085 0.081 Uiso 1 1 calc GR . . . .
H20C H 1.0122 0.8492 -0.1177 0.081 Uiso 1 1 calc GR . . . .
C21 C 0.7346(3) 0.4144(3) -0.0046(2) 0.0310(7) Uani 1 1 d . . . . .
C22 C 0.8539(3) 0.3777(3) 0.0464(3) 0.0391(8) Uani 1 1 d . . . . .
H22A H 0.9262 0.3913 0.0089 0.059 Uiso 1 1 calc GR . . . .
H22B H 0.8268 0.2957 0.0411 0.059 Uiso 1 1 calc GR . . . .
H22C H 0.8850 0.4227 0.1219 0.059 Uiso 1 1 calc GR . . . .
C23 C 0.6891(3) 0.3434(3) -0.1214(3) 0.0390(8) Uani 1 1 d . . . . .
H23A H 0.6148 0.3675 -0.1564 0.059 Uiso 1 1 calc GR . . . .
H23B H 0.6598 0.2617 -0.1259 0.059 Uiso 1 1 calc GR . . . .
H23C H 0.7634 0.3551 -0.1573 0.059 Uiso 1 1 calc GR . . . .
C24 C 0.6172(3) 0.3887(3) 0.0509(3) 0.0415(9) Uani 1 1 d . . . . .
H24A H 0.6441 0.4340 0.1264 0.062 Uiso 1 1 calc GR . . . .
H24B H 0.5932 0.3066 0.0457 0.062 Uiso 1 1 calc GR . . . .
H24C H 0.5400 0.4093 0.0157 0.062 Uiso 1 1 calc GR . . . .
C25 C 0.5527(3) 0.8697(3) 0.5489(2) 0.0341(8) Uani 1 1 d . . . . .
C26 C 0.4446(3) 0.8334(3) 0.5641(3) 0.0421(9) Uani 1 1 d . . . . .
C27 C 0.3133(4) 0.6408(4) 0.6362(4) 0.0653(13) Uani 1 1 d . . . . .
H27 H 0.3736 0.6719 0.7091 0.078 Uiso 1 1 calc R . . . .
C28 C 0.3853(5) 0.5686(4) 0.5697(4) 0.0776(14) Uani 1 1 d . . . . .
H28A H 0.3297 0.5323 0.4974 0.116 Uiso 1 1 calc GR . . . .
H28B H 0.4037 0.5089 0.6023 0.116 Uiso 1 1 calc GR . . . .
H28C H 0.4697 0.6174 0.5661 0.116 Uiso 1 1 calc GR . . . .
C29 C 0.1878(4) 0.5670(4) 0.6512(4) 0.0678(13) Uani 1 1 d . . . . .
H29A H 0.1461 0.6153 0.6991 0.102 Uiso 1 1 calc GR . . . .
H29B H 0.2107 0.5077 0.6825 0.102 Uiso 1 1 calc GR . . . .
H29C H 0.1254 0.5302 0.5817 0.102 Uiso 1 1 calc GR . . . .
C30 C 0.1474(4) 0.7460(4) 0.4826(4) 0.0560(11) Uani 1 1 d . . . . .
H30 H 0.1601 0.8195 0.4625 0.067 Uiso 1 1 calc R . . . .
C31 C 0.0112(4) 0.7255(4) 0.5127(4) 0.0712(14) Uani 1 1 d . . . . .
H31A H -0.0081 0.6521 0.5297 0.107 Uiso 1 1 calc GR . . . .
H31B H -0.0581 0.7232 0.4523 0.107 Uiso 1 1 calc GR . . . .
H31C H 0.0127 0.7882 0.5751 0.107 Uiso 1 1 calc GR . . . .
C32 C 0.1481(4) 0.6520(5) 0.3828(3) 0.0692(14) Uani 1 1 d . . . . .
H32A H 0.2361 0.6674 0.3654 0.104 Uiso 1 1 calc GR . . . .
H32B H 0.0801 0.6518 0.3225 0.104 Uiso 1 1 calc GR . . . .
H32C H 0.1285 0.5769 0.3966 0.104 Uiso 1 1 calc GR . . . .
N3 N 0.3050(5) 0.9276(4) 1.0151(4) 0.0500(12) Uani 0.781(6) 1 d D . P A 1
C33 C 0.2596(4) 0.8817(5) 0.7125(4) 0.0420(13) Uani 0.781(6) 1 d D . P A 1
H33A H 0.1999 0.9240 0.6827 0.050 Uiso 0.781(6) 1 calc R . P A 1
H33B H 0.2132 0.8419 0.7578 0.050 Uiso 0.781(6) 1 calc R . P A 1
C34 C 0.3867(5) 0.9679(4) 0.7823(4) 0.0382(12) Uani 0.781(6) 1 d D . P A 1
H34A H 0.4249 1.0172 0.7403 0.046 Uiso 0.781(6) 1 calc R . P A 1
H34B H 0.4525 0.9256 0.8021 0.046 Uiso 0.781(6) 1 calc R . P A 1
C35 C 0.3643(9) 1.0449(9) 0.8848(6) 0.0446(16) Uani 0.781(6) 1 d D . P A 1
H35A H 0.4466 1.1070 0.9207 0.054 Uiso 0.781(6) 1 calc R . P A 1
H35B H 0.2917 1.0812 0.8659 0.054 Uiso 0.781(6) 1 calc R . P A 1
C36 C 0.3293(4) 0.9790(4) 0.9581(3) 0.0368(12) Uani 0.781(6) 1 d D . P A 1
N3B N 0.6141(18) 1.0772(14) 0.9394(16) 0.060(5) Uani 0.219(6) 1 d D . P A 2
C33B C 0.3156(19) 0.8331(13) 0.7465(11) 0.048(3) Uani 0.219(6) 1 d D . P A 2
H33C H 0.2445 0.7930 0.7753 0.057 Uiso 0.219(6) 1 calc R . P A 2
H33D H 0.4036 0.8302 0.7845 0.057 Uiso 0.219(6) 1 calc R . P A 2
C34B C 0.309(2) 0.9581(16) 0.7553(15) 0.048(3) Uani 0.219(6) 1 d D . P A 2
H34C H 0.3636 0.9883 0.7091 0.057 Uiso 0.219(6) 1 calc R . P A 2
H34D H 0.2155 0.9587 0.7288 0.057 Uiso 0.219(6) 1 calc R . P A 2
C35B C 0.359(3) 1.037(3) 0.870(3) 0.048(3) Uani 0.219(6) 1 d D . P A 2
H35C H 0.3327 1.1100 0.8740 0.057 Uiso 0.219(6) 1 calc R . P A 2
H35D H 0.3150 1.0000 0.9180 0.057 Uiso 0.219(6) 1 calc R . P A 2
C36B C 0.5025(17) 1.0632(15) 0.9077(14) 0.048(3) Uani 0.219(6) 1 d D . P A 2

loop_
_atom_site_aniso_label
_atom_site_aniso_U_11
_atom_site_aniso_U_22
_atom_site_aniso_U_33
_atom_site_aniso_U_23
_atom_site_aniso_U_13
_atom_site_aniso_U_12
Si1 0.0271(5) 0.0570(7) 0.0334(5) 0.0008(4) 0.0142(4) -0.0054(4)
N1 0.0223(12) 0.0284(14) 0.0213(12) 0.0003(10) 0.0066(10) 0.0009(10)
N2 0.0215(12) 0.0299(14) 0.0224(13) -0.0004(10) 0.0054(10) -0.0021(10)
C1 0.0231(14) 0.0288(16) 0.0233(15) 0.0031(12) 0.0068(12) 0.0022(12)
C2 0.0244(15) 0.0355(17) 0.0281(16) 0.0018(13) 0.0121(13) 0.0029(13)
C3 0.0302(16) 0.0315(17) 0.0230(15) 0.0005(13) 0.0099(12) 0.0057(13)
C4 0.0269(15) 0.0243(15) 0.0236(15) 0.0021(12) 0.0087(12) 0.0029(12)
C5 0.0255(15) 0.0258(16) 0.0238(15) 0.0023(12) 0.0048(12) 0.0039(12)
C6 0.0256(15) 0.0295(16) 0.0234(15) 0.0039(13) 0.0083(12) 0.0036(12)
C7 0.0261(16) 0.0356(18) 0.0251(16) -0.0050(13) 0.0053(13) -0.0034(13)
C8 0.0227(15) 0.045(2) 0.0300(17) 0.0001(15) 0.0096(13) -0.0010(14)
C9 0.0259(15) 0.0313(17) 0.0242(16) 0.0020(13) 0.0086(12) 0.0009(13)
C10 0.0227(15) 0.0341(17) 0.0266(16) 0.0033(13) 0.0076(12) -0.0008(13)
C11 0.0185(14) 0.0286(16) 0.0262(16) -0.0006(13) 0.0067(12) 0.0033(12)
C12 0.0241(15) 0.0283(16) 0.0285(16) 0.0011(13) 0.0097(12) 0.0058(12)
C13 0.0235(15) 0.0334(17) 0.0276(16) 0.0037(13) 0.0102(12) 0.0100(13)
C14 0.0187(14) 0.0353(17) 0.0233(15) -0.0028(13) 0.0049(12) 0.0054(12)
C15 0.0165(13) 0.0304(16) 0.0282(16) -0.0016(13) 0.0076(12) 0.0042(12)
C16 0.0217(14) 0.0312(17) 0.0264(16) 0.0052(13) 0.0075(12) 0.0049(12)
C17 0.0371(18) 0.0379(19) 0.0262(16) 0.0038(14) 0.0086(14) 0.0106(14)
C18 0.165(6) 0.061(3) 0.034(2) 0.015(2) 0.044(3) 0.047(3)
C19 0.039(2) 0.093(4) 0.081(3) 0.053(3) 0.004(2) 0.017(2)
C20 0.046(2) 0.067(3) 0.044(2) 0.025(2) 0.0077(17) -0.0050(19)
C21 0.0244(15) 0.0280(16) 0.0343(17) -0.0011(13) 0.0087(13) 0.0032(13)
C22 0.0357(18) 0.0308(18) 0.045(2) 0.0022(15) 0.0085(15) 0.0075(14)
C23 0.0339(18) 0.0319(18) 0.0396(19) -0.0053(15) 0.0075(15) 0.0023(14)
C24 0.0377(19) 0.0337(18) 0.047(2) -0.0003(16) 0.0218(16) 0.0020(15)
C25 0.0295(17) 0.0425(19) 0.0200(15) -0.0013(14) 0.0078(13) -0.0024(14)
C26 0.0322(18) 0.056(2) 0.0262(17) -0.0016(15) 0.0119(14) -0.0023(16)
C27 0.038(2) 0.100(4) 0.069(3) 0.042(3) 0.017(2) 0.016(2)
C28 0.077(3) 0.062(3) 0.099(4) 0.023(3) 0.027(3) 0.022(3)
C29 0.056(3) 0.082(3) 0.066(3) 0.035(3) 0.014(2) 0.003(2)
C30 0.034(2) 0.059(3) 0.087(3) 0.042(2) 0.018(2) 0.0091(18)
C31 0.032(2) 0.074(3) 0.116(4) 0.037(3) 0.020(2) 0.017(2)
C32 0.045(2) 0.110(4) 0.035(2) 0.015(2) 0.0008(18) -0.007(2)
N3 0.050(3) 0.050(3) 0.043(3) 0.004(2) 0.019(2) 0.005(2)
C33 0.036(3) 0.047(3) 0.042(3) 0.007(2) 0.017(2) 0.007(2)
C34 0.038(3) 0.039(3) 0.039(3) 0.005(2) 0.019(2) 0.011(2)
C35 0.046(3) 0.046(3) 0.040(4) 0.001(3) 0.017(3) 0.015(3)
C36 0.029(2) 0.043(3) 0.033(2) 0.000(2) 0.0119(19) 0.0075(19)
N3B 0.049(11) 0.053(10) 0.081(14) 0.005(9) 0.047(11) 0.011(9)
C33B 0.055(7) 0.054(7) 0.055(6) 0.028(5) 0.030(6) 0.031(6)
C34B 0.055(7) 0.054(7) 0.055(6) 0.028(5) 0.030(6) 0.031(6)
C35B 0.055(7) 0.054(7) 0.055(6) 0.028(5) 0.030(6) 0.031(6)
C36B 0.055(7) 0.054(7) 0.055(6) 0.028(5) 0.030(6) 0.031(6)

_geom_special_details            
;
 All esds (except the esd in the dihedral angle between two l.s. planes)
 are estimated using the full covariance matrix.  The cell esds are taken
 into account individually in the estimation of esds in distances, angles
 and torsion angles; correlations between esds in cell parameters are only
 used when they are defined by crystal symmetry.  An approximate (isotropic)
 treatment of cell esds is used for estimating esds involving l.s. planes.
;
loop_
_geom_bond_atom_site_label_1
_geom_bond_atom_site_label_2
_geom_bond_distance
_geom_bond_site_symmetry_2
_geom_bond_publ_flag
Si1 C26 1.838(3) . ?
Si1 C27 1.840(5) . ?
Si1 C30 1.860(4) . ?
Si1 C33 1.912(5) . ?
Si1 C33B 1.892(13) . ?
N1 H1 0.8800 . ?
N1 C1 1.365(4) . ?
N1 C4 1.380(4) . ?
N2 H2 0.8800 . ?
N2 C6 1.369(4) . ?
N2 C9 1.368(4) . ?
C1 C2 1.424(4) . ?
C1 C10 1.403(4) 2_776 ?
C2 H2A 0.9500 . ?
C2 C3 1.364(4) . ?
C3 H3 0.9500 . ?
C3 C4 1.422(4) . ?
C4 C5 1.397(4) . ?
C5 C6 1.404(4) . ?
C5 C11 1.490(4) . ?
C6 C7 1.450(4) . ?
C7 H7 0.9500 . ?
C7 C8 1.337(4) . ?
C8 H8 0.9500 . ?
C8 C9 1.443(4) . ?
C9 C10 1.404(4) . ?
C10 C1 1.403(4) 2_776 ?
C10 C25 1.441(4) . ?
C11 C12 1.393(4) . ?
C11 C16 1.388(4) . ?
C12 H12 0.9500 . ?
C12 C13 1.390(4) . ?
C13 C14 1.395(4) . ?
C13 C17 1.538(4) . ?
C14 H14 0.9500 . ?
C14 C15 1.390(4) . ?
C15 C16 1.394(4) . ?
C15 C21 1.533(4) . ?
C16 H16 0.9500 . ?
C17 C18 1.522(5) . ?
C17 C19 1.527(5) . ?
C17 C20 1.512(5) . ?
C18 H18A 0.9800 . ?
C18 H18B 0.9800 . ?
C18 H18C 0.9800 . ?
C19 H19A 0.9800 . ?
C19 H19B 0.9800 . ?
C19 H19C 0.9800 . ?
C20 H20A 0.9800 . ?
C20 H20B 0.9800 . ?
C20 H20C 0.9800 . ?
C21 C22 1.531(5) . ?
C21 C23 1.520(4) . ?
C21 C24 1.550(4) . ?
C22 H22A 0.9800 . ?
C22 H22B 0.9800 . ?
C22 H22C 0.9800 . ?
C23 H23A 0.9800 . ?
C23 H23B 0.9800 . ?
C23 H23C 0.9800 . ?
C24 H24A 0.9800 . ?
C24 H24B 0.9800 . ?
C24 H24C 0.9800 . ?
C25 C26 1.199(4) . ?
C27 H27 1.0000 . ?
C27 C28 1.500(7) . ?
C27 C29 1.514(6) . ?
C28 H28A 0.9800 . ?
C28 H28B 0.9800 . ?
C28 H28C 0.9800 . ?
C29 H29A 0.9800 . ?
C29 H29B 0.9800 . ?
C29 H29C 0.9800 . ?
C30 H30 1.0000 . ?
C30 C31 1.532(5) . ?
C30 C32 1.532(6) . ?
C31 H31A 0.9800 . ?
C31 H31B 0.9800 . ?
C31 H31C 0.9800 . ?
C32 H32A 0.9800 . ?
C32 H32B 0.9800 . ?
C32 H32C 0.9800 . ?
N3 C36 1.129(6) . ?
C33 H33A 0.9900 . ?
C33 H33B 0.9900 . ?
C33 C34 1.519(6) . ?
C34 H34A 0.9900 . ?
C34 H34B 0.9900 . ?
C34 C35 1.537(7) . ?
C35 H35A 0.9900 . ?
C35 H35B 0.9900 . ?
C35 C36 1.456(15) . ?
N3B C36B 1.141(16) . ?
C33B H33C 0.9900 . ?
C33B H33D 0.9900 . ?
C33B C34B 1.542(16) . ?
C34B H34C 0.9900 . ?
C34B H34D 0.9900 . ?
C34B C35B 1.528(17) . ?
C35B H35C 0.9900 . ?
C35B H35D 0.9900 . ?
C35B C36B 1.45(2) . ?

loop_
_geom_angle_atom_site_label_1
_geom_angle_atom_site_label_2
_geom_angle_atom_site_label_3
_geom_angle
_geom_angle_site_symmetry_1
_geom_angle_site_symmetry_3
_geom_angle_publ_flag
C26 Si1 C27 106.68(18) . . ?
C26 Si1 C30 108.70(17) . . ?
C26 Si1 C33 107.13(18) . . ?
C26 Si1 C33B 104.6(6) . . ?
C27 Si1 C30 117.1(2) . . ?
C27 Si1 C33 111.7(2) . . ?
C27 Si1 C33B 82.5(5) . . ?
C30 Si1 C33 105.2(2) . . ?
C30 Si1 C33B 133.1(6) . . ?
C1 N1 H1 125.2 . . ?
C1 N1 C4 109.6(2) . . ?
C4 N1 H1 125.2 . . ?
C6 N2 H2 127.3 . . ?
C9 N2 H2 127.3 . . ?
C9 N2 C6 105.4(2) . . ?
N1 C1 C2 107.4(2) . . ?
N1 C1 C10 126.4(3) . 2_776 ?
C10 C1 C2 126.2(3) 2_776 . ?
C1 C2 H2A 126.0 . . ?
C3 C2 C1 107.9(3) . . ?
C3 C2 H2A 126.0 . . ?
C2 C3 H3 126.0 . . ?
C2 C3 C4 108.1(3) . . ?
C4 C3 H3 126.0 . . ?
N1 C4 C3 106.9(2) . . ?
N1 C4 C5 125.8(3) . . ?
C5 C4 C3 127.2(3) . . ?
C4 C5 C6 124.4(3) . . ?
C4 C5 C11 117.0(2) . . ?
C6 C5 C11 118.5(2) . . ?
N2 C6 C5 125.6(3) . . ?
N2 C6 C7 110.4(2) . . ?
C5 C6 C7 124.0(3) . . ?
C6 C7 H7 126.7 . . ?
C8 C7 C6 106.7(3) . . ?
C8 C7 H7 126.7 . . ?
C7 C8 H8 126.5 . . ?
C7 C8 C9 107.1(3) . . ?
C9 C8 H8 126.5 . . ?
N2 C9 C8 110.5(2) . . ?
N2 C9 C10 126.0(3) . . ?
C10 C9 C8 123.5(3) . . ?
C1 C10 C9 126.9(3) 2_776 . ?
C1 C10 C25 116.1(3) 2_776 . ?
C9 C10 C25 117.0(3) . . ?
C12 C11 C5 121.1(3) . . ?
C16 C11 C5 120.0(3) . . ?
C16 C11 C12 118.9(3) . . ?
C11 C12 H12 119.2 . . ?
C13 C12 C11 121.6(3) . . ?
C13 C12 H12 119.2 . . ?
C12 C13 C14 117.6(3) . . ?
C12 C13 C17 121.5(3) . . ?
C14 C13 C17 120.8(3) . . ?
C13 C14 H14 118.7 . . ?
C15 C14 C13 122.6(3) . . ?
C15 C14 H14 118.7 . . ?
C14 C15 C16 117.8(3) . . ?
C14 C15 C21 122.7(3) . . ?
C16 C15 C21 119.5(3) . . ?
C11 C16 C15 121.5(3) . . ?
C11 C16 H16 119.3 . . ?
C15 C16 H16 119.3 . . ?
C18 C17 C13 111.4(3) . . ?
C18 C17 C19 108.0(4) . . ?
C19 C17 C13 107.7(3) . . ?
C20 C17 C13 111.9(3) . . ?
C20 C17 C18 108.0(3) . . ?
C20 C17 C19 109.8(3) . . ?
C17 C18 H18A 109.5 . . ?
C17 C18 H18B 109.5 . . ?
C17 C18 H18C 109.5 . . ?
H18A C18 H18B 109.5 . . ?
H18A C18 H18C 109.5 . . ?
H18B C18 H18C 109.5 . . ?
C17 C19 H19A 109.5 . . ?
C17 C19 H19B 109.5 . . ?
C17 C19 H19C 109.5 . . ?
H19A C19 H19B 109.5 . . ?
H19A C19 H19C 109.5 . . ?
H19B C19 H19C 109.5 . . ?
C17 C20 H20A 109.5 . . ?
C17 C20 H20B 109.5 . . ?
C17 C20 H20C 109.5 . . ?
H20A C20 H20B 109.5 . . ?
H20A C20 H20C 109.5 . . ?
H20B C20 H20C 109.5 . . ?
C15 C21 C24 109.9(2) . . ?
C22 C21 C15 108.5(2) . . ?
C22 C21 C24 110.1(3) . . ?
C23 C21 C15 112.3(3) . . ?
C23 C21 C22 108.1(3) . . ?
C23 C21 C24 108.0(3) . . ?
C21 C22 H22A 109.5 . . ?
C21 C22 H22B 109.5 . . ?
C21 C22 H22C 109.5 . . ?
H22A C22 H22B 109.5 . . ?
H22A C22 H22C 109.5 . . ?
H22B C22 H22C 109.5 . . ?
C21 C23 H23A 109.5 . . ?
C21 C23 H23B 109.5 . . ?
C21 C23 H23C 109.5 . . ?
H23A C23 H23B 109.5 . . ?
H23A C23 H23C 109.5 . . ?
H23B C23 H23C 109.5 . . ?
C21 C24 H24A 109.5 . . ?
C21 C24 H24B 109.5 . . ?
C21 C24 H24C 109.5 . . ?
H24A C24 H24B 109.5 . . ?
H24A C24 H24C 109.5 . . ?
H24B C24 H24C 109.5 . . ?
C26 C25 C10 176.8(4) . . ?
C25 C26 Si1 173.3(4) . . ?
Si1 C27 H27 105.0 . . ?
C28 C27 Si1 115.7(3) . . ?
C28 C27 H27 105.0 . . ?
C28 C27 C29 111.0(4) . . ?
C29 C27 Si1 113.9(3) . . ?
C29 C27 H27 105.0 . . ?
C27 C28 H28A 109.5 . . ?
C27 C28 H28B 109.5 . . ?
C27 C28 H28C 109.5 . . ?
H28A C28 H28B 109.5 . . ?
H28A C28 H28C 109.5 . . ?
H28B C28 H28C 109.5 . . ?
C27 C29 H29A 109.5 . . ?
C27 C29 H29B 109.5 . . ?
C27 C29 H29C 109.5 . . ?
H29A C29 H29B 109.5 . . ?
H29A C29 H29C 109.5 . . ?
H29B C29 H29C 109.5 . . ?
Si1 C30 H30 106.3 . . ?
C31 C30 Si1 112.9(3) . . ?
C31 C30 H30 106.3 . . ?
C32 C30 Si1 113.2(3) . . ?
C32 C30 H30 106.3 . . ?
C32 C30 C31 111.3(4) . . ?
C30 C31 H31A 109.5 . . ?
C30 C31 H31B 109.5 . . ?
C30 C31 H31C 109.5 . . ?
H31A C31 H31B 109.5 . . ?
H31A C31 H31C 109.5 . . ?
H31B C31 H31C 109.5 . . ?
C30 C32 H32A 109.5 . . ?
C30 C32 H32B 109.5 . . ?
C30 C32 H32C 109.5 . . ?
H32A C32 H32B 109.5 . . ?
H32A C32 H32C 109.5 . . ?
H32B C32 H32C 109.5 . . ?
Si1 C33 H33A 108.7 . . ?
Si1 C33 H33B 108.7 . . ?
H33A C33 H33B 107.6 . . ?
C34 C33 Si1 114.0(3) . . ?
C34 C33 H33A 108.7 . . ?
C34 C33 H33B 108.7 . . ?
C33 C34 H34A 108.9 . . ?
C33 C34 H34B 108.9 . . ?
C33 C34 C35 113.2(5) . . ?
H34A C34 H34B 107.8 . . ?
C35 C34 H34A 108.9 . . ?
C35 C34 H34B 108.9 . . ?
C34 C35 H35A 109.4 . . ?
C34 C35 H35B 109.4 . . ?
H35A C35 H35B 108.0 . . ?
C36 C35 C34 111.3(7) . . ?
C36 C35 H35A 109.4 . . ?
C36 C35 H35B 109.4 . . ?
N3 C36 C35 178.5(6) . . ?
Si1 C33B H33C 111.4 . . ?
Si1 C33B H33D 111.4 . . ?
H33C C33B H33D 109.2 . . ?
C34B C33B Si1 102.0(11) . . ?
C34B C33B H33C 111.4 . . ?
C34B C33B H33D 111.4 . . ?
C33B C34B H34C 109.1 . . ?
C33B C34B H34D 109.1 . . ?
H34C C34B H34D 107.8 . . ?
C35B C34B C33B 112.6(19) . . ?
C35B C34B H34C 109.1 . . ?
C35B C34B H34D 109.1 . . ?
C34B C35B H35C 108.9 . . ?
C34B C35B H35D 108.9 . . ?
H35C C35B H35D 107.7 . . ?
C36B C35B C34B 113(2) . . ?
C36B C35B H35C 108.9 . . ?
C36B C35B H35D 108.9 . . ?
N3B C36B C35B 175(3) . . ?

loop_
_geom_torsion_atom_site_label_1
_geom_torsion_atom_site_label_2
_geom_torsion_atom_site_label_3
_geom_torsion_atom_site_label_4
_geom_torsion
_geom_torsion_site_symmetry_1
_geom_torsion_site_symmetry_2
_geom_torsion_site_symmetry_3
_geom_torsion_site_symmetry_4
_geom_torsion_publ_flag
Si1 C33 C34 C35 -170.3(6) . . . . ?
Si1 C33B C34B C35B -167(2) . . . . ?
N1 C1 C2 C3 -0.8(4) . . . . ?
N1 C4 C5 C6 -1.4(5) . . . . ?
N1 C4 C5 C11 179.6(3) . . . . ?
N2 C6 C7 C8 -0.2(4) . . . . ?
N2 C9 C10 C1 0.1(6) . . . 2_776 ?
N2 C9 C10 C25 -179.2(3) . . . . ?
C1 N1 C4 C3 -0.4(3) . . . . ?
C1 N1 C4 C5 176.5(3) . . . . ?
C1 C2 C3 C4 0.6(4) . . . . ?
C2 C3 C4 N1 -0.1(4) . . . . ?
C2 C3 C4 C5 -177.0(3) . . . . ?
C3 C4 C5 C6 174.9(3) . . . . ?
C3 C4 C5 C11 -4.1(5) . . . . ?
C4 N1 C1 C2 0.8(3) . . . . ?
C4 N1 C1 C10 -178.5(3) . . . 2_776 ?
C4 C5 C6 N2 -1.2(5) . . . . ?
C4 C5 C6 C7 178.8(3) . . . . ?
C4 C5 C11 C12 -63.3(4) . . . . ?
C4 C5 C11 C16 117.6(3) . . . . ?
C5 C6 C7 C8 179.8(3) . . . . ?
C5 C11 C12 C13 -177.4(3) . . . . ?
C5 C11 C16 C15 177.5(3) . . . . ?
C6 N2 C9 C8 -0.5(4) . . . . ?
C6 N2 C9 C10 179.5(3) . . . . ?
C6 C5 C11 C12 117.6(3) . . . . ?
C6 C5 C11 C16 -61.5(4) . . . . ?
C6 C7 C8 C9 -0.1(4) . . . . ?
C7 C8 C9 N2 0.4(4) . . . . ?
C7 C8 C9 C10 -179.6(3) . . . . ?
C8 C9 C10 C1 -179.9(3) . . . 2_776 ?
C8 C9 C10 C25 0.9(5) . . . . ?
C9 N2 C6 C5 -179.6(3) . . . . ?
C9 N2 C6 C7 0.4(3) . . . . ?
C10 C1 C2 C3 178.4(3) 2_776 . . . ?
C11 C5 C6 N2 177.8(3) . . . . ?
C11 C5 C6 C7 -2.2(5) . . . . ?
C11 C12 C13 C14 -0.4(4) . . . . ?
C11 C12 C13 C17 177.2(3) . . . . ?
C12 C11 C16 C15 -1.6(4) . . . . ?
C12 C13 C14 C15 -1.0(4) . . . . ?
C12 C13 C17 C18 152.4(4) . . . . ?
C12 C13 C17 C19 -89.3(4) . . . . ?
C12 C13 C17 C20 31.4(4) . . . . ?
C13 C14 C15 C16 1.0(4) . . . . ?
C13 C14 C15 C21 -178.0(3) . . . . ?
C14 C13 C17 C18 -30.1(5) . . . . ?
C14 C13 C17 C19 88.1(4) . . . . ?
C14 C13 C17 C20 -151.1(3) . . . . ?
C14 C15 C16 C11 0.4(4) . . . . ?
C14 C15 C21 C22 117.7(3) . . . . ?
C14 C15 C21 C23 -1.7(4) . . . . ?
C14 C15 C21 C24 -122.0(3) . . . . ?
C16 C11 C12 C13 1.6(4) . . . . ?
C16 C15 C21 C22 -61.3(3) . . . . ?
C16 C15 C21 C23 179.3(3) . . . . ?
C16 C15 C21 C24 59.1(4) . . . . ?
C17 C13 C14 C15 -178.5(3) . . . . ?
C21 C15 C16 C11 179.4(2) . . . . ?
C26 Si1 C27 C28 -41.3(4) . . . . ?
C26 Si1 C27 C29 -171.9(3) . . . . ?
C26 Si1 C30 C31 -163.5(3) . . . . ?
C26 Si1 C30 C32 68.9(3) . . . . ?
C26 Si1 C33B C34B 72.1(13) . . . . ?
C27 Si1 C30 C31 75.6(4) . . . . ?
C27 Si1 C30 C32 -52.0(3) . . . . ?
C27 Si1 C33B C34B 177.5(13) . . . . ?
C30 Si1 C27 C28 80.6(4) . . . . ?
C30 Si1 C27 C29 -49.9(4) . . . . ?
C30 Si1 C33B C34B -62.1(15) . . . . ?
C33 Si1 C27 C28 -158.1(3) . . . . ?
C33 Si1 C27 C29 71.4(4) . . . . ?
C33 Si1 C30 C31 -49.1(4) . . . . ?
C33 Si1 C30 C32 -176.6(3) . . . . ?
C33 C34 C35 C36 68.2(7) . . . . ?
C33B Si1 C27 C28 -144.4(7) . . . . ?
C33B Si1 C27 C29 85.1(7) . . . . ?
C33B Si1 C30 C31 -30.6(8) . . . . ?
C33B Si1 C30 C32 -158.2(7) . . . . ?
C33B C34B C35B C36B 72(4) . . . . ?

_shelx_res_file                  
;
    2016ncs0712.res created by SHELXL-2014/7

TITL 2016ncs0712_a.res in P-1
REM Old TITL 2016ncs0712CAP3c in P-1
REM SHELXT solution in P-1
REM R1 0.241, Rweak 0.024, Alpha 0.054, Orientation as input
REM Formula found by SHELXT: C35 N4 Si
CELL 0.71075 10.4966 12.3975 13.2265 104.289 99.208 101.826
ZERR 1 0.0005 0.0008 0.001 0.006 0.005 0.005
LATT 1
SFAC C H N Si
UNIT 72 92 6 2
SADI Si1 C33 Si1 C33B
EADP C33B C34B C35B C36B

L.S. 9
PLAN  20
TEMP -173(2)
BOND $H
MORE -1
CONF
fmap 2
acta
OMIT 0 -1 1
OMIT 1 0 0
REM <olex2.extras>
REM <HklSrc "%.\\2016ncs0712.hkl">
REM </olex2.extras>

WGHT    0.101700    1.464200
FVAR       0.58571   0.78128
SI1   4    0.288493    0.768757    0.596943    11.00000    0.02714    0.05703 =
         0.03337    0.00085    0.01417   -0.00541
N1    3    1.090868    0.965667    0.369749    11.00000    0.02235    0.02840 =
         0.02128    0.00031    0.00656    0.00088
AFIX  43
H1    2    1.047671    0.985245    0.420346    10.50000   -1.20000
AFIX   0
N2    3    0.829971    0.888280    0.404346    11.00000    0.02151    0.02990 =
         0.02241   -0.00036    0.00539   -0.00212
AFIX  43
H2    2    0.905046    0.936798    0.443817    10.50000   -1.20000
AFIX   0
C1    1    1.223470    1.009410    0.376925    11.00000    0.02306    0.02878 =
         0.02332    0.00311    0.00677    0.00218
C2    1    1.253029    0.956563    0.278023    11.00000    0.02438    0.03548 =
         0.02810    0.00184    0.01210    0.00291
AFIX  43
H2A   2    1.337589    0.971261    0.259842    11.00000   -1.20000
AFIX   0
C3    1    1.138458    0.881093    0.213984    11.00000    0.03017    0.03152 =
         0.02296    0.00046    0.00990    0.00571
AFIX  43
H3    2    1.129431    0.833509    0.143546    11.00000   -1.20000
AFIX   0
C4    1    1.034882    0.886057    0.271042    11.00000    0.02695    0.02430 =
         0.02360    0.00214    0.00872    0.00292
C5    1    0.902930    0.819380    0.237184    11.00000    0.02551    0.02583 =
         0.02376    0.00227    0.00483    0.00394
C6    1    0.807732    0.822229    0.300559    11.00000    0.02555    0.02947 =
         0.02337    0.00394    0.00827    0.00362
C7    1    0.670333    0.754258    0.263877    11.00000    0.02614    0.03565 =
         0.02513   -0.00504    0.00533   -0.00344
AFIX  43
H7    2    0.630153    0.701863    0.194993    11.00000   -1.20000
AFIX   0
C8    1    0.611150    0.779658    0.345867    11.00000    0.02266    0.04529 =
         0.03001    0.00008    0.00964   -0.00096
AFIX  43
H8    2    0.520646    0.748774    0.346249    11.00000   -1.20000
AFIX   0
C9    1    0.710723    0.862850    0.433671    11.00000    0.02587    0.03127 =
         0.02424    0.00198    0.00864    0.00088
C10   1    0.685502    0.909559    0.534233    11.00000    0.02266    0.03405 =
         0.02661    0.00326    0.00764   -0.00076
C11   1    0.862696    0.738928    0.126638    11.00000    0.01848    0.02865 =
         0.02618   -0.00060    0.00669    0.00332
C12   1    0.864044    0.779946    0.037723    11.00000    0.02413    0.02828 =
         0.02853    0.00105    0.00973    0.00578
AFIX  43
H12   2    0.894577    0.860347    0.048114    11.00000   -1.20000
AFIX   0
C13   1    0.821791    0.706082   -0.065858    11.00000    0.02347    0.03344 =
         0.02756    0.00370    0.01024    0.01004
C14   1    0.778383    0.588544   -0.078067    11.00000    0.01866    0.03530 =
         0.02333   -0.00282    0.00494    0.00542
AFIX  43
H14   2    0.747861    0.536991   -0.148336    11.00000   -1.20000
AFIX   0
C15   1    0.778013    0.543856    0.008491    11.00000    0.01647    0.03040 =
         0.02820   -0.00162    0.00763    0.00423
C16   1    0.821227    0.621119    0.110896    11.00000    0.02171    0.03124 =
         0.02643    0.00517    0.00751    0.00488
AFIX  43
H16   2    0.822322    0.592498    0.171279    11.00000   -1.20000
AFIX   0
C17   1    0.817317    0.751915   -0.163978    11.00000    0.03713    0.03790 =
         0.02620    0.00377    0.00856    0.01058
C18   1    0.834779    0.664088   -0.260366    11.00000    0.16542    0.06145 =
         0.03416    0.01456    0.04373    0.04744
AFIX 137
H18A  2    0.920318    0.645268   -0.242814    11.00000   -1.50000
H18B  2    0.833393    0.696339   -0.321009    11.00000   -1.50000
H18C  2    0.761870    0.594099   -0.279346    11.00000   -1.50000
AFIX   0
C19   1    0.680029    0.774062   -0.192119    11.00000    0.03902    0.09277 =
         0.08059    0.05277    0.00392    0.01669
AFIX 137
H19A  2    0.610623    0.703212   -0.203897    11.00000   -1.50000
H19B  2    0.672258    0.798541   -0.257366    11.00000   -1.50000
H19C  2    0.669094    0.834648   -0.133155    11.00000   -1.50000
AFIX   0
C20   1    0.924856    0.861828   -0.142497    11.00000    0.04632    0.06663 =
         0.04422    0.02470    0.00773   -0.00504
AFIX 137
H20A  2    0.908101    0.923028   -0.087403    11.00000   -1.50000
H20B  2    0.923975    0.884501   -0.208484    11.00000   -1.50000
H20C  2    1.012173    0.849175   -0.117687    11.00000   -1.50000
AFIX   0
C21   1    0.734586    0.414430   -0.004638    11.00000    0.02444    0.02797 =
         0.03427   -0.00108    0.00873    0.00324
C22   1    0.853882    0.377725    0.046385    11.00000    0.03573    0.03080 =
         0.04533    0.00223    0.00850    0.00751
AFIX 137
H22A  2    0.926196    0.391294    0.008851    11.00000   -1.50000
H22B  2    0.826779    0.295678    0.041099    11.00000   -1.50000
H22C  2    0.885013    0.422715    0.121857    11.00000   -1.50000
AFIX   0
C23   1    0.689098    0.343353   -0.121433    11.00000    0.03387    0.03187 =
         0.03964   -0.00531    0.00754    0.00232
AFIX 137
H23A  2    0.614762    0.367485   -0.156371    11.00000   -1.50000
H23B  2    0.659822    0.261671   -0.125913    11.00000   -1.50000
H23C  2    0.763381    0.355076   -0.157317    11.00000   -1.50000
AFIX   0
C24   1    0.617179    0.388718    0.050875    11.00000    0.03766    0.03367 =
         0.04749   -0.00033    0.02176    0.00202
AFIX 137
H24A  2    0.644122    0.434033    0.126376    11.00000   -1.50000
H24B  2    0.593158    0.306559    0.045676    11.00000   -1.50000
H24C  2    0.540041    0.409310    0.015661    11.00000   -1.50000
AFIX   0
C25   1    0.552667    0.869666    0.548900    11.00000    0.02952    0.04251 =
         0.01999   -0.00130    0.00784   -0.00243
C26   1    0.444619    0.833356    0.564062    11.00000    0.03219    0.05623 =
         0.02617   -0.00162    0.01189   -0.00227
C27   1    0.313275    0.640847    0.636225    11.00000    0.03814    0.09951 =
         0.06913    0.04180    0.01749    0.01605
AFIX  13
H27   2    0.373636    0.671911    0.709094    11.00000   -1.20000
AFIX   0
C28   1    0.385338    0.568587    0.569740    11.00000    0.07652    0.06200 =
         0.09860    0.02285    0.02659    0.02230
AFIX 137
H28A  2    0.329697    0.532281    0.497379    11.00000   -1.50000
H28B  2    0.403744    0.508888    0.602333    11.00000   -1.50000
H28C  2    0.469655    0.617379    0.566067    11.00000   -1.50000
AFIX   0
C29   1    0.187811    0.567009    0.651227    11.00000    0.05570    0.08218 =
         0.06619    0.03464    0.01402    0.00280
AFIX 137
H29A  2    0.146137    0.615319    0.699139    11.00000   -1.50000
H29B  2    0.210706    0.507707    0.682522    11.00000   -1.50000
H29C  2    0.125354    0.530191    0.581732    11.00000   -1.50000
AFIX   0
C30   1    0.147368    0.745969    0.482633    11.00000    0.03378    0.05889 =
         0.08740    0.04201    0.01811    0.00911
AFIX  13
H30   2    0.160127    0.819475    0.462533    11.00000   -1.20000
AFIX   0
C31   1    0.011185    0.725508    0.512650    11.00000    0.03177    0.07408 =
         0.11566    0.03660    0.02007    0.01676
AFIX 137
H31A  2   -0.008133    0.652087    0.529667    11.00000   -1.50000
H31B  2   -0.058097    0.723199    0.452347    11.00000   -1.50000
H31C  2    0.012689    0.788154    0.575134    11.00000   -1.50000
AFIX   0
C32   1    0.148074    0.652039    0.382803    11.00000    0.04459    0.10972 =
         0.03498    0.01492    0.00082   -0.00661
AFIX 137
H32A  2    0.236122    0.667362    0.365447    11.00000   -1.50000
H32B  2    0.080071    0.651777    0.322547    11.00000   -1.50000
H32C  2    0.128480    0.576893    0.396557    11.00000   -1.50000
AFIX   0
PART 1
N3    3    0.304999    0.927572    1.015132    21.00000    0.05036    0.05027 =
         0.04348    0.00405    0.01885    0.00537
C33   1    0.259566    0.881682    0.712474    21.00000    0.03555    0.04686 =
         0.04166    0.00694    0.01667    0.00729
AFIX  23
H33A  2    0.199873    0.923993    0.682740    21.00000   -1.20000
H33B  2    0.213246    0.841867    0.757785    21.00000   -1.20000
AFIX   0
C34   1    0.386651    0.967907    0.782254    21.00000    0.03777    0.03916 =
         0.03870    0.00543    0.01894    0.01100
AFIX  23
H34A  2    0.424878    1.017229    0.740344    21.00000   -1.20000
H34B  2    0.452533    0.925636    0.802098    21.00000   -1.20000
AFIX   0
C35   1    0.364255    1.044894    0.884818    21.00000    0.04574    0.04581 =
         0.04045    0.00104    0.01747    0.01543
AFIX  23
H35A  2    0.446556    1.107001    0.920690    21.00000   -1.20000
H35B  2    0.291667    1.081163    0.865927    21.00000   -1.20000
AFIX   0
C36   1    0.329326    0.979033    0.958056    21.00000    0.02892    0.04311 =
         0.03308   -0.00031    0.01191    0.00753
SAME 0.02 0.04 N3 > C36
PART 0
PART 2
N3B   3    0.614145    1.077224    0.939383   -21.00000    0.04866    0.05341 =
         0.08053    0.00545    0.04659    0.01074
C33B  1    0.315575    0.833072    0.746509   -21.00000    0.05549    0.05373 =
         0.05497    0.02755    0.02992    0.03050
AFIX  23
H33C  2    0.244517    0.793042    0.775301   -21.00000   -1.20000
H33D  2    0.403560    0.830237    0.784492   -21.00000   -1.20000
AFIX   0
C34B  1    0.308984    0.958102    0.755346   -21.00000    0.05549    0.05373 =
         0.05497    0.02755    0.02992    0.03050
AFIX  23
H34C  2    0.363566    0.988346    0.709108   -21.00000   -1.20000
H34D  2    0.215515    0.958719    0.728792   -21.00000   -1.20000
AFIX   0
C35B  1    0.359014    1.037108    0.869974   -21.00000    0.05549    0.05373 =
         0.05497    0.02755    0.02992    0.03050
AFIX  23
H35C  2    0.332659    1.110025    0.873971   -21.00000   -1.20000
H35D  2    0.315010    1.000023    0.918039   -21.00000   -1.20000
AFIX   0
C36B  1    0.502483    1.063169    0.907682   -21.00000    0.05549    0.05373 =
         0.05497    0.02755    0.02992    0.03050
HKLF 4

REM  2016ncs0712_a.res in P-1
REM R1 =  0.0734 for    4022 Fo > 4sig(Fo)  and  0.1048 for all    5633 data
REM    399 parameters refined using      8 restraints

END

WGHT      0.1017      1.4641

REM Highest difference peak  0.757,  deepest hole -0.489,  1-sigma level  0.065
Q1    1   0.2740  0.5790  0.5663  11.00000  0.05    0.76
Q2    1   0.3106  0.6982  0.6061  11.00000  0.05    0.43
Q3    1   0.3135  0.5608  0.6820  11.00000  0.05    0.43
Q4    1   0.7562  0.4782 -0.0014  11.00000  0.05    0.35
Q5    1   0.5519  0.3458  0.0353  11.00000  0.05    0.32
Q6    1   0.7049  0.3844 -0.0594  11.00000  0.05    0.31
Q7    1   0.8362  0.6957  0.1177  11.00000  0.05    0.27
Q8    1   0.4453  0.5551  0.6630  11.00000  0.05    0.27
Q9    1   0.3672  0.4651  0.6120  11.00000  0.05    0.26
Q10   1   0.8010  0.7303 -0.1110  11.00000  0.05    0.26
Q11   1   0.8195  0.6753 -0.0821  11.00000  0.05    0.26
Q12   1   0.0482  0.7502  0.5956  11.00000  0.05    0.26
Q13   1   0.3386  0.8180  0.7604  11.00000  0.05    0.25
Q14   1   0.7129  0.7358 -0.1026  11.00000  0.05    0.24
Q15   1   0.3239  0.9613  0.8728  11.00000  0.05    0.24
Q16   1   1.0224  0.8942 -0.0922  11.00000  0.05    0.24
Q17   1   0.7536  0.4985 -0.0694  11.00000  0.05    0.23
Q18   1   0.3015  0.7693  0.6826  11.00000  0.05    0.23
Q19   1   0.7043  0.4086  0.0129  11.00000  0.05    0.22
Q20   1   0.7276  0.4543 -0.0777  11.00000  0.05    0.22
;
_shelx_res_checksum              13977
_olex2_diffrn_ambient_temperature_device 'Oxford Cryosystems'
_olex2_submission_special_instructions 'No special instructions were received'
_oxdiff_exptl_absorpt_empirical_details 
;
Empirical correction (ABSPACK) includes:
- Absorption correction using spherical harmonics
- Frame scaling
- Detector area scaling
;
_oxdiff_exptl_absorpt_empirical_full_max 2.581
_oxdiff_exptl_absorpt_empirical_full_min 0.568
####################################################################### 
# 
# This file contains crystal structure data downloaded from the 
# Cambridge Structural Database (CSD) hosted by the Cambridge 
# Crystallographic Data Centre (CCDC).
# 
# Full information about CCDC data access policies and citation 
# guidelines are available at http://www.ccdc.cam.ac.uk/access/V1 
# 
# Audit and citation data items may have been added by the CCDC. 
# Please retain this information to preserve the provenance of 
# this file and to allow appropriate attribution of the data. 
# 
#######################################################################

data_P2Gd2
_database_code_depnum_ccdc_archive 'CCDC 1565188'
_audit_update_record             
;
2017-07-27 deposited with the CCDC.
2018-10-18 downloaded from the CCDC.
;
_audit_creation_date             2017-02-16
_audit_creation_method           
;
Olex2 1.2-alpha
(compiled 2017.02.06 svn.r3384 for OlexSys, GUI svn.r5312)
;
#2016ncs0593
_shelx_SHELXL_version_number     2014/7
_chemical_name_common            ?
_chemical_name_systematic        ?
_chemical_formula_moiety         'C156 H212 Co2 Gd1.86 N8 O18 P6 Si2, 0.14(Gd)'
_chemical_formula_sum            'C156 H212 Co2 Gd2 N8 O18 P6 Si2'
_chemical_formula_weight         3161.68
_chemical_melting_point          ?
_chemical_oxdiff_formula         'C156 H212 Co2 Gd2 N8 O18 P6 Si2'
loop_
_atom_type_symbol
_atom_type_description
_atom_type_scat_dispersion_real
_atom_type_scat_dispersion_imag
_atom_type_scat_source
C C 0.0033 0.0016 'International Tables Vol C Tables 4.2.6.8 and 6.1.1.4'
H H 0.0000 0.0000 'International Tables Vol C Tables 4.2.6.8 and 6.1.1.4'
Co Co 0.3494 0.9721 'International Tables Vol C Tables 4.2.6.8 and 6.1.1.4'
Gd Gd -0.1653 3.9035 'International Tables Vol C Tables 4.2.6.8 and 6.1.1.4'
N N 0.0061 0.0033 'International Tables Vol C Tables 4.2.6.8 and 6.1.1.4'
O O 0.0106 0.0060 'International Tables Vol C Tables 4.2.6.8 and 6.1.1.4'
P P 0.1023 0.0942 'International Tables Vol C Tables 4.2.6.8 and 6.1.1.4'
Si Si 0.0817 0.0704 'International Tables Vol C Tables 4.2.6.8 and 6.1.1.4'

_shelx_space_group_comment       
;
The symmetry employed for this shelxl refinement is uniquely defined
by the following loop, which should always be used as a source of
symmetry information in preference to the above space-group names.
They are only intended as comments.
;
_space_group_crystal_system      triclinic
_space_group_IT_number           2
_space_group_name_H-M_alt        'P -1'
_space_group_name_Hall           '-P 1'
loop_
_space_group_symop_operation_xyz
'x, y, z'
'-x, -y, -z'

_cell_length_a                   10.3106(2)
_cell_length_b                   14.6582(3)
_cell_length_c                   27.9536(4)
_cell_angle_alpha                75.075(2)
_cell_angle_beta                 86.248(2)
_cell_angle_gamma                70.983(2)
_cell_volume                     3858.65(13)
_cell_formula_units_Z            1
_cell_measurement_reflns_used    41283
_cell_measurement_temperature    100(2)
_cell_measurement_theta_max      27.5750
_cell_measurement_theta_min      1.9330
_shelx_estimated_absorpt_T_max   ?
_shelx_estimated_absorpt_T_min   ?
_exptl_absorpt_coefficient_mu    1.202
_exptl_absorpt_correction_T_max  1.00000
_exptl_absorpt_correction_T_min  0.79929
_exptl_absorpt_correction_type   multi-scan
_exptl_absorpt_process_details   
;
CrysAlisPro 1.171.39.9g (Rigaku Oxford Diffraction, 2015)
Empirical absorption correction using spherical harmonics,
 implemented in SCALE3 ABSPACK scaling algorithm.
;
_exptl_absorpt_special_details   ?
_exptl_crystal_colour            green
_exptl_crystal_colour_primary    green
_exptl_crystal_density_diffrn    1.361
_exptl_crystal_density_meas      ?
_exptl_crystal_density_method    ?
_exptl_crystal_description       plate
_exptl_crystal_F_000             1648
_exptl_crystal_preparation       ?
_exptl_crystal_size_max          0.19
_exptl_crystal_size_mid          0.06
_exptl_crystal_size_min          0.005
_exptl_transmission_factor_max   ?
_exptl_transmission_factor_min   ?
_diffrn_reflns_av_R_equivalents  0.0490
_diffrn_reflns_av_unetI/netI     0.0376
_diffrn_reflns_Laue_measured_fraction_full 0.999
_diffrn_reflns_Laue_measured_fraction_max 0.998
_diffrn_reflns_limit_h_max       12
_diffrn_reflns_limit_h_min       -13
_diffrn_reflns_limit_k_max       19
_diffrn_reflns_limit_k_min       -19
_diffrn_reflns_limit_l_max       36
_diffrn_reflns_limit_l_min       -36
_diffrn_reflns_number            88673
_diffrn_reflns_point_group_measured_fraction_full 0.999
_diffrn_reflns_point_group_measured_fraction_max 0.998
_diffrn_reflns_theta_full        25.242
_diffrn_reflns_theta_max         27.484
_diffrn_reflns_theta_min         2.167
_diffrn_ambient_temperature      100(2)
_diffrn_detector                 'CCD area detector'
_diffrn_detector_area_resol_mean 28.5714
_diffrn_detector_type            'Rigaku HG Saturn724+ (2x2 bin mode)'
_diffrn_measured_fraction_theta_full 0.999
_diffrn_measured_fraction_theta_max 0.998
_diffrn_measurement_details      
;
List of Runs (angles in degrees, time in seconds):

  # Type    Start    End  Width  t~exp~   \w     \q     \k     \f   Frames
#--------------------------------------------------------------------------
  1  \w    -94.00  71.00   1.00   40.00    --  -19.00  18.00-150.00  165
  2  \w    -78.00  22.00   1.00   40.00    --  -19.00 -72.00 -60.00  100
  3  \w    -31.00  71.00   1.00   40.00    --  -19.00  72.00-120.00  102
  4  \w    -68.00  21.00   1.00   40.00    --  -19.00 -72.00 120.00   89
  5  \w    -31.00  -9.00   1.00   40.00    --  -19.00  54.00  90.00   22
  6  \w    -69.00  71.00   1.00   40.00    --  -19.00  18.00 -60.00  140
  7  \w    -94.00  20.00   1.00   40.00    --  -19.00 -54.00 120.00  114
  8  \w    -59.00  58.00   1.00   40.00    --  -19.00  36.00  30.00  117
  9  \w    -80.00  14.00   1.00   40.00    --  -19.00 -72.00  90.00   94
 10  \w    -68.00  22.00   1.00   40.00    --  -19.00 -72.00 -90.00   90
 11  \w    -30.00  -4.00   1.00   40.00    --  -19.00  72.00  30.00   26
 12  \w    -94.00  -3.00   1.00   40.00    --  -19.00  18.00-120.00   91
;
_diffrn_measurement_device       'four-circle \k goniometer'
_diffrn_measurement_device_type  
'Rigaku FRE+ equipped with VHF Varimax confocal mirrors and an AFC12 goniometer and HG Saturn 724+ detector'
_diffrn_measurement_method       'profile data from \w-scans'
_diffrn_measurement_specimen_support 'MiTeGen MicroLoop'
_diffrn_orient_matrix_type       
'CrysAlisPro convention (1999,Acta A55,543-557)'
_diffrn_orient_matrix_UB_11      -0.0058308000
_diffrn_orient_matrix_UB_12      -0.0206093000
_diffrn_orient_matrix_UB_13      0.0256361000
_diffrn_orient_matrix_UB_21      0.0265731000
_diffrn_orient_matrix_UB_22      -0.0486762000
_diffrn_orient_matrix_UB_23      -0.0037890000
_diffrn_orient_matrix_UB_31      0.0675038000
_diffrn_orient_matrix_UB_32      -0.0008847000
_diffrn_orient_matrix_UB_33      0.0042788000
_diffrn_radiation_collimation    0.2
_diffrn_radiation_monochromator  'Confocal mirrors, VHF Varimax'
_diffrn_radiation_probe          x-ray
_diffrn_radiation_type           MoK\a
_diffrn_radiation_wavelength     0.71075
_diffrn_radiation_xray_symbol    K-L~3~
_diffrn_source                   'Rotating Anode'
_diffrn_source_current           55.0
_diffrn_source_power             2.475
_diffrn_source_target            Mo
_diffrn_source_type              'Rigaku FRE+'
_diffrn_source_voltage           45.0
_reflns_Friedel_coverage         0.000
_reflns_Friedel_fraction_full    .
_reflns_Friedel_fraction_max     .
_reflns_number_gt                15807
_reflns_number_total             17691
_reflns_odcompleteness_completeness 99.85
_reflns_odcompleteness_iscentric 1
_reflns_odcompleteness_theta     27.42
_reflns_special_details          
;
 Reflections were merged by SHELXL according to the crystal
 class for the calculation of statistics and refinement.
 
 _reflns_Friedel_fraction is defined as the number of unique
 Friedel pairs measured divided by the number that would be
 possible theoretically, ignoring centric projections and
 systematic absences.
;
_reflns_threshold_expression     'I > 2\s(I)'
_computing_cell_refinement       'CrysAlisPro 1.171.39.9g (Rigaku OD, 2015)'
_computing_data_collection       'CrystalClear-SM Expert 3.1 b27 (Rigaku, 2013)'
_computing_data_reduction        'CrysAlisPro 1.171.39.9g (Rigaku OD, 2015)'
_computing_molecular_graphics    'Olex2 (Dolomanov et al., 2009)'
_computing_publication_material  'Olex2 (Dolomanov et al., 2009)'
_computing_structure_refinement  'ShelXL (Sheldrick, 2015)'
_computing_structure_solution    'ShelXT (Sheldrick, 2015)'
_refine_diff_density_max         3.623
_refine_diff_density_min         -1.068
_refine_diff_density_rms         0.125
_refine_ls_extinction_coef       .
_refine_ls_extinction_method     none
_refine_ls_goodness_of_fit_ref   1.153
_refine_ls_hydrogen_treatment    constr
_refine_ls_matrix_type           full
_refine_ls_number_parameters     1015
_refine_ls_number_reflns         17691
_refine_ls_number_restraints     1386
_refine_ls_R_factor_all          0.0738
_refine_ls_R_factor_gt           0.0645
_refine_ls_restrained_S_all      1.148
_refine_ls_shift/su_max          0.001
_refine_ls_shift/su_mean         0.000
_refine_ls_structure_factor_coef Fsqd
_refine_ls_weighting_details     
'w=1/[\s^2^(Fo^2^)+(0.0440P)^2^+22.0340P] where P=(Fo^2^+2Fc^2^)/3'
_refine_ls_weighting_scheme      calc
_refine_ls_wR_factor_gt          0.1512
_refine_ls_wR_factor_ref         0.1555
_refine_special_details          
;
There is disorder of the phosphorous and cyclopentadienyl ligands around the cobalt cation and one t-butyl group. Due to this various geometrical (SAME) and displacement (RIGU) restraints along with displacement (EADP) constraints have been used. 
Also the molecules pack into tapes. A small percent (7) pack in the opposite direction. This is shown in disorder of the gadolinium cation, but it is just not possible to accurately model the rest of this system. To highlight this, the minor gadolinium ion has been left isolated.
;
_olex2_refinement_description    
;
1. Fixed Uiso
 At 1.2 times of:
  All C(H) groups, All C(H,H) groups
 At 1.5 times of:
  All C(H,H,H) groups
2. Uiso/Uaniso restraints and constraints
Uanis(O104) = Uanis(C101) = Uanis(C102)
Uanis(O105) = Uanis(C103) = Uanis(C104)
Uanis(O106) = Uanis(C105) = Uanis(C106)
Uanis(O107) = Uanis(C107) = Uanis(C108)
Uanis(O108) = Uanis(C109) = Uanis(C110)
Uanis(O109) = Uanis(C111) = Uanis(C112)
Uanis(O204) = Uanis(C201) = Uanis(C202)
Uanis(O205) = Uanis(C203) = Uanis(C204)
Uanis(O206) = Uanis(C205) = Uanis(C206)
Uanis(O207) = Uanis(C207) = Uanis(C208)
Uanis(O208) = Uanis(C209) = Uanis(C210)
Uanis(O209) = Uanis(C211) = Uanis(C212)
Uanis(C121) = Uanis(C122) = Uanis(C123) = Uanis(C124) = Uanis(C125)
Uanis(C221) = Uanis(C222) = Uanis(C223) = Uanis(C224) = Uanis(C225)
3. Rigid body (RIGU) restrains
 All non-hydrogen atoms
 with sigma for 1-2 distances of 0.004 and sigma for 1-3 distances of 0.004
4. Same fragment restrains
{Co1, P101, P102, P103, O101, O102, O103, O104, O105, O106, O107, O108, O109,
C101, C102, C103, C104, C105, C106, C107, C108, C109, C110, C111, C112, C121,
C122, C123, C124, C125} sigma for 1-2: 0.02, 1-3: 0.04
as
{Co1B, P201, P202, P203, O201, O202, O203, O204, O205, O206, O207, O208, O209,
C201, C202, C203, C204, C205, C206, C207, C208, C209, C210, C211, C212, C221,
C222, C223, C224, C225}
5. Others
 Sof(C54A)=Sof(C55A)=Sof(H55D)=Sof(H55E)=Sof(H55F)=Sof(C56A)=Sof(H56D)=
 Sof(H56E)=Sof(H56F)=Sof(C57A)=Sof(H57D)=Sof(H57E)=Sof(H57F)=1-FVAR(1)
 Sof(C54)=Sof(C55)=Sof(H55A)=Sof(H55B)=Sof(H55C)=Sof(C56)=Sof(H56A)=Sof(H56B)=
 Sof(H56C)=Sof(C57)=Sof(H57A)=Sof(H57B)=Sof(H57C)=FVAR(1)
 Sof(Gd1B)=1-FVAR(2)
 Sof(Gd1)=FVAR(2)
 Sof(Co1B)=Sof(P201)=Sof(P202)=Sof(P203)=Sof(O201)=Sof(O202)=Sof(O203)=
 Sof(O204)=Sof(O205)=Sof(O206)=Sof(O207)=Sof(O208)=Sof(O209)=Sof(C201)=
 Sof(H20A)=Sof(H20B)=Sof(C202)=Sof(H20C)=Sof(H20D)=Sof(H20E)=Sof(C203)=
 Sof(H20F)=Sof(H20G)=Sof(C204)=Sof(H20H)=Sof(H20I)=Sof(H20J)=Sof(C205)=
 Sof(H20K)=Sof(H20L)=Sof(C206)=Sof(H20M)=Sof(H20N)=Sof(H20O)=Sof(C207)=
 Sof(H20P)=Sof(H20Q)=Sof(C208)=Sof(H20R)=Sof(H20S)=Sof(H20T)=Sof(C209)=
 Sof(H20U)=Sof(H20V)=Sof(C210)=Sof(H21A)=Sof(H21B)=Sof(H21C)=Sof(C211)=
 Sof(H21D)=Sof(H21E)=Sof(C212)=Sof(H21F)=Sof(H21G)=Sof(H21H)=Sof(C221)=
 Sof(H221)=Sof(C222)=Sof(H222)=Sof(C223)=Sof(H223)=Sof(C224)=Sof(H224)=
 Sof(C225)=Sof(H225)=1-FVAR(3)
 Sof(Co1)=Sof(P101)=Sof(P102)=Sof(P103)=Sof(O101)=Sof(O102)=Sof(O103)=
 Sof(O104)=Sof(O105)=Sof(O106)=Sof(O107)=Sof(O108)=Sof(O109)=Sof(C101)=
 Sof(H10A)=Sof(H10B)=Sof(C102)=Sof(H10C)=Sof(H10D)=Sof(H10E)=Sof(C103)=
 Sof(H10F)=Sof(H10G)=Sof(C104)=Sof(H10H)=Sof(H10I)=Sof(H10J)=Sof(C105)=
 Sof(H10K)=Sof(H10L)=Sof(C106)=Sof(H10M)=Sof(H10N)=Sof(H10O)=Sof(C107)=
 Sof(H10P)=Sof(H10Q)=Sof(C108)=Sof(H10R)=Sof(H10S)=Sof(H10T)=Sof(C109)=
 Sof(H10U)=Sof(H10V)=Sof(C110)=Sof(H11A)=Sof(H11B)=Sof(H11C)=Sof(C111)=
 Sof(H11D)=Sof(H11E)=Sof(C112)=Sof(H11F)=Sof(H11G)=Sof(H11H)=Sof(C121)=
 Sof(H121)=Sof(C122)=Sof(H122)=Sof(C123)=Sof(H123)=Sof(C124)=Sof(H124)=
 Sof(C125)=Sof(H125)=FVAR(3)
6.a Ternary CH refined with riding coordinates:
 C25(H25), C28(H28), C31(H31), C221(H221)
6.b Secondary CH2 refined with riding coordinates:
 C101(H10A,H10B), C103(H10F,H10G), C105(H10K,H10L), C107(H10P,H10Q), C109(H10U,
 H10V), C111(H11D,H11E), C201(H20A,H20B), C203(H20F,H20G), C205(H20K,H20L),
 C207(H20P,H20Q), C209(H20U,H20V), C211(H21D,H21E)
6.c Aromatic/amide H refined with riding coordinates:
 C2(H2), C3(H3), C7(H7), C8(H8), C12(H12), C13(H13), C17(H17), C18(H18),
 C35(H35), C37(H37), C39(H39), C49(H49), C51(H51), C53(H53), C121(H121),
 C122(H122), C123(H123), C124(H124), C125(H125), C222(H222), C223(H223),
 C224(H224), C225(H225)
6.d Fitted pentagon refined as free rotating group:
 C121(C122,C123,C124,C125), C221(C222,C223,C224,C225)
6.e Idealised Me refined as rotating group:
 C26(H26A,H26B,H26C), C27(H27A,H27B,H27C), C29(H29A,H29B,H29C), C30(H30A,H30B,
 H30C), C32(H32A,H32B,H32C), C33(H33A,H33B,H33C), C41(H41A,H41B,H41C), C42(H42A,
 H42B,H42C), C43(H43A,H43B,H43C), C45(H45A,H45B,H45C), C46(H46A,H46B,H46C),
 C47(H47A,H47B,H47C), C59(H59A,H59B,H59C), C60(H60A,H60B,H60C), C61(H61A,H61B,
 H61C), C55(H55A,H55B,H55C), C56(H56A,H56B,H56C), C57(H57A,H57B,H57C),
 C102(H10C,H10D,H10E), C104(H10H,H10I,H10J), C106(H10M,H10N,H10O), C108(H10R,
 H10S,H10T), C110(H11A,H11B,H11C), C112(H11F,H11G,H11H), C55A(H55D,H55E,H55F),
 C56A(H56D,H56E,H56F), C57A(H57D,H57E,H57F), C202(H20C,H20D,H20E), C204(H20H,
 H20I,H20J), C206(H20M,H20N,H20O), C208(H20R,H20S,H20T), C210(H21A,H21B,H21C),
 C212(H21F,H21G,H21H)
;
_atom_sites_solution_hydrogens   geom
_atom_sites_solution_primary     dual
_atom_sites_solution_secondary   ?
loop_
_atom_site_label
_atom_site_type_symbol
_atom_site_fract_x
_atom_site_fract_y
_atom_site_fract_z
_atom_site_U_iso_or_equiv
_atom_site_adp_type
_atom_site_occupancy
_atom_site_site_symmetry_order
_atom_site_calc_flag
_atom_site_refinement_flags_posn
_atom_site_refinement_flags_adp
_atom_site_refinement_flags_occupancy
_atom_site_disorder_assembly
_atom_site_disorder_group
Gd1 Gd 0.69608(2) 0.34224(2) 0.78266(2) 0.01832(8) Uani 0.9293(11) 1 d . U P .
.
Si1 Si 0.7157(2) 0.69443(12) 0.51249(6) 0.0424(4) Uani 1 1 d . U . . .
N1 N 0.8073(4) 0.3496(3) 0.85441(15) 0.0239(8) Uani 1 1 d . U . . .
N2 N 0.7507(4) 0.4967(3) 0.75901(15) 0.0254(8) Uani 1 1 d . U . . .
N3 N 0.8292(4) 0.3352(3) 0.70849(15) 0.0267(8) Uani 1 1 d . U . . .
N4 N 0.8883(4) 0.1886(3) 0.80370(15) 0.0239(8) Uani 1 1 d . U . . .
C1 C 0.8479(5) 0.2710(4) 0.89548(17) 0.0238(9) Uani 1 1 d . U . . .
C2 C 0.8366(5) 0.3066(3) 0.93907(17) 0.0231(9) Uani 1 1 d . U . . .
H2 H 0.8567 0.2669 0.9721 0.028 Uiso 1 1 calc R . . . .
C3 C 0.7922(5) 0.4070(3) 0.92461(17) 0.0238(9) Uani 1 1 d . U . . .
H3 H 0.7741 0.4514 0.9455 0.029 Uiso 1 1 calc R . . . .
C4 C 0.7773(5) 0.4343(3) 0.87169(18) 0.0236(9) Uani 1 1 d . U . . .
C5 C 0.7401(5) 0.5327(3) 0.84146(18) 0.0235(9) Uani 1 1 d . U . . .
C6 C 0.7359(5) 0.5599(3) 0.78921(18) 0.0252(9) Uani 1 1 d . U . . .
C7 C 0.7235(5) 0.6593(4) 0.75926(19) 0.0284(10) Uani 1 1 d . U . . .
H7 H 0.7122 0.7167 0.7710 0.034 Uiso 1 1 calc R . . . .
C8 C 0.7311(6) 0.6548(4) 0.7117(2) 0.0311(11) Uani 1 1 d . U . . .
H8 H 0.7257 0.7084 0.6835 0.037 Uiso 1 1 calc R . . . .
C9 C 0.7490(5) 0.5524(4) 0.71175(19) 0.0282(10) Uani 1 1 d . U . . .
C10 C 0.7690(6) 0.5155(4) 0.66899(19) 0.0325(11) Uani 1 1 d . U . . .
C11 C 0.8118(6) 0.4137(4) 0.66807(19) 0.0324(11) Uani 1 1 d . U . . .
C12 C 0.8560(7) 0.3791(4) 0.6243(2) 0.0417(14) Uani 1 1 d . U . . .
H12 H 0.8527 0.4191 0.5914 0.050 Uiso 1 1 calc R . . . .
C13 C 0.9032(7) 0.2788(4) 0.6388(2) 0.0406(14) Uani 1 1 d . U . . .
H13 H 0.9399 0.2346 0.6181 0.049 Uiso 1 1 calc R . . . .
C14 C 0.8874(6) 0.2511(4) 0.69177(19) 0.0302(11) Uani 1 1 d . U . . .
C15 C 0.9324(5) 0.1529(4) 0.72133(18) 0.0274(10) Uani 1 1 d . U . . .
C16 C 0.9351(5) 0.1242(3) 0.77356(18) 0.0242(9) Uani 1 1 d . U . . .
C17 C 0.9924(5) 0.0245(3) 0.80374(18) 0.0257(10) Uani 1 1 d . U . . .
H17 H 1.0298 -0.0342 0.7922 0.031 Uiso 1 1 calc R . . . .
C18 C 0.9832(5) 0.0295(4) 0.85121(18) 0.0253(9) Uani 1 1 d . U . . .
H18 H 1.0131 -0.0249 0.8795 0.030 Uiso 1 1 calc R . . . .
C19 C 0.9196(5) 0.1326(3) 0.85104(17) 0.0242(9) Uani 1 1 d . U . . .
C20 C 0.8989(5) 0.1696(3) 0.89391(17) 0.0235(9) Uani 1 1 d . U . . .
C21 C 0.9413(5) 0.0979(3) 0.93999(18) 0.0244(9) Uani 1 1 d . U . . .
C22 C 0.9787(5) 0.0357(3) 0.97838(17) 0.0252(10) Uani 1 1 d . U . . .
C23 C 0.7499(6) 0.5857(4) 0.6214(2) 0.0360(12) Uani 1 1 d . U . . .
C24 C 0.7336(7) 0.6376(4) 0.5799(2) 0.0408(13) Uani 1 1 d . U . . .
C25 C 0.8297(8) 0.7748(5) 0.4963(2) 0.0498(15) Uani 1 1 d . U . . .
H25 H 0.8062 0.8190 0.5197 0.060 Uiso 1 1 calc R . . . .
C26 C 0.9813(8) 0.7151(6) 0.5055(3) 0.0596(18) Uani 1 1 d . U . . .
H26A H 0.9958 0.6748 0.5398 0.089 Uiso 1 1 calc GR . . . .
H26B H 1.0352 0.7609 0.4996 0.089 Uiso 1 1 calc GR . . . .
H26C H 1.0105 0.6713 0.4829 0.089 Uiso 1 1 calc GR . . . .
C27 C 0.8050(9) 0.8450(6) 0.4438(3) 0.066(2) Uani 1 1 d . U . . .
H27A H 0.8335 0.8055 0.4192 0.098 Uiso 1 1 calc GR . . . .
H27B H 0.8587 0.8906 0.4399 0.098 Uiso 1 1 calc GR . . . .
H27C H 0.7073 0.8835 0.4388 0.098 Uiso 1 1 calc GR . . . .
C28 C 0.7815(8) 0.5820(5) 0.4844(2) 0.0500(15) Uani 1 1 d . U . . .
H28 H 0.8703 0.5396 0.5021 0.060 Uiso 1 1 calc R . . . .
C29 C 0.6867(9) 0.5161(6) 0.4952(3) 0.0607(19) Uani 1 1 d . U . . .
H29A H 0.6580 0.5082 0.5298 0.091 Uiso 1 1 calc GR . . . .
H29B H 0.7367 0.4504 0.4896 0.091 Uiso 1 1 calc GR . . . .
H29C H 0.6057 0.5479 0.4732 0.091 Uiso 1 1 calc GR . . . .
C30 C 0.8156(9) 0.6055(6) 0.4295(3) 0.064(2) Uani 1 1 d . U . . .
H30A H 0.7322 0.6480 0.4101 0.097 Uiso 1 1 calc GR . . . .
H30B H 0.8526 0.5433 0.4189 0.097 Uiso 1 1 calc GR . . . .
H30C H 0.8840 0.6402 0.4242 0.097 Uiso 1 1 calc GR . . . .
C31 C 0.5339(8) 0.7733(5) 0.4982(3) 0.0594(18) Uani 1 1 d . U . . .
H31 H 0.5220 0.7971 0.4614 0.071 Uiso 1 1 calc R . . . .
C32 C 0.4290(9) 0.7208(7) 0.5178(4) 0.078(3) Uani 1 1 d . U . . .
H32A H 0.4382 0.6685 0.5006 0.118 Uiso 1 1 calc GR . . . .
H32B H 0.3364 0.7691 0.5118 0.118 Uiso 1 1 calc GR . . . .
H32C H 0.4447 0.6908 0.5534 0.118 Uiso 1 1 calc GR . . . .
C33 C 0.5020(10) 0.8649(6) 0.5192(4) 0.078(2) Uani 1 1 d . U . . .
H33A H 0.5294 0.8436 0.5543 0.117 Uiso 1 1 calc GR . . . .
H33B H 0.4034 0.9012 0.5157 0.117 Uiso 1 1 calc GR . . . .
H33C H 0.5530 0.9085 0.5009 0.117 Uiso 1 1 calc GR . . . .
C34 C 0.7066(5) 0.6147(3) 0.86768(18) 0.0235(9) Uani 1 1 d . U . . .
C35 C 0.5708(5) 0.6745(3) 0.86825(19) 0.0253(9) Uani 1 1 d . U . . .
H35 H 0.5026 0.6661 0.8501 0.030 Uiso 1 1 calc R . . . .
C36 C 0.5339(5) 0.7468(3) 0.89524(18) 0.0253(9) Uani 1 1 d . U . . .
C37 C 0.6377(5) 0.7587(4) 0.92023(19) 0.0278(10) Uani 1 1 d . U . . .
H37 H 0.6142 0.8087 0.9381 0.033 Uiso 1 1 calc R . . . .
C38 C 0.7738(5) 0.7005(4) 0.91991(19) 0.0268(10) Uani 1 1 d . U . . .
C39 C 0.8072(5) 0.6281(4) 0.89342(18) 0.0256(9) Uani 1 1 d . U . . .
H39 H 0.8998 0.5871 0.8929 0.031 Uiso 1 1 calc R . . . .
C40 C 0.3839(5) 0.8110(4) 0.8986(2) 0.0339(11) Uani 1 1 d . U . . .
C41 C 0.2850(6) 0.7824(5) 0.8722(3) 0.0514(17) Uani 1 1 d . U . . .
H41A H 0.3027 0.7964 0.8366 0.077 Uiso 1 1 calc GR . . . .
H41B H 0.1906 0.8211 0.8778 0.077 Uiso 1 1 calc GR . . . .
H41C H 0.2979 0.7111 0.8851 0.077 Uiso 1 1 calc GR . . . .
C42 C 0.3433(8) 0.7964(6) 0.9528(3) 0.064(2) Uani 1 1 d . U . . .
H42A H 0.3571 0.7256 0.9677 0.095 Uiso 1 1 calc GR . . . .
H42B H 0.2464 0.8348 0.9549 0.095 Uiso 1 1 calc GR . . . .
H42C H 0.4001 0.8195 0.9706 0.095 Uiso 1 1 calc GR . . . .
C43 C 0.3682(6) 0.9200(4) 0.8763(3) 0.0439(14) Uani 1 1 d . U . . .
H43A H 0.4297 0.9398 0.8938 0.066 Uiso 1 1 calc GR . . . .
H43B H 0.2731 0.9607 0.8795 0.066 Uiso 1 1 calc GR . . . .
H43C H 0.3915 0.9299 0.8412 0.066 Uiso 1 1 calc GR . . . .
C44 C 0.8830(6) 0.7160(4) 0.9491(2) 0.0331(11) Uani 1 1 d . U . . .
C45 C 0.8421(7) 0.7067(7) 1.0029(3) 0.0597(19) Uani 1 1 d . U . . .
H45A H 0.7557 0.7595 1.0049 0.090 Uiso 1 1 calc GR . . . .
H45B H 0.9141 0.7132 1.0217 0.090 Uiso 1 1 calc GR . . . .
H45C H 0.8299 0.6415 1.0167 0.090 Uiso 1 1 calc GR . . . .
C46 C 0.8942(7) 0.8191(5) 0.9262(3) 0.0544(18) Uani 1 1 d . U . . .
H46A H 0.9233 0.8238 0.8918 0.082 Uiso 1 1 calc GR . . . .
H46B H 0.9619 0.8304 0.9451 0.082 Uiso 1 1 calc GR . . . .
H46C H 0.8047 0.8696 0.9270 0.082 Uiso 1 1 calc GR . . . .
C47 C 1.0248(6) 0.6399(5) 0.9475(2) 0.0411(13) Uani 1 1 d . U . . .
H47A H 1.0200 0.5725 0.9612 0.062 Uiso 1 1 calc GR . . . .
H47B H 1.0902 0.6516 0.9673 0.062 Uiso 1 1 calc GR . . . .
H47C H 1.0550 0.6470 0.9132 0.062 Uiso 1 1 calc GR . . . .
C48 C 0.9899(5) 0.0720(4) 0.69521(18) 0.0268(10) Uani 1 1 d . U . . .
C49 C 1.1285(6) 0.0171(4) 0.70006(19) 0.0302(10) Uani 1 1 d . U . . .
H49 H 1.1867 0.0328 0.7194 0.036 Uiso 1 1 calc R . . . .
C50 C 1.1845(6) -0.0613(4) 0.67682(19) 0.0314(10) Uani 1 1 d . U . . .
C51 C 1.0962(6) -0.0809(4) 0.6483(2) 0.0331(11) Uani 1 1 d . U . . .
H51 H 1.1316 -0.1345 0.6329 0.040 Uiso 1 1 calc R . . . .
C52 C 0.9613(6) -0.0264(4) 0.64164(19) 0.0322(11) Uani 1 1 d . U . . .
C53 C 0.9061(6) 0.0511(4) 0.66615(19) 0.0312(11) Uani 1 1 d . U . . .
H53 H 0.8113 0.0886 0.6625 0.037 Uiso 1 1 calc R . . . .
C58 C 0.8659(7) -0.0493(5) 0.6087(2) 0.0411(13) Uani 1 1 d . U . . .
C59 C 0.9197(9) -0.0331(6) 0.5559(2) 0.0579(18) Uani 1 1 d . U . . .
H59A H 0.9206 0.0357 0.5441 0.087 Uiso 1 1 calc GR . . . .
H59B H 0.8598 -0.0454 0.5342 0.087 Uiso 1 1 calc GR . . . .
H59C H 1.0130 -0.0792 0.5556 0.087 Uiso 1 1 calc GR . . . .
C60 C 0.8706(9) -0.1564(6) 0.6283(3) 0.063(2) Uani 1 1 d . U . . .
H60A H 0.9640 -0.2006 0.6257 0.095 Uiso 1 1 calc GR . . . .
H60B H 0.8072 -0.1706 0.6088 0.095 Uiso 1 1 calc GR . . . .
H60C H 0.8437 -0.1676 0.6630 0.095 Uiso 1 1 calc GR . . . .
C61 C 0.7178(9) 0.0168(7) 0.6063(3) 0.074(2) Uani 1 1 d . U . . .
H61A H 0.6779 0.0045 0.6391 0.111 Uiso 1 1 calc GR . . . .
H61B H 0.6662 0.0019 0.5827 0.111 Uiso 1 1 calc GR . . . .
H61C H 0.7136 0.0869 0.5954 0.111 Uiso 1 1 calc GR . . . .
C54 C 1.330(3) -0.123(3) 0.6846(16) 0.035(3) Uani 0.565(9) 1 d . U P A 1
C55 C 1.3677(12) -0.1605(9) 0.7400(4) 0.047(3) Uani 0.565(9) 1 d . U P A 1
H55A H 1.3564 -0.1034 0.7538 0.070 Uiso 0.565(9) 1 calc GR . P A 1
H55B H 1.4634 -0.2039 0.7444 0.070 Uiso 0.565(9) 1 calc GR . P A 1
H55C H 1.3077 -0.1979 0.7571 0.070 Uiso 0.565(9) 1 calc GR . P A 1
C56 C 1.4247(13) -0.0633(10) 0.6607(5) 0.059(3) Uani 0.565(9) 1 d . U P A 1
H56A H 1.4066 -0.0400 0.6249 0.088 Uiso 0.565(9) 1 calc GR . P A 1
H56B H 1.5205 -0.1058 0.6672 0.088 Uiso 0.565(9) 1 calc GR . P A 1
H56C H 1.4076 -0.0058 0.6748 0.088 Uiso 0.565(9) 1 calc GR . P A 1
C57 C 1.3685(13) -0.2190(9) 0.6653(5) 0.053(3) Uani 0.565(9) 1 d . U P A 1
H57A H 1.3175 -0.2626 0.6834 0.080 Uiso 0.565(9) 1 calc GR . P A 1
H57B H 1.4672 -0.2540 0.6703 0.080 Uiso 0.565(9) 1 calc GR . P A 1
H57C H 1.3452 -0.2006 0.6299 0.080 Uiso 0.565(9) 1 calc GR . P A 1
Co1 Co 0.2978(3) 0.30916(19) 0.79293(13) 0.0435(6) Uani 0.644(3) 1 d D U P B 1
P101 P 0.4319(2) 0.27707(18) 0.85559(10) 0.0383(6) Uani 0.644(3) 1 d D U P B 1
P102 P 0.4629(2) 0.23058(17) 0.75147(10) 0.0360(6) Uani 0.644(3) 1 d D U P B 1
P103 P 0.3376(3) 0.4478(2) 0.75995(17) 0.0730(11) Uani 0.644(3) 1 d D U P B 1
O101 O 0.5802(6) 0.2707(5) 0.8469(2) 0.0340(14) Uani 0.644(3) 1 d D U P B 1
O102 O 0.5930(5) 0.2566(4) 0.7459(2) 0.0310(12) Uani 0.644(3) 1 d D U P B 1
O103 O 0.4755(5) 0.4552(4) 0.7675(2) 0.0326(13) Uani 0.644(3) 1 d D U P B 1
O104 O 0.3708(10) 0.3549(7) 0.8893(4) 0.0595(18) Uani 0.644(3) 1 d D U P B 1
O105 O 0.4490(15) 0.1551(9) 0.8933(5) 0.083(3) Uani 0.644(3) 1 d D U P B 1
O106 O 0.5009(6) 0.1114(5) 0.7696(3) 0.0425(12) Uani 0.644(3) 1 d D U P B 1
O107 O 0.3981(8) 0.2521(6) 0.6962(3) 0.0494(13) Uani 0.644(3) 1 d D U P B 1
O108 O 0.3201(12) 0.4577(8) 0.6979(4) 0.089(3) Uani 0.644(3) 1 d D U P B 1
O109 O 0.2229(10) 0.5474(8) 0.7547(5) 0.094(3) Uani 0.644(3) 1 d D U P B 1
C101 C 0.4535(12) 0.4117(10) 0.8990(6) 0.0595(18) Uani 0.644(3) 1 d D U P B 1
H10A H 0.4619 0.4608 0.8682 0.071 Uiso 0.644(3) 1 calc R . P B 1
H10B H 0.5467 0.3663 0.9103 0.071 Uiso 0.644(3) 1 calc R . P B 1
C102 C 0.3892(12) 0.4639(10) 0.9374(6) 0.0595(18) Uani 0.644(3) 1 d D U P B 1
H10C H 0.2892 0.4864 0.9332 0.089 Uiso 0.644(3) 1 calc GR . P B 1
H10D H 0.4202 0.5216 0.9343 0.089 Uiso 0.644(3) 1 calc GR . P B 1
H10E H 0.4154 0.4183 0.9702 0.089 Uiso 0.644(3) 1 calc GR . P B 1
C103 C 0.5295(19) 0.1448(13) 0.9366(6) 0.083(3) Uani 0.644(3) 1 d D U P B 1
H10F H 0.5911 0.1858 0.9276 0.100 Uiso 0.644(3) 1 calc R . P B 1
H10G H 0.4679 0.1676 0.9628 0.100 Uiso 0.644(3) 1 calc R . P B 1
C104 C 0.6094(18) 0.0403(11) 0.9542(6) 0.083(3) Uani 0.644(3) 1 d D U P B 1
H10H H 0.6745 0.0198 0.9288 0.125 Uiso 0.644(3) 1 calc GR . P B 1
H10I H 0.5478 -0.0001 0.9611 0.125 Uiso 0.644(3) 1 calc GR . P B 1
H10J H 0.6598 0.0307 0.9846 0.125 Uiso 0.644(3) 1 calc GR . P B 1
C105 C 0.6103(12) 0.0521(8) 0.8028(5) 0.0425(12) Uani 0.644(3) 1 d D U P B 1
H10K H 0.5745 0.0352 0.8365 0.051 Uiso 0.644(3) 1 calc R . P B 1
H10L H 0.6739 0.0898 0.8036 0.051 Uiso 0.644(3) 1 calc R . P B 1
C106 C 0.6864(10) -0.0420(8) 0.7875(5) 0.0425(12) Uani 0.644(3) 1 d D U P B 1
H10M H 0.7253 -0.0253 0.7548 0.064 Uiso 0.644(3) 1 calc GR . P B 1
H10N H 0.6231 -0.0788 0.7862 0.064 Uiso 0.644(3) 1 calc GR . P B 1
H10O H 0.7605 -0.0834 0.8117 0.064 Uiso 0.644(3) 1 calc GR . P B 1
C107 C 0.4858(11) 0.2089(9) 0.6614(5) 0.0494(13) Uani 0.644(3) 1 d D U P B 1
H10P H 0.4329 0.1893 0.6397 0.059 Uiso 0.644(3) 1 calc R . P B 1
H10Q H 0.5589 0.1485 0.6787 0.059 Uiso 0.644(3) 1 calc R . P B 1
C108 C 0.5521(10) 0.2880(8) 0.6289(4) 0.0494(13) Uani 0.644(3) 1 d D U P B 1
H10R H 0.6155 0.2578 0.6054 0.074 Uiso 0.644(3) 1 calc GR . P B 1
H10S H 0.6023 0.3084 0.6506 0.074 Uiso 0.644(3) 1 calc GR . P B 1
H10T H 0.4795 0.3464 0.6107 0.074 Uiso 0.644(3) 1 calc GR . P B 1
C109 C 0.3568(16) 0.5336(11) 0.6615(6) 0.089(3) Uani 0.644(3) 1 d D U P B 1
H10U H 0.4224 0.5029 0.6382 0.106 Uiso 0.644(3) 1 calc R . P B 1
H10V H 0.4019 0.5678 0.6780 0.106 Uiso 0.644(3) 1 calc R . P B 1
C110 C 0.2346(17) 0.6054(13) 0.6345(7) 0.089(3) Uani 0.644(3) 1 d D U P B 1
H11A H 0.2577 0.6296 0.6000 0.133 Uiso 0.644(3) 1 calc GR . P B 1
H11B H 0.1995 0.6616 0.6498 0.133 Uiso 0.644(3) 1 calc GR . P B 1
H11C H 0.1643 0.5734 0.6354 0.133 Uiso 0.644(3) 1 calc GR . P B 1
C111 C 0.2103(18) 0.5873(14) 0.7963(9) 0.094(3) Uani 0.644(3) 1 d D U P B 1
H11D H 0.2904 0.6084 0.7998 0.113 Uiso 0.644(3) 1 calc R . P B 1
H11E H 0.2017 0.5381 0.8270 0.113 Uiso 0.644(3) 1 calc R . P B 1
C112 C 0.079(2) 0.6772(16) 0.7849(12) 0.094(3) Uani 0.644(3) 1 d D U P B 1
H11F H 0.0410 0.6834 0.7525 0.141 Uiso 0.644(3) 1 calc GR . P B 1
H11G H 0.0997 0.7379 0.7846 0.141 Uiso 0.644(3) 1 calc GR . P B 1
H11H H 0.0112 0.6676 0.8105 0.141 Uiso 0.644(3) 1 calc GR . P B 1
C121 C 0.1172(8) 0.3395(7) 0.7541(3) 0.0741(17) Uani 0.644(3) 1 d D U P B 1
H121 H 0.0993 0.3746 0.7202 0.089 Uiso 0.644(3) 1 calc R . P B 1
C122 C 0.0884(7) 0.3825(5) 0.7952(4) 0.0741(17) Uani 0.644(3) 1 d DG U P B 1
H122 H 0.0478 0.4514 0.7938 0.089 Uiso 0.644(3) 1 calc R . P B 1
C123 C 0.1311(8) 0.3045(8) 0.8389(3) 0.0741(17) Uani 0.644(3) 1 d DG U P B 1
H123 H 0.1239 0.3120 0.8718 0.089 Uiso 0.644(3) 1 calc R . P B 1
C124 C 0.1862(7) 0.2132(5) 0.8248(4) 0.0741(17) Uani 0.644(3) 1 d DG U P B 1
H124 H 0.2225 0.1490 0.8465 0.089 Uiso 0.644(3) 1 calc R . P B 1
C125 C 0.1777(8) 0.2349(6) 0.7723(4) 0.0741(17) Uani 0.644(3) 1 d DG U P B 1
H125 H 0.2072 0.1877 0.7529 0.089 Uiso 0.644(3) 1 calc R . P B 1
C54A C 1.344(4) -0.128(4) 0.685(2) 0.038(4) Uani 0.435(9) 1 d . U P A 2
C55A C 1.4193(14) -0.0863(11) 0.7119(6) 0.043(3) Uani 0.435(9) 1 d . U P A 2
H55D H 1.3902 -0.0137 0.6993 0.065 Uiso 0.435(9) 1 calc GR . P A 2
H55E H 1.5180 -0.1141 0.7069 0.065 Uiso 0.435(9) 1 calc GR . P A 2
H55F H 1.4003 -0.1034 0.7473 0.065 Uiso 0.435(9) 1 calc GR . P A 2
C56A C 1.4001(16) -0.1315(13) 0.6349(6) 0.053(4) Uani 0.435(9) 1 d . U P A 2
H56D H 1.3471 -0.1588 0.6179 0.079 Uiso 0.435(9) 1 calc GR . P A 2
H56E H 1.4963 -0.1741 0.6381 0.079 Uiso 0.435(9) 1 calc GR . P A 2
H56F H 1.3941 -0.0640 0.6158 0.079 Uiso 0.435(9) 1 calc GR . P A 2
C57A C 1.3427(15) -0.2294(11) 0.7149(6) 0.046(3) Uani 0.435(9) 1 d . U P A 2
H57D H 1.2919 -0.2229 0.7454 0.068 Uiso 0.435(9) 1 calc GR . P A 2
H57E H 1.4372 -0.2730 0.7233 0.068 Uiso 0.435(9) 1 calc GR . P A 2
H57F H 1.2984 -0.2581 0.6953 0.068 Uiso 0.435(9) 1 calc GR . P A 2
Co1B Co 0.2941(7) 0.3151(5) 0.8066(3) 0.072(2) Uani 0.356(3) 1 d D U P B 2
P201 P 0.4780(5) 0.1986(4) 0.8361(2) 0.0582(15) Uani 0.356(3) 1 d D U P B 2
P202 P 0.3807(5) 0.3555(4) 0.73406(19) 0.0485(12) Uani 0.356(3) 1 d D U P B 2
P203 P 0.3616(4) 0.4197(4) 0.83234(19) 0.0509(13) Uani 0.356(3) 1 d D U P B 2
O201 O 0.6064(13) 0.2265(11) 0.8344(6) 0.059(3) Uani 0.356(3) 1 d D U P B 2
O202 O 0.5283(11) 0.3485(11) 0.7308(5) 0.055(3) Uani 0.356(3) 1 d D U P B 2
O203 O 0.4926(10) 0.4402(9) 0.8119(5) 0.046(3) Uani 0.356(3) 1 d D U P B 2
O204 O 0.4190(18) 0.1825(11) 0.8916(5) 0.047(2) Uani 0.356(3) 1 d D U P B 2
O205 O 0.5058(13) 0.1080(11) 0.8047(7) 0.072(3) Uani 0.356(3) 1 d D U P B 2
O206 O 0.338(2) 0.3077(16) 0.6959(8) 0.113(5) Uani 0.356(3) 1 d D U P B 2
O207 O 0.2716(15) 0.4847(11) 0.7158(6) 0.068(3) Uani 0.356(3) 1 d D U P B 2
O208 O 0.2374(9) 0.5165(9) 0.8163(5) 0.048(2) Uani 0.356(3) 1 d D U P B 2
O209 O 0.365(2) 0.3933(16) 0.8897(6) 0.086(5) Uani 0.356(3) 1 d D U P B 2
C201 C 0.4896(18) 0.1426(14) 0.9376(7) 0.047(2) Uani 0.356(3) 1 d D U P B 2
H20A H 0.4317 0.1144 0.9628 0.056 Uiso 0.356(3) 1 calc R . P B 2
H20B H 0.5098 0.1959 0.9483 0.056 Uiso 0.356(3) 1 calc R . P B 2
C202 C 0.6174(18) 0.0646(13) 0.9329(8) 0.047(2) Uani 0.356(3) 1 d D U P B 2
H20C H 0.6630 0.0875 0.9025 0.070 Uiso 0.356(3) 1 calc GR . P B 2
H20D H 0.5973 0.0044 0.9316 0.070 Uiso 0.356(3) 1 calc GR . P B 2
H20E H 0.6777 0.0496 0.9616 0.070 Uiso 0.356(3) 1 calc GR . P B 2
C203 C 0.638(2) 0.0302(18) 0.8136(12) 0.072(3) Uani 0.356(3) 1 d D U P B 2
H20F H 0.6470 -0.0080 0.8488 0.086 Uiso 0.356(3) 1 calc R . P B 2
H20G H 0.7129 0.0596 0.8063 0.086 Uiso 0.356(3) 1 calc R . P B 2
C204 C 0.645(2) -0.0356(19) 0.7812(12) 0.072(3) Uani 0.356(3) 1 d D U P B 2
H20H H 0.6378 0.0026 0.7466 0.107 Uiso 0.356(3) 1 calc GR . P B 2
H20I H 0.5694 -0.0635 0.7885 0.107 Uiso 0.356(3) 1 calc GR . P B 2
H20J H 0.7327 -0.0899 0.7870 0.107 Uiso 0.356(3) 1 calc GR . P B 2
C205 C 0.416(3) 0.212(2) 0.6927(14) 0.113(5) Uani 0.356(3) 1 d D U P B 2
H20K H 0.3578 0.1803 0.6802 0.136 Uiso 0.356(3) 1 calc R . P B 2
H20L H 0.4531 0.1699 0.7258 0.136 Uiso 0.356(3) 1 calc R . P B 2
C206 C 0.531(3) 0.221(3) 0.6577(14) 0.113(5) Uani 0.356(3) 1 d D U P B 2
H20M H 0.6145 0.1651 0.6699 0.170 Uiso 0.356(3) 1 calc GR . P B 2
H20N H 0.5473 0.2838 0.6556 0.170 Uiso 0.356(3) 1 calc GR . P B 2
H20O H 0.5061 0.2190 0.6248 0.170 Uiso 0.356(3) 1 calc GR . P B 2
C207 C 0.305(2) 0.5139(19) 0.6666(8) 0.068(3) Uani 0.356(3) 1 d D U P B 2
H20P H 0.3285 0.4560 0.6519 0.082 Uiso 0.356(3) 1 calc R . P B 2
H20Q H 0.3866 0.5357 0.6650 0.082 Uiso 0.356(3) 1 calc R . P B 2
C208 C 0.186(2) 0.600(2) 0.6357(11) 0.068(3) Uani 0.356(3) 1 d D U P B 2
H20R H 0.2231 0.6469 0.6123 0.103 Uiso 0.356(3) 1 calc GR . P B 2
H20S H 0.1228 0.6350 0.6579 0.103 Uiso 0.356(3) 1 calc GR . P B 2
H20T H 0.1356 0.5727 0.6175 0.103 Uiso 0.356(3) 1 calc GR . P B 2
C209 C 0.2308(16) 0.6159(13) 0.7927(9) 0.048(2) Uani 0.356(3) 1 d D U P B 2
H20U H 0.2685 0.6185 0.7590 0.057 Uiso 0.356(3) 1 calc R . P B 2
H20V H 0.2887 0.6372 0.8116 0.057 Uiso 0.356(3) 1 calc R . P B 2
C210 C 0.0914(19) 0.6849(18) 0.7890(12) 0.048(2) Uani 0.356(3) 1 d D U P B 2
H21A H 0.0818 0.7401 0.7594 0.072 Uiso 0.356(3) 1 calc GR . P B 2
H21B H 0.0717 0.7111 0.8185 0.072 Uiso 0.356(3) 1 calc GR . P B 2
H21C H 0.0267 0.6499 0.7865 0.072 Uiso 0.356(3) 1 calc GR . P B 2
C211 C 0.436(3) 0.436(3) 0.9141(9) 0.086(5) Uani 0.356(3) 1 d D U P B 2
H21D H 0.4395 0.4997 0.8922 0.103 Uiso 0.356(3) 1 calc R . P B 2
H21E H 0.5320 0.3905 0.9211 0.103 Uiso 0.356(3) 1 calc R . P B 2
C212 C 0.371(3) 0.453(3) 0.9610(10) 0.086(5) Uani 0.356(3) 1 d D U P B 2
H21F H 0.2797 0.5024 0.9539 0.129 Uiso 0.356(3) 1 calc GR . P B 2
H21G H 0.4275 0.4776 0.9782 0.129 Uiso 0.356(3) 1 calc GR . P B 2
H21H H 0.3632 0.3903 0.9820 0.129 Uiso 0.356(3) 1 calc GR . P B 2
C221 C 0.0851(12) 0.3856(9) 0.7935(6) 0.076(3) Uani 0.356(3) 1 d D U P B 2
H221 H 0.0400 0.4575 0.7769 0.091 Uiso 0.356(3) 1 calc R . P B 2
C222 C 0.1148(13) 0.3448(12) 0.8450(6) 0.076(3) Uani 0.356(3) 1 d DG U P B 2
H222 H 0.0970 0.3813 0.8696 0.091 Uiso 0.356(3) 1 calc R . P B 2
C223 C 0.1758(13) 0.2400(11) 0.8531(5) 0.076(3) Uani 0.356(3) 1 d DG U P B 2
H223 H 0.2059 0.1940 0.8842 0.091 Uiso 0.356(3) 1 calc R . P B 2
C224 C 0.1837(13) 0.2160(9) 0.8067(7) 0.076(3) Uani 0.356(3) 1 d DG U P B 2
H224 H 0.2202 0.1511 0.8013 0.091 Uiso 0.356(3) 1 calc R . P B 2
C225 C 0.1277(14) 0.3060(14) 0.7699(5) 0.076(3) Uani 0.356(3) 1 d DG U P B 2
H225 H 0.1201 0.3119 0.7354 0.091 Uiso 0.356(3) 1 calc R . P B 2
Gd1B Gd 1.0271(3) 0.3533(2) 0.78229(13) 0.0232(11) Uani 0.0707(11) 1 d . U P C
3

loop_
_atom_site_aniso_label
_atom_site_aniso_U_11
_atom_site_aniso_U_22
_atom_site_aniso_U_33
_atom_site_aniso_U_23
_atom_site_aniso_U_13
_atom_site_aniso_U_12
Gd1 0.01683(12) 0.01403(11) 0.02240(12) -0.00099(8) -0.00257(8) -0.00490(8)
Si1 0.0654(11) 0.0298(8) 0.0304(8) 0.0048(6) -0.0115(7) -0.0203(8)
N1 0.027(2) 0.0148(17) 0.0254(18) -0.0022(14) -0.0019(15) -0.0031(14)
N2 0.025(2) 0.0195(18) 0.0274(19) -0.0014(14) -0.0023(15) -0.0050(15)
N3 0.032(2) 0.0217(19) 0.0235(18) -0.0022(14) -0.0020(15) -0.0076(16)
N4 0.028(2) 0.0165(18) 0.0243(18) -0.0035(14) -0.0014(15) -0.0051(15)
C1 0.025(2) 0.020(2) 0.023(2) -0.0019(16) -0.0009(17) -0.0051(17)
C2 0.025(2) 0.021(2) 0.023(2) -0.0041(16) -0.0021(17) -0.0062(17)
C3 0.026(2) 0.019(2) 0.026(2) -0.0066(16) 0.0003(17) -0.0059(17)
C4 0.022(2) 0.019(2) 0.027(2) -0.0052(16) -0.0029(17) -0.0031(16)
C5 0.022(2) 0.0141(19) 0.032(2) -0.0061(16) -0.0001(17) -0.0025(16)
C6 0.025(2) 0.016(2) 0.031(2) -0.0030(16) 0.0000(17) -0.0037(17)
C7 0.031(3) 0.017(2) 0.034(2) -0.0022(18) -0.0004(19) -0.0068(19)
C8 0.038(3) 0.019(2) 0.033(2) -0.0007(18) 0.000(2) -0.009(2)
C9 0.030(2) 0.022(2) 0.029(2) -0.0010(17) -0.0040(18) -0.0063(19)
C10 0.040(3) 0.025(2) 0.030(2) -0.0003(18) -0.001(2) -0.010(2)
C11 0.044(3) 0.023(2) 0.026(2) -0.0010(17) -0.002(2) -0.010(2)
C12 0.067(4) 0.028(3) 0.025(2) -0.0024(19) 0.003(2) -0.011(2)
C13 0.065(4) 0.026(3) 0.024(2) -0.0038(19) 0.005(2) -0.009(2)
C14 0.038(3) 0.024(2) 0.025(2) -0.0038(17) -0.0010(19) -0.0065(19)
C15 0.031(2) 0.020(2) 0.027(2) -0.0071(17) 0.0010(18) -0.0024(18)
C16 0.025(2) 0.017(2) 0.027(2) -0.0043(16) -0.0003(17) -0.0031(17)
C17 0.028(2) 0.016(2) 0.029(2) -0.0053(17) -0.0009(18) -0.0013(17)
C18 0.027(2) 0.018(2) 0.027(2) -0.0020(16) -0.0022(18) -0.0027(17)
C19 0.026(2) 0.019(2) 0.023(2) -0.0032(16) -0.0006(17) -0.0036(17)
C20 0.025(2) 0.018(2) 0.023(2) -0.0009(16) -0.0002(17) -0.0042(17)
C21 0.028(2) 0.016(2) 0.026(2) -0.0056(16) 0.0000(17) -0.0012(17)
C22 0.031(2) 0.016(2) 0.025(2) -0.0059(17) -0.0030(18) -0.0027(18)
C23 0.050(3) 0.022(2) 0.032(2) -0.0032(19) -0.001(2) -0.009(2)
C24 0.063(4) 0.023(3) 0.033(2) 0.001(2) -0.005(2) -0.015(3)
C25 0.077(4) 0.036(3) 0.041(3) -0.002(2) -0.006(3) -0.029(3)
C26 0.074(4) 0.060(4) 0.053(4) -0.008(3) -0.009(3) -0.036(4)
C27 0.091(6) 0.051(4) 0.051(4) 0.011(3) -0.005(4) -0.035(4)
C28 0.070(4) 0.042(3) 0.043(3) -0.005(3) -0.011(3) -0.026(3)
C29 0.080(5) 0.049(4) 0.059(4) -0.009(3) -0.008(4) -0.031(4)
C30 0.087(6) 0.065(5) 0.053(4) -0.019(3) -0.002(4) -0.037(4)
C31 0.072(4) 0.043(3) 0.055(4) 0.003(3) -0.017(3) -0.016(3)
C32 0.068(5) 0.063(5) 0.097(7) -0.004(5) -0.003(4) -0.022(4)
C33 0.079(6) 0.051(4) 0.095(6) -0.012(4) -0.009(5) -0.010(4)
C34 0.025(2) 0.014(2) 0.028(2) -0.0038(17) 0.0011(17) -0.0041(16)
C35 0.024(2) 0.017(2) 0.034(2) -0.0043(18) -0.0003(18) -0.0063(17)
C36 0.023(2) 0.018(2) 0.032(2) -0.0052(18) 0.0050(17) -0.0037(16)
C37 0.030(2) 0.019(2) 0.035(3) -0.0097(19) 0.0031(19) -0.0072(18)
C38 0.028(2) 0.018(2) 0.035(2) -0.0045(18) 0.0019(18) -0.0105(17)
C39 0.024(2) 0.018(2) 0.032(2) -0.0053(18) 0.0003(18) -0.0041(17)
C40 0.022(2) 0.026(2) 0.053(3) -0.014(2) 0.006(2) -0.0060(19)
C41 0.027(3) 0.030(3) 0.100(5) -0.028(3) 0.002(3) -0.003(2)
C42 0.044(4) 0.065(5) 0.066(4) -0.012(3) 0.022(3) -0.004(3)
C43 0.029(3) 0.025(3) 0.074(4) -0.013(3) 0.000(3) -0.004(2)
C44 0.031(2) 0.030(3) 0.042(3) -0.010(2) -0.003(2) -0.012(2)
C45 0.044(4) 0.099(6) 0.047(3) -0.029(3) 0.001(3) -0.029(4)
C46 0.048(4) 0.036(3) 0.082(5) -0.005(3) -0.016(3) -0.021(3)
C47 0.035(3) 0.039(3) 0.049(3) -0.014(3) -0.009(2) -0.008(2)
C48 0.036(2) 0.017(2) 0.023(2) -0.0035(17) 0.0032(18) -0.0064(18)
C49 0.038(3) 0.026(2) 0.027(2) -0.0089(19) 0.0020(19) -0.0099(19)
C50 0.037(2) 0.026(2) 0.030(2) -0.0074(19) 0.0054(19) -0.0090(19)
C51 0.040(3) 0.028(3) 0.034(3) -0.013(2) 0.004(2) -0.011(2)
C52 0.032(2) 0.035(3) 0.029(2) -0.008(2) 0.0059(19) -0.011(2)
C53 0.038(3) 0.027(2) 0.026(2) -0.0060(19) -0.001(2) -0.008(2)
C58 0.051(3) 0.039(3) 0.038(3) -0.009(2) -0.003(2) -0.019(2)
C59 0.084(5) 0.066(5) 0.042(3) -0.014(3) -0.001(3) -0.046(4)
C60 0.086(5) 0.056(4) 0.060(4) 0.000(3) -0.017(4) -0.047(4)
C61 0.062(4) 0.089(6) 0.079(5) -0.041(5) -0.018(4) -0.016(4)
C54 0.037(6) 0.034(6) 0.034(5) -0.017(4) 0.001(4) -0.006(4)
C55 0.045(6) 0.043(6) 0.046(5) -0.018(4) -0.001(4) -0.001(5)
C56 0.048(6) 0.058(7) 0.071(8) -0.020(6) 0.011(5) -0.017(5)
C57 0.050(6) 0.042(5) 0.063(7) -0.029(5) -0.003(5) 0.003(5)
Co1 0.0156(8) 0.0278(9) 0.0916(19) -0.0178(10) -0.0016(9) -0.0103(6)
P101 0.0265(11) 0.0315(12) 0.0639(15) -0.0194(11) 0.0156(10) -0.0158(9)
P102 0.0236(10) 0.0294(11) 0.0599(15) -0.0136(10) -0.0065(9) -0.0119(8)
P103 0.0285(13) 0.0266(13) 0.158(3) -0.0065(16) -0.0362(16) -0.0074(10)
O101 0.027(3) 0.031(3) 0.037(3) 0.002(2) 0.001(2) -0.007(2)
O102 0.025(2) 0.027(3) 0.045(3) -0.012(2) -0.006(2) -0.010(2)
O103 0.027(3) 0.019(3) 0.047(3) -0.006(2) -0.008(2) 0.000(2)
O104 0.037(3) 0.061(4) 0.099(5) -0.050(4) 0.020(3) -0.020(3)
O105 0.100(7) 0.077(5) 0.080(5) 0.002(4) 0.000(4) -0.054(5)
O106 0.029(2) 0.036(2) 0.067(3) -0.015(2) -0.007(2) -0.013(2)
O107 0.039(3) 0.053(3) 0.060(3) -0.019(2) -0.013(2) -0.013(2)
O108 0.086(6) 0.067(5) 0.093(5) -0.029(3) -0.046(4) 0.019(4)
O109 0.061(4) 0.078(5) 0.139(7) -0.033(4) -0.018(4) -0.009(3)
C101 0.037(3) 0.061(4) 0.099(5) -0.050(4) 0.020(3) -0.020(3)
C102 0.037(3) 0.061(4) 0.099(5) -0.050(4) 0.020(3) -0.020(3)
C103 0.100(7) 0.077(5) 0.080(5) 0.002(4) 0.000(4) -0.054(5)
C104 0.100(7) 0.077(5) 0.080(5) 0.002(4) 0.000(4) -0.054(5)
C105 0.029(2) 0.036(2) 0.067(3) -0.015(2) -0.007(2) -0.013(2)
C106 0.029(2) 0.036(2) 0.067(3) -0.015(2) -0.007(2) -0.013(2)
C107 0.039(3) 0.053(3) 0.060(3) -0.019(2) -0.013(2) -0.013(2)
C108 0.039(3) 0.053(3) 0.060(3) -0.019(2) -0.013(2) -0.013(2)
C109 0.086(6) 0.067(5) 0.093(5) -0.029(3) -0.046(4) 0.019(4)
C110 0.086(6) 0.067(5) 0.093(5) -0.029(3) -0.046(4) 0.019(4)
C111 0.061(4) 0.078(5) 0.139(7) -0.033(4) -0.018(4) -0.009(3)
C112 0.061(4) 0.078(5) 0.139(7) -0.033(4) -0.018(4) -0.009(3)
C121 0.025(2) 0.072(4) 0.136(5) -0.031(3) 0.004(3) -0.028(2)
C122 0.025(2) 0.072(4) 0.136(5) -0.031(3) 0.004(3) -0.028(2)
C123 0.025(2) 0.072(4) 0.136(5) -0.031(3) 0.004(3) -0.028(2)
C124 0.025(2) 0.072(4) 0.136(5) -0.031(3) 0.004(3) -0.028(2)
C125 0.025(2) 0.072(4) 0.136(5) -0.031(3) 0.004(3) -0.028(2)
C54A 0.033(6) 0.032(7) 0.045(7) -0.015(5) 0.004(5) -0.002(5)
C55A 0.032(6) 0.041(7) 0.055(7) -0.020(6) 0.008(5) -0.005(5)
C56A 0.043(7) 0.059(9) 0.048(6) -0.018(6) 0.005(5) -0.001(6)
C57A 0.042(7) 0.037(6) 0.053(7) -0.014(5) 0.000(5) -0.004(5)
Co1B 0.038(2) 0.082(4) 0.088(4) 0.004(2) -0.006(2) -0.028(2)
P201 0.034(2) 0.047(3) 0.084(3) 0.014(2) -0.009(2) -0.022(2)
P202 0.035(2) 0.049(3) 0.060(3) -0.007(2) -0.0168(19) -0.0129(19)
P203 0.026(2) 0.063(3) 0.057(3) -0.008(2) 0.0066(18) -0.0110(19)
O201 0.041(5) 0.055(7) 0.073(7) 0.011(5) -0.005(5) -0.024(5)
O202 0.041(5) 0.071(8) 0.051(6) -0.013(5) -0.011(4) -0.015(4)
O203 0.030(4) 0.049(6) 0.057(6) -0.018(5) 0.009(4) -0.009(4)
O204 0.049(6) 0.033(5) 0.067(5) -0.017(4) 0.019(4) -0.025(4)
O205 0.028(5) 0.067(6) 0.114(9) -0.008(6) -0.010(5) -0.016(5)
O206 0.110(11) 0.111(10) 0.130(10) -0.050(9) -0.030(8) -0.029(9)
O207 0.045(6) 0.077(6) 0.074(7) 0.008(5) -0.027(5) -0.023(5)
O208 0.009(3) 0.052(5) 0.068(6) -0.002(4) 0.010(3) -0.003(3)
O209 0.060(8) 0.118(12) 0.074(5) -0.020(5) 0.017(5) -0.026(8)
C201 0.049(6) 0.033(5) 0.067(5) -0.017(4) 0.019(4) -0.025(4)
C202 0.049(6) 0.033(5) 0.067(5) -0.017(4) 0.019(4) -0.025(4)
C203 0.028(5) 0.067(6) 0.114(9) -0.008(6) -0.010(5) -0.016(5)
C204 0.028(5) 0.067(6) 0.114(9) -0.008(6) -0.010(5) -0.016(5)
C205 0.110(11) 0.111(10) 0.130(10) -0.050(9) -0.030(8) -0.029(9)
C206 0.110(11) 0.111(10) 0.130(10) -0.050(9) -0.030(8) -0.029(9)
C207 0.045(6) 0.077(6) 0.074(7) 0.008(5) -0.027(5) -0.023(5)
C208 0.045(6) 0.077(6) 0.074(7) 0.008(5) -0.027(5) -0.023(5)
C209 0.009(3) 0.052(5) 0.068(6) -0.002(4) 0.010(3) -0.003(3)
C210 0.009(3) 0.052(5) 0.068(6) -0.002(4) 0.010(3) -0.003(3)
C211 0.060(8) 0.118(12) 0.074(5) -0.020(5) 0.017(5) -0.026(8)
C212 0.060(8) 0.118(12) 0.074(5) -0.020(5) 0.017(5) -0.026(8)
C221 0.033(4) 0.084(6) 0.099(6) 0.008(5) -0.012(3) -0.026(4)
C222 0.033(4) 0.084(6) 0.099(6) 0.008(5) -0.012(3) -0.026(4)
C223 0.033(4) 0.084(6) 0.099(6) 0.008(5) -0.012(3) -0.026(4)
C224 0.033(4) 0.084(6) 0.099(6) 0.008(5) -0.012(3) -0.026(4)
C225 0.033(4) 0.084(6) 0.099(6) 0.008(5) -0.012(3) -0.026(4)
Gd1B 0.0236(18) 0.0124(16) 0.0303(19) -0.0047(12) 0.0030(13) -0.0026(12)

_geom_special_details            
;
 All esds (except the esd in the dihedral angle between two l.s. planes)
 are estimated using the full covariance matrix.  The cell esds are taken
 into account individually in the estimation of esds in distances, angles
 and torsion angles; correlations between esds in cell parameters are only
 used when they are defined by crystal symmetry.  An approximate (isotropic)
 treatment of cell esds is used for estimating esds involving l.s. planes.
;
loop_
_geom_bond_atom_site_label_1
_geom_bond_atom_site_label_2
_geom_bond_distance
_geom_bond_site_symmetry_2
_geom_bond_publ_flag
Gd1 N1 2.418(4) . ?
Gd1 N2 2.427(4) . ?
Gd1 N3 2.417(4) . ?
Gd1 N4 2.431(4) . ?
Gd1 O101 2.306(6) . ?
Gd1 O102 2.332(5) . ?
Gd1 O103 2.325(5) . ?
Gd1 O201 2.326(12) . ?
Gd1 O202 2.294(11) . ?
Gd1 O203 2.355(10) . ?
Si1 C24 1.848(6) . ?
Si1 C25 1.879(7) . ?
Si1 C28 1.914(7) . ?
Si1 C31 1.860(8) . ?
N1 C1 1.375(6) . ?
N1 C4 1.381(6) . ?
N2 C6 1.374(6) . ?
N2 C9 1.361(6) . ?
N3 C11 1.362(6) . ?
N3 C14 1.369(6) . ?
N4 C16 1.376(6) . ?
N4 C19 1.361(6) . ?
C1 C2 1.428(6) . ?
C1 C20 1.417(6) . ?
C2 H2 0.9500 . ?
C2 C3 1.349(7) . ?
C3 H3 0.9500 . ?
C3 C4 1.434(7) . ?
C4 C5 1.413(6) . ?
C5 C6 1.411(7) . ?
C5 C34 1.500(6) . ?
C6 C7 1.452(7) . ?
C7 H7 0.9500 . ?
C7 C8 1.343(7) . ?
C8 H8 0.9500 . ?
C8 C9 1.451(7) . ?
C9 C10 1.412(7) . ?
C10 C11 1.419(7) . ?
C10 C23 1.437(7) . ?
C11 C12 1.436(8) . ?
C12 H12 0.9500 . ?
C12 C13 1.347(8) . ?
C13 H13 0.9500 . ?
C13 C14 1.443(7) . ?
C14 C15 1.405(7) . ?
C15 C16 1.411(7) . ?
C15 C48 1.490(6) . ?
C16 C17 1.437(6) . ?
C17 H17 0.9500 . ?
C17 C18 1.343(7) . ?
C18 H18 0.9500 . ?
C18 C19 1.438(6) . ?
C19 C20 1.414(7) . ?
C20 C21 1.425(6) . ?
C21 C22 1.205(7) . ?
C22 C22 1.367(9) 2_757 ?
C23 C24 1.199(8) . ?
C25 H25 1.0000 . ?
C25 C26 1.523(11) . ?
C25 C27 1.543(9) . ?
C26 H26A 0.9800 . ?
C26 H26B 0.9800 . ?
C26 H26C 0.9800 . ?
C27 H27A 0.9800 . ?
C27 H27B 0.9800 . ?
C27 H27C 0.9800 . ?
C28 H28 1.0000 . ?
C28 C29 1.551(10) . ?
C28 C30 1.528(10) . ?
C29 H29A 0.9800 . ?
C29 H29B 0.9800 . ?
C29 H29C 0.9800 . ?
C30 H30A 0.9800 . ?
C30 H30B 0.9800 . ?
C30 H30C 0.9800 . ?
C31 H31 1.0000 . ?
C31 C32 1.520(12) . ?
C31 C33 1.531(11) . ?
C32 H32A 0.9800 . ?
C32 H32B 0.9800 . ?
C32 H32C 0.9800 . ?
C33 H33A 0.9800 . ?
C33 H33B 0.9800 . ?
C33 H33C 0.9800 . ?
C34 C35 1.390(7) . ?
C34 C39 1.391(7) . ?
C35 H35 0.9500 . ?
C35 C36 1.396(7) . ?
C36 C37 1.395(7) . ?
C36 C40 1.537(7) . ?
C37 H37 0.9500 . ?
C37 C38 1.385(7) . ?
C38 C39 1.389(7) . ?
C38 C44 1.538(7) . ?
C39 H39 0.9500 . ?
C40 C41 1.515(8) . ?
C40 C42 1.525(9) . ?
C40 C43 1.516(8) . ?
C41 H41A 0.9800 . ?
C41 H41B 0.9800 . ?
C41 H41C 0.9800 . ?
C42 H42A 0.9800 . ?
C42 H42B 0.9800 . ?
C42 H42C 0.9800 . ?
C43 H43A 0.9800 . ?
C43 H43B 0.9800 . ?
C43 H43C 0.9800 . ?
C44 C45 1.520(9) . ?
C44 C46 1.521(8) . ?
C44 C47 1.528(8) . ?
C45 H45A 0.9800 . ?
C45 H45B 0.9800 . ?
C45 H45C 0.9800 . ?
C46 H46A 0.9800 . ?
C46 H46B 0.9800 . ?
C46 H46C 0.9800 . ?
C47 H47A 0.9800 . ?
C47 H47B 0.9800 . ?
C47 H47C 0.9800 . ?
C48 C49 1.388(7) . ?
C48 C53 1.376(7) . ?
C49 H49 0.9500 . ?
C49 C50 1.407(7) . ?
C50 C51 1.390(8) . ?
C50 C54 1.47(3) . ?
C50 C54A 1.61(4) . ?
C51 H51 0.9500 . ?
C51 C52 1.357(8) . ?
C52 C53 1.418(7) . ?
C52 C58 1.556(8) . ?
C53 H53 0.9500 . ?
C58 C59 1.529(9) . ?
C58 C60 1.510(9) . ?
C58 C61 1.513(10) . ?
C59 H59A 0.9800 . ?
C59 H59B 0.9800 . ?
C59 H59C 0.9800 . ?
C60 H60A 0.9800 . ?
C60 H60B 0.9800 . ?
C60 H60C 0.9800 . ?
C61 H61A 0.9800 . ?
C61 H61B 0.9800 . ?
C61 H61C 0.9800 . ?
C54 C55 1.53(4) . ?
C54 C56 1.53(5) . ?
C54 C57 1.56(4) . ?
C55 H55A 0.9800 . ?
C55 H55B 0.9800 . ?
C55 H55C 0.9800 . ?
C56 H56A 0.9800 . ?
C56 H56B 0.9800 . ?
C56 H56C 0.9800 . ?
C57 H57A 0.9800 . ?
C57 H57B 0.9800 . ?
C57 H57C 0.9800 . ?
Co1 P101 2.161(4) . ?
Co1 P102 2.172(4) . ?
Co1 P103 2.162(4) . ?
Co1 C121 2.079(7) . ?
Co1 C122 2.080(7) . ?
Co1 C123 2.087(7) . ?
Co1 C124 2.090(7) . ?
Co1 C125 2.085(7) . ?
P101 O101 1.509(6) . ?
P101 O104 1.611(8) . ?
P101 O105 1.786(11) . ?
P102 O102 1.498(6) . ?
P102 O106 1.608(7) . ?
P102 O107 1.638(8) . ?
P103 O103 1.493(6) . ?
P103 O108 1.720(10) . ?
P103 O109 1.529(10) . ?
O104 C101 1.449(13) . ?
O105 C103 1.459(17) . ?
O106 C105 1.405(12) . ?
O107 C107 1.412(14) . ?
O108 C109 1.433(18) . ?
O109 C111 1.41(2) . ?
C101 H10A 0.9900 . ?
C101 H10B 0.9900 . ?
C101 C102 1.475(14) . ?
C102 H10C 0.9800 . ?
C102 H10D 0.9800 . ?
C102 H10E 0.9800 . ?
C103 H10F 0.9900 . ?
C103 H10G 0.9900 . ?
C103 C104 1.45(2) . ?
C104 H10H 0.9800 . ?
C104 H10I 0.9800 . ?
C104 H10J 0.9800 . ?
C105 H10K 0.9900 . ?
C105 H10L 0.9900 . ?
C105 C106 1.501(14) . ?
C106 H10M 0.9800 . ?
C106 H10N 0.9800 . ?
C106 H10O 0.9800 . ?
C107 H10P 0.9900 . ?
C107 H10Q 0.9900 . ?
C107 C108 1.590(15) . ?
C108 H10R 0.9800 . ?
C108 H10S 0.9800 . ?
C108 H10T 0.9800 . ?
C109 H10U 0.9900 . ?
C109 H10V 0.9900 . ?
C109 C110 1.455(16) . ?
C110 H11A 0.9800 . ?
C110 H11B 0.9800 . ?
C110 H11C 0.9800 . ?
C111 H11D 0.9900 . ?
C111 H11E 0.9900 . ?
C111 C112 1.53(2) . ?
C112 H11F 0.9800 . ?
C112 H11G 0.9800 . ?
C112 H11H 0.9800 . ?
C121 H121 0.9500 . ?
C121 C122 1.4200 . ?
C121 C125 1.4200 . ?
C122 H122 0.9500 . ?
C122 C123 1.4200 . ?
C123 H123 0.9500 . ?
C123 C124 1.4200 . ?
C124 H124 0.9500 . ?
C124 C125 1.4200 . ?
C125 H125 0.9500 . ?
C54A C55A 1.47(6) . ?
C54A C56A 1.49(6) . ?
C54A C57A 1.51(7) . ?
C55A H55D 0.9800 . ?
C55A H55E 0.9800 . ?
C55A H55F 0.9800 . ?
C56A H56D 0.9800 . ?
C56A H56E 0.9800 . ?
C56A H56F 0.9800 . ?
C57A H57D 0.9800 . ?
C57A H57E 0.9800 . ?
C57A H57F 0.9800 . ?
Co1B P201 2.135(8) . ?
Co1B P202 2.179(8) . ?
Co1B P203 2.163(8) . ?
Co1B C221 2.075(11) . ?
Co1B C222 2.053(11) . ?
Co1B C223 2.079(11) . ?
Co1B C224 2.117(11) . ?
Co1B C225 2.114(11) . ?
P201 O201 1.502(11) . ?
P201 O204 1.618(14) . ?
P201 O205 1.713(15) . ?
P202 O202 1.490(11) . ?
P202 O206 1.571(14) . ?
P202 O207 1.817(14) . ?
P203 O203 1.523(10) . ?
P203 O208 1.555(11) . ?
P203 O209 1.548(15) . ?
O204 C201 1.406(19) . ?
O205 C203 1.450(19) . ?
O206 C205 1.40(2) . ?
O207 C207 1.38(2) . ?
O208 C209 1.417(18) . ?
O209 C211 1.40(2) . ?
C201 H20A 0.9900 . ?
C201 H20B 0.9900 . ?
C201 C202 1.460(19) . ?
C202 H20C 0.9800 . ?
C202 H20D 0.9800 . ?
C202 H20E 0.9800 . ?
C203 H20F 0.9900 . ?
C203 H20G 0.9900 . ?
C203 C204 1.47(3) . ?
C204 H20H 0.9800 . ?
C204 H20I 0.9800 . ?
C204 H20J 0.9800 . ?
C205 H20K 0.9900 . ?
C205 H20L 0.9900 . ?
C205 C206 1.51(2) . ?
C206 H20M 0.9800 . ?
C206 H20N 0.9800 . ?
C206 H20O 0.9800 . ?
C207 H20P 0.9900 . ?
C207 H20Q 0.9900 . ?
C207 C208 1.56(2) . ?
C208 H20R 0.9800 . ?
C208 H20S 0.9800 . ?
C208 H20T 0.9800 . ?
C209 H20U 0.9900 . ?
C209 H20V 0.9900 . ?
C209 C210 1.455(18) . ?
C210 H21A 0.9800 . ?
C210 H21B 0.9800 . ?
C210 H21C 0.9800 . ?
C211 H21D 0.9900 . ?
C211 H21E 0.9900 . ?
C211 C212 1.48(2) . ?
C212 H21F 0.9800 . ?
C212 H21G 0.9800 . ?
C212 H21H 0.9800 . ?
C221 H221 1.0000 . ?
C221 C222 1.4200 . ?
C221 C225 1.4200 . ?
C222 H222 0.9500 . ?
C222 C223 1.4200 . ?
C223 H223 0.9500 . ?
C223 C224 1.4200 . ?
C224 H224 0.9500 . ?
C224 C225 1.4200 . ?
C225 H225 0.9500 . ?

loop_
_geom_angle_atom_site_label_1
_geom_angle_atom_site_label_2
_geom_angle_atom_site_label_3
_geom_angle
_geom_angle_site_symmetry_1
_geom_angle_site_symmetry_3
_geom_angle_publ_flag
N1 Gd1 N2 74.11(13) . . ?
N1 Gd1 N4 74.26(13) . . ?
N2 Gd1 N4 116.82(14) . . ?
N3 Gd1 N1 117.22(14) . . ?
N3 Gd1 N2 74.42(14) . . ?
N3 Gd1 N4 73.87(13) . . ?
O101 Gd1 N1 77.87(19) . . ?
O101 Gd1 N2 135.1(2) . . ?
O101 Gd1 N3 150.5(2) . . ?
O101 Gd1 N4 87.58(18) . . ?
O101 Gd1 O102 76.7(2) . . ?
O101 Gd1 O103 79.3(2) . . ?
O102 Gd1 N1 148.72(18) . . ?
O102 Gd1 N2 137.17(18) . . ?
O102 Gd1 N3 79.49(17) . . ?
O102 Gd1 N4 86.79(17) . . ?
O103 Gd1 N1 113.37(17) . . ?
O103 Gd1 N2 80.53(17) . . ?
O103 Gd1 N3 113.04(18) . . ?
O103 Gd1 N4 162.65(17) . . ?
O103 Gd1 O102 79.22(19) . . ?
O201 Gd1 N1 88.6(4) . . ?
O201 Gd1 N2 154.3(5) . . ?
O201 Gd1 N3 131.1(5) . . ?
O201 Gd1 N4 74.9(4) . . ?
O201 Gd1 O203 75.8(5) . . ?
O202 Gd1 N1 160.9(3) . . ?
O202 Gd1 N2 110.0(4) . . ?
O202 Gd1 N3 81.5(3) . . ?
O202 Gd1 N4 117.3(4) . . ?
O202 Gd1 O201 80.6(5) . . ?
O202 Gd1 O203 76.1(4) . . ?
O203 Gd1 N1 86.0(3) . . ?
O203 Gd1 N2 84.0(3) . . ?
O203 Gd1 N3 141.3(3) . . ?
O203 Gd1 N4 144.8(3) . . ?
C24 Si1 C25 107.8(3) . . ?
C24 Si1 C28 103.4(3) . . ?
C24 Si1 C31 108.1(3) . . ?
C25 Si1 C28 111.0(3) . . ?
C31 Si1 C25 109.5(3) . . ?
C31 Si1 C28 116.5(3) . . ?
C1 N1 Gd1 123.2(3) . . ?
C1 N1 C4 105.5(4) . . ?
C4 N1 Gd1 123.7(3) . . ?
C6 N2 Gd1 124.4(3) . . ?
C9 N2 Gd1 125.0(3) . . ?
C9 N2 C6 106.4(4) . . ?
C11 N3 Gd1 123.9(3) . . ?
C11 N3 C14 106.2(4) . . ?
C14 N3 Gd1 124.9(3) . . ?
C16 N4 Gd1 124.2(3) . . ?
C19 N4 Gd1 122.7(3) . . ?
C19 N4 C16 106.5(4) . . ?
N1 C1 C2 110.3(4) . . ?
N1 C1 C20 124.2(4) . . ?
C20 C1 C2 125.5(4) . . ?
C1 C2 H2 126.4 . . ?
C3 C2 C1 107.2(4) . . ?
C3 C2 H2 126.4 . . ?
C2 C3 H3 126.5 . . ?
C2 C3 C4 107.1(4) . . ?
C4 C3 H3 126.5 . . ?
N1 C4 C3 109.8(4) . . ?
N1 C4 C5 124.8(4) . . ?
C5 C4 C3 125.3(4) . . ?
C4 C5 C34 116.5(4) . . ?
C6 C5 C4 125.7(4) . . ?
C6 C5 C34 117.7(4) . . ?
N2 C6 C5 126.0(4) . . ?
N2 C6 C7 109.7(4) . . ?
C5 C6 C7 124.2(4) . . ?
C6 C7 H7 126.5 . . ?
C8 C7 C6 106.9(4) . . ?
C8 C7 H7 126.5 . . ?
C7 C8 H8 126.5 . . ?
C7 C8 C9 107.0(4) . . ?
C9 C8 H8 126.5 . . ?
N2 C9 C8 110.1(4) . . ?
N2 C9 C10 125.2(5) . . ?
C10 C9 C8 124.6(5) . . ?
C9 C10 C11 126.1(5) . . ?
C9 C10 C23 118.4(5) . . ?
C11 C10 C23 115.5(5) . . ?
N3 C11 C10 125.5(5) . . ?
N3 C11 C12 110.5(5) . . ?
C10 C11 C12 123.8(5) . . ?
C11 C12 H12 126.7 . . ?
C13 C12 C11 106.6(5) . . ?
C13 C12 H12 126.7 . . ?
C12 C13 H13 126.4 . . ?
C12 C13 C14 107.2(5) . . ?
C14 C13 H13 126.4 . . ?
N3 C14 C13 109.5(4) . . ?
N3 C14 C15 125.9(5) . . ?
C15 C14 C13 124.5(5) . . ?
C14 C15 C16 125.9(4) . . ?
C14 C15 C48 117.0(4) . . ?
C16 C15 C48 117.0(4) . . ?
N4 C16 C15 125.0(4) . . ?
N4 C16 C17 109.1(4) . . ?
C15 C16 C17 125.8(4) . . ?
C16 C17 H17 126.3 . . ?
C18 C17 C16 107.4(4) . . ?
C18 C17 H17 126.3 . . ?
C17 C18 H18 126.5 . . ?
C17 C18 C19 107.0(4) . . ?
C19 C18 H18 126.5 . . ?
N4 C19 C18 109.8(4) . . ?
N4 C19 C20 125.8(4) . . ?
C20 C19 C18 124.3(4) . . ?
C1 C20 C21 116.6(4) . . ?
C19 C20 C1 126.6(4) . . ?
C19 C20 C21 116.6(4) . . ?
C22 C21 C20 178.6(5) . . ?
C21 C22 C22 179.2(7) . 2_757 ?
C24 C23 C10 174.2(6) . . ?
C23 C24 Si1 168.8(5) . . ?
Si1 C25 H25 106.0 . . ?
C26 C25 Si1 112.8(5) . . ?
C26 C25 H25 106.0 . . ?
C26 C25 C27 110.7(6) . . ?
C27 C25 Si1 114.6(5) . . ?
C27 C25 H25 106.0 . . ?
C25 C26 H26A 109.5 . . ?
C25 C26 H26B 109.5 . . ?
C25 C26 H26C 109.5 . . ?
H26A C26 H26B 109.5 . . ?
H26A C26 H26C 109.5 . . ?
H26B C26 H26C 109.5 . . ?
C25 C27 H27A 109.5 . . ?
C25 C27 H27B 109.5 . . ?
C25 C27 H27C 109.5 . . ?
H27A C27 H27B 109.5 . . ?
H27A C27 H27C 109.5 . . ?
H27B C27 H27C 109.5 . . ?
Si1 C28 H28 105.7 . . ?
C29 C28 Si1 112.4(5) . . ?
C29 C28 H28 105.7 . . ?
C30 C28 Si1 115.5(5) . . ?
C30 C28 H28 105.7 . . ?
C30 C28 C29 111.0(6) . . ?
C28 C29 H29A 109.5 . . ?
C28 C29 H29B 109.5 . . ?
C28 C29 H29C 109.5 . . ?
H29A C29 H29B 109.5 . . ?
H29A C29 H29C 109.5 . . ?
H29B C29 H29C 109.5 . . ?
C28 C30 H30A 109.5 . . ?
C28 C30 H30B 109.5 . . ?
C28 C30 H30C 109.5 . . ?
H30A C30 H30B 109.5 . . ?
H30A C30 H30C 109.5 . . ?
H30B C30 H30C 109.5 . . ?
Si1 C31 H31 107.9 . . ?
C32 C31 Si1 114.8(5) . . ?
C32 C31 H31 107.9 . . ?
C32 C31 C33 108.3(8) . . ?
C33 C31 Si1 109.8(6) . . ?
C33 C31 H31 107.9 . . ?
C31 C32 H32A 109.5 . . ?
C31 C32 H32B 109.5 . . ?
C31 C32 H32C 109.5 . . ?
H32A C32 H32B 109.5 . . ?
H32A C32 H32C 109.5 . . ?
H32B C32 H32C 109.5 . . ?
C31 C33 H33A 109.5 . . ?
C31 C33 H33B 109.5 . . ?
C31 C33 H33C 109.5 . . ?
H33A C33 H33B 109.5 . . ?
H33A C33 H33C 109.5 . . ?
H33B C33 H33C 109.5 . . ?
C35 C34 C5 118.8(4) . . ?
C35 C34 C39 119.8(4) . . ?
C39 C34 C5 121.3(4) . . ?
C34 C35 H35 119.7 . . ?
C34 C35 C36 120.6(5) . . ?
C36 C35 H35 119.7 . . ?
C35 C36 C40 121.9(5) . . ?
C37 C36 C35 117.9(4) . . ?
C37 C36 C40 120.2(4) . . ?
C36 C37 H37 118.7 . . ?
C38 C37 C36 122.5(5) . . ?
C38 C37 H37 118.7 . . ?
C37 C38 C39 118.3(5) . . ?
C37 C38 C44 120.0(5) . . ?
C39 C38 C44 121.7(5) . . ?
C34 C39 H39 119.6 . . ?
C38 C39 C34 120.8(4) . . ?
C38 C39 H39 119.6 . . ?
C41 C40 C36 112.5(4) . . ?
C41 C40 C42 107.0(6) . . ?
C41 C40 C43 108.8(5) . . ?
C42 C40 C36 109.3(5) . . ?
C43 C40 C36 109.8(4) . . ?
C43 C40 C42 109.3(5) . . ?
C40 C41 H41A 109.5 . . ?
C40 C41 H41B 109.5 . . ?
C40 C41 H41C 109.5 . . ?
H41A C41 H41B 109.5 . . ?
H41A C41 H41C 109.5 . . ?
H41B C41 H41C 109.5 . . ?
C40 C42 H42A 109.5 . . ?
C40 C42 H42B 109.5 . . ?
C40 C42 H42C 109.5 . . ?
H42A C42 H42B 109.5 . . ?
H42A C42 H42C 109.5 . . ?
H42B C42 H42C 109.5 . . ?
C40 C43 H43A 109.5 . . ?
C40 C43 H43B 109.5 . . ?
C40 C43 H43C 109.5 . . ?
H43A C43 H43B 109.5 . . ?
H43A C43 H43C 109.5 . . ?
H43B C43 H43C 109.5 . . ?
C45 C44 C38 109.7(5) . . ?
C45 C44 C46 110.0(6) . . ?
C45 C44 C47 108.2(5) . . ?
C46 C44 C38 108.8(5) . . ?
C46 C44 C47 107.7(5) . . ?
C47 C44 C38 112.4(4) . . ?
C44 C45 H45A 109.5 . . ?
C44 C45 H45B 109.5 . . ?
C44 C45 H45C 109.5 . . ?
H45A C45 H45B 109.5 . . ?
H45A C45 H45C 109.5 . . ?
H45B C45 H45C 109.5 . . ?
C44 C46 H46A 109.5 . . ?
C44 C46 H46B 109.5 . . ?
C44 C46 H46C 109.5 . . ?
H46A C46 H46B 109.5 . . ?
H46A C46 H46C 109.5 . . ?
H46B C46 H46C 109.5 . . ?
C44 C47 H47A 109.5 . . ?
C44 C47 H47B 109.5 . . ?
C44 C47 H47C 109.5 . . ?
H47A C47 H47B 109.5 . . ?
H47A C47 H47C 109.5 . . ?
H47B C47 H47C 109.5 . . ?
C49 C48 C15 120.2(5) . . ?
C53 C48 C15 120.3(5) . . ?
C53 C48 C49 119.5(5) . . ?
C48 C49 H49 119.4 . . ?
C48 C49 C50 121.2(5) . . ?
C50 C49 H49 119.4 . . ?
C49 C50 C54 121.0(17) . . ?
C49 C50 C54A 121(2) . . ?
C51 C50 C49 117.5(5) . . ?
C51 C50 C54 121.5(17) . . ?
C51 C50 C54A 122(2) . . ?
C50 C51 H51 118.8 . . ?
C52 C51 C50 122.5(5) . . ?
C52 C51 H51 118.8 . . ?
C51 C52 C53 119.2(5) . . ?
C51 C52 C58 121.1(5) . . ?
C53 C52 C58 119.7(5) . . ?
C48 C53 C52 120.0(5) . . ?
C48 C53 H53 120.0 . . ?
C52 C53 H53 120.0 . . ?
C59 C58 C52 107.9(5) . . ?
C60 C58 C52 108.8(5) . . ?
C60 C58 C59 110.0(6) . . ?
C60 C58 C61 108.5(7) . . ?
C61 C58 C52 114.3(5) . . ?
C61 C58 C59 107.3(6) . . ?
C58 C59 H59A 109.5 . . ?
C58 C59 H59B 109.5 . . ?
C58 C59 H59C 109.5 . . ?
H59A C59 H59B 109.5 . . ?
H59A C59 H59C 109.5 . . ?
H59B C59 H59C 109.5 . . ?
C58 C60 H60A 109.5 . . ?
C58 C60 H60B 109.5 . . ?
C58 C60 H60C 109.5 . . ?
H60A C60 H60B 109.5 . . ?
H60A C60 H60C 109.5 . . ?
H60B C60 H60C 109.5 . . ?
C58 C61 H61A 109.5 . . ?
C58 C61 H61B 109.5 . . ?
C58 C61 H61C 109.5 . . ?
H61A C61 H61B 109.5 . . ?
H61A C61 H61C 109.5 . . ?
H61B C61 H61C 109.5 . . ?
C50 C54 C55 111(3) . . ?
C50 C54 C56 111(3) . . ?
C50 C54 C57 115(3) . . ?
C55 C54 C57 105(3) . . ?
C56 C54 C55 106(2) . . ?
C56 C54 C57 108(2) . . ?
C54 C55 H55A 109.5 . . ?
C54 C55 H55B 109.5 . . ?
C54 C55 H55C 109.5 . . ?
H55A C55 H55B 109.5 . . ?
H55A C55 H55C 109.5 . . ?
H55B C55 H55C 109.5 . . ?
C54 C56 H56A 109.5 . . ?
C54 C56 H56B 109.5 . . ?
C54 C56 H56C 109.5 . . ?
H56A C56 H56B 109.5 . . ?
H56A C56 H56C 109.5 . . ?
H56B C56 H56C 109.5 . . ?
C54 C57 H57A 109.5 . . ?
C54 C57 H57B 109.5 . . ?
C54 C57 H57C 109.5 . . ?
H57A C57 H57B 109.5 . . ?
H57A C57 H57C 109.5 . . ?
H57B C57 H57C 109.5 . . ?
P101 Co1 P102 92.49(13) . . ?
P101 Co1 P103 91.96(15) . . ?
P103 Co1 P102 90.83(16) . . ?
C121 Co1 P101 158.5(3) . . ?
C121 Co1 P102 106.3(3) . . ?
C121 Co1 P103 98.0(3) . . ?
C121 Co1 C122 39.93(12) . . ?
C121 Co1 C123 66.94(14) . . ?
C121 Co1 C124 66.88(14) . . ?
C121 Co1 C125 39.87(12) . . ?
C122 Co1 P101 121.2(3) . . ?
C122 Co1 P102 146.1(3) . . ?
C122 Co1 P103 91.7(3) . . ?
C122 Co1 C123 39.85(12) . . ?
C122 Co1 C124 66.86(15) . . ?
C122 Co1 C125 66.95(14) . . ?
C123 Co1 P101 91.6(3) . . ?
C123 Co1 P102 147.4(3) . . ?
C123 Co1 P103 121.4(3) . . ?
C123 Co1 C124 39.75(12) . . ?
C124 Co1 P101 97.9(3) . . ?
C124 Co1 P102 107.6(3) . . ?
C124 Co1 P103 158.5(3) . . ?
C125 Co1 P101 133.9(4) . . ?
C125 Co1 P102 87.5(2) . . ?
C125 Co1 P103 134.1(4) . . ?
C125 Co1 C123 66.83(14) . . ?
C125 Co1 C124 39.76(12) . . ?
O101 P101 Co1 119.4(3) . . ?
O101 P101 O104 106.7(5) . . ?
O101 P101 O105 101.3(5) . . ?
O104 P101 Co1 111.4(4) . . ?
O104 P101 O105 107.8(6) . . ?
O105 P101 Co1 109.4(5) . . ?
O102 P102 Co1 118.4(3) . . ?
O102 P102 O106 108.7(3) . . ?
O102 P102 O107 108.3(4) . . ?
O106 P102 Co1 113.2(3) . . ?
O106 P102 O107 100.9(4) . . ?
O107 P102 Co1 105.7(3) . . ?
O103 P103 Co1 119.1(3) . . ?
O103 P103 O108 107.0(6) . . ?
O103 P103 O109 112.6(5) . . ?
O108 P103 Co1 101.5(4) . . ?
O109 P103 Co1 120.4(5) . . ?
O109 P103 O108 89.6(6) . . ?
P101 O101 Gd1 134.3(4) . . ?
P102 O102 Gd1 137.0(3) . . ?
P103 O103 Gd1 134.9(3) . . ?
C101 O104 P101 119.2(7) . . ?
C103 O105 P101 105.0(11) . . ?
C105 O106 P102 122.3(6) . . ?
C107 O107 P102 117.2(7) . . ?
C109 O108 P103 120.3(10) . . ?
C111 O109 P103 113.9(10) . . ?
O104 C101 H10A 109.7 . . ?
O104 C101 H10B 109.7 . . ?
O104 C101 C102 109.9(9) . . ?
H10A C101 H10B 108.2 . . ?
C102 C101 H10A 109.7 . . ?
C102 C101 H10B 109.7 . . ?
C101 C102 H10C 109.5 . . ?
C101 C102 H10D 109.5 . . ?
C101 C102 H10E 109.5 . . ?
H10C C102 H10D 109.5 . . ?
H10C C102 H10E 109.5 . . ?
H10D C102 H10E 109.5 . . ?
O105 C103 H10F 110.1 . . ?
O105 C103 H10G 110.1 . . ?
H10F C103 H10G 108.4 . . ?
C104 C103 O105 107.9(14) . . ?
C104 C103 H10F 110.1 . . ?
C104 C103 H10G 110.1 . . ?
C103 C104 H10H 109.5 . . ?
C103 C104 H10I 109.5 . . ?
C103 C104 H10J 109.5 . . ?
H10H C104 H10I 109.5 . . ?
H10H C104 H10J 109.5 . . ?
H10I C104 H10J 109.5 . . ?
O106 C105 H10K 109.5 . . ?
O106 C105 H10L 109.5 . . ?
O106 C105 C106 110.5(9) . . ?
H10K C105 H10L 108.1 . . ?
C106 C105 H10K 109.5 . . ?
C106 C105 H10L 109.5 . . ?
C105 C106 H10M 109.5 . . ?
C105 C106 H10N 109.5 . . ?
C105 C106 H10O 109.5 . . ?
H10M C106 H10N 109.5 . . ?
H10M C106 H10O 109.5 . . ?
H10N C106 H10O 109.5 . . ?
O107 C107 H10P 109.9 . . ?
O107 C107 H10Q 109.9 . . ?
O107 C107 C108 109.0(9) . . ?
H10P C107 H10Q 108.3 . . ?
C108 C107 H10P 109.9 . . ?
C108 C107 H10Q 109.9 . . ?
C107 C108 H10R 109.5 . . ?
C107 C108 H10S 109.5 . . ?
C107 C108 H10T 109.5 . . ?
H10R C108 H10S 109.5 . . ?
H10R C108 H10T 109.5 . . ?
H10S C108 H10T 109.5 . . ?
O108 C109 H10U 109.7 . . ?
O108 C109 H10V 109.7 . . ?
O108 C109 C110 109.9(14) . . ?
H10U C109 H10V 108.2 . . ?
C110 C109 H10U 109.7 . . ?
C110 C109 H10V 109.7 . . ?
C109 C110 H11A 109.5 . . ?
C109 C110 H11B 109.5 . . ?
C109 C110 H11C 109.5 . . ?
H11A C110 H11B 109.5 . . ?
H11A C110 H11C 109.5 . . ?
H11B C110 H11C 109.5 . . ?
O109 C111 H11D 111.0 . . ?
O109 C111 H11E 111.0 . . ?
O109 C111 C112 103.6(16) . . ?
H11D C111 H11E 109.0 . . ?
C112 C111 H11D 111.0 . . ?
C112 C111 H11E 111.0 . . ?
C111 C112 H11F 109.5 . . ?
C111 C112 H11G 109.5 . . ?
C111 C112 H11H 109.5 . . ?
H11F C112 H11G 109.5 . . ?
H11F C112 H11H 109.5 . . ?
H11G C112 H11H 109.5 . . ?
Co1 C121 H121 125.2 . . ?
C122 C121 Co1 70.1(3) . . ?
C122 C121 H121 126.0 . . ?
C125 C121 Co1 70.3(3) . . ?
C125 C121 H121 126.0 . . ?
C125 C121 C122 108.0 . . ?
Co1 C122 H122 125.3 . . ?
C121 C122 Co1 70.0(3) . . ?
C121 C122 H122 126.0 . . ?
C123 C122 Co1 70.3(3) . . ?
C123 C122 C121 108.0 . . ?
C123 C122 H122 126.0 . . ?
Co1 C123 H123 125.5 . . ?
C122 C123 Co1 69.8(3) . . ?
C122 C123 H123 126.0 . . ?
C122 C123 C124 108.0 . . ?
C124 C123 Co1 70.2(3) . . ?
C124 C123 H123 126.0 . . ?
Co1 C124 H124 125.6 . . ?
C123 C124 Co1 70.0(3) . . ?
C123 C124 H124 126.0 . . ?
C123 C124 C125 108.0 . . ?
C125 C124 Co1 69.9(3) . . ?
C125 C124 H124 126.0 . . ?
Co1 C125 H125 125.5 . . ?
C121 C125 Co1 69.8(3) . . ?
C121 C125 H125 126.0 . . ?
C124 C125 Co1 70.3(3) . . ?
C124 C125 C121 108.0 . . ?
C124 C125 H125 126.0 . . ?
C55A C54A C50 112(4) . . ?
C55A C54A C56A 111(4) . . ?
C55A C54A C57A 111(4) . . ?
C56A C54A C50 106(3) . . ?
C56A C54A C57A 111(4) . . ?
C57A C54A C50 105(3) . . ?
C54A C55A H55D 109.5 . . ?
C54A C55A H55E 109.5 . . ?
C54A C55A H55F 109.5 . . ?
H55D C55A H55E 109.5 . . ?
H55D C55A H55F 109.5 . . ?
H55E C55A H55F 109.5 . . ?
C54A C56A H56D 109.5 . . ?
C54A C56A H56E 109.5 . . ?
C54A C56A H56F 109.5 . . ?
H56D C56A H56E 109.5 . . ?
H56D C56A H56F 109.5 . . ?
H56E C56A H56F 109.5 . . ?
C54A C57A H57D 109.5 . . ?
C54A C57A H57E 109.5 . . ?
C54A C57A H57F 109.5 . . ?
H57D C57A H57E 109.5 . . ?
H57D C57A H57F 109.5 . . ?
H57E C57A H57F 109.5 . . ?
P201 Co1B P202 93.8(3) . . ?
P201 Co1B P203 90.2(3) . . ?
P203 Co1B P202 91.1(3) . . ?
C221 Co1B P201 157.6(5) . . ?
C221 Co1B P202 103.0(5) . . ?
C221 Co1B P203 104.1(6) . . ?
C221 Co1B C223 67.2(2) . . ?
C221 Co1B C224 66.5(2) . . ?
C221 Co1B C225 39.62(19) . . ?
C222 Co1B P201 123.4(6) . . ?
C222 Co1B P202 142.6(6) . . ?
C222 Co1B P203 92.7(5) . . ?
C222 Co1B C221 40.24(19) . . ?
C222 Co1B C223 40.19(19) . . ?
C222 Co1B C224 66.9(2) . . ?
C222 Co1B C225 66.9(2) . . ?
C223 Co1B P201 90.9(5) . . ?
C223 Co1B P202 150.0(6) . . ?
C223 Co1B P203 118.5(6) . . ?
C223 Co1B C224 39.55(18) . . ?
C223 Co1B C225 66.4(2) . . ?
C224 Co1B P201 93.9(5) . . ?
C224 Co1B P202 110.5(6) . . ?
C224 Co1B P203 157.7(6) . . ?
C225 Co1B P201 128.3(6) . . ?
C225 Co1B P202 87.7(5) . . ?
C225 Co1B P203 141.6(6) . . ?
C225 Co1B C224 39.23(18) . . ?
O201 P201 Co1B 117.1(6) . . ?
O201 P201 O204 110.6(10) . . ?
O201 P201 O205 108.3(9) . . ?
O204 P201 Co1B 92.5(6) . . ?
O204 P201 O205 120.3(9) . . ?
O205 P201 Co1B 107.8(6) . . ?
O202 P202 Co1B 119.1(6) . . ?
O202 P202 O206 112.4(10) . . ?
O202 P202 O207 110.7(8) . . ?
O206 P202 Co1B 111.7(9) . . ?
O206 P202 O207 102.9(9) . . ?
O207 P202 Co1B 97.8(6) . . ?
O203 P203 Co1B 119.1(6) . . ?
O203 P203 O208 109.3(7) . . ?
O203 P203 O209 110.6(10) . . ?
O208 P203 Co1B 101.2(6) . . ?
O209 P203 Co1B 110.1(9) . . ?
O209 P203 O208 105.4(10) . . ?
P201 O201 Gd1 136.7(8) . . ?
P202 O202 Gd1 137.1(8) . . ?
P203 O203 Gd1 132.9(7) . . ?
C201 O204 P201 129.9(13) . . ?
C203 O205 P201 116.0(14) . . ?
C205 O206 P202 120(2) . . ?
C207 O207 P202 102.5(14) . . ?
C209 O208 P203 131.5(9) . . ?
C211 O209 P203 119.3(17) . . ?
O204 C201 H20A 109.8 . . ?
O204 C201 H20B 109.8 . . ?
O204 C201 C202 109.5(15) . . ?
H20A C201 H20B 108.2 . . ?
C202 C201 H20A 109.8 . . ?
C202 C201 H20B 109.8 . . ?
C201 C202 H20C 109.5 . . ?
C201 C202 H20D 109.5 . . ?
C201 C202 H20E 109.5 . . ?
H20C C202 H20D 109.5 . . ?
H20C C202 H20E 109.5 . . ?
H20D C202 H20E 109.5 . . ?
O205 C203 H20F 110.2 . . ?
O205 C203 H20G 110.2 . . ?
O205 C203 C204 107.6(18) . . ?
H20F C203 H20G 108.5 . . ?
C204 C203 H20F 110.2 . . ?
C204 C203 H20G 110.2 . . ?
C203 C204 H20H 109.5 . . ?
C203 C204 H20I 109.5 . . ?
C203 C204 H20J 109.5 . . ?
H20H C204 H20I 109.5 . . ?
H20H C204 H20J 109.5 . . ?
H20I C204 H20J 109.5 . . ?
O206 C205 H20K 110.2 . . ?
O206 C205 H20L 110.2 . . ?
O206 C205 C206 108(2) . . ?
H20K C205 H20L 108.5 . . ?
C206 C205 H20K 110.2 . . ?
C206 C205 H20L 110.2 . . ?
C205 C206 H20M 109.5 . . ?
C205 C206 H20N 109.5 . . ?
C205 C206 H20O 109.5 . . ?
H20M C206 H20N 109.5 . . ?
H20M C206 H20O 109.5 . . ?
H20N C206 H20O 109.5 . . ?
O207 C207 H20P 109.1 . . ?
O207 C207 H20Q 109.1 . . ?
O207 C207 C208 112.6(18) . . ?
H20P C207 H20Q 107.8 . . ?
C208 C207 H20P 109.1 . . ?
C208 C207 H20Q 109.1 . . ?
C207 C208 H20R 109.5 . . ?
C207 C208 H20S 109.5 . . ?
C207 C208 H20T 109.5 . . ?
H20R C208 H20S 109.5 . . ?
H20R C208 H20T 109.5 . . ?
H20S C208 H20T 109.5 . . ?
O208 C209 H20U 109.1 . . ?
O208 C209 H20V 109.1 . . ?
O208 C209 C210 112.4(14) . . ?
H20U C209 H20V 107.9 . . ?
C210 C209 H20U 109.1 . . ?
C210 C209 H20V 109.1 . . ?
C209 C210 H21A 109.5 . . ?
C209 C210 H21B 109.5 . . ?
C209 C210 H21C 109.5 . . ?
H21A C210 H21B 109.5 . . ?
H21A C210 H21C 109.5 . . ?
H21B C210 H21C 109.5 . . ?
O209 C211 H21D 109.2 . . ?
O209 C211 H21E 109.2 . . ?
O209 C211 C212 112(2) . . ?
H21D C211 H21E 107.9 . . ?
C212 C211 H21D 109.2 . . ?
C212 C211 H21E 109.2 . . ?
C211 C212 H21F 109.5 . . ?
C211 C212 H21G 109.5 . . ?
C211 C212 H21H 109.5 . . ?
H21F C212 H21G 109.5 . . ?
H21F C212 H21H 109.5 . . ?
H21G C212 H21H 109.5 . . ?
Co1B C221 H221 126.0 . . ?
C222 C221 Co1B 69.1(4) . . ?
C222 C221 H221 126.0 . . ?
C225 C221 Co1B 71.7(4) . . ?
C225 C221 H221 126.0 . . ?
C225 C221 C222 108.0 . . ?
Co1B C222 H222 124.0 . . ?
C221 C222 Co1B 70.7(4) . . ?
C221 C222 H222 126.0 . . ?
C221 C222 C223 108.0 . . ?
C223 C222 Co1B 70.9(4) . . ?
C223 C222 H222 126.0 . . ?
Co1B C223 H223 125.0 . . ?
C222 C223 Co1B 68.9(4) . . ?
C222 C223 H223 126.0 . . ?
C224 C223 Co1B 71.6(4) . . ?
C224 C223 C222 108.0 . . ?
C224 C223 H223 126.0 . . ?
Co1B C224 H224 126.5 . . ?
C223 C224 Co1B 68.8(4) . . ?
C223 C224 H224 126.0 . . ?
C223 C224 C225 108.0 . . ?
C225 C224 Co1B 70.3(4) . . ?
C225 C224 H224 126.0 . . ?
Co1B C225 H225 126.4 . . ?
C221 C225 Co1B 68.7(4) . . ?
C221 C225 H225 126.0 . . ?
C224 C225 Co1B 70.5(4) . . ?
C224 C225 C221 108.0 . . ?
C224 C225 H225 126.0 . . ?

loop_
_geom_torsion_atom_site_label_1
_geom_torsion_atom_site_label_2
_geom_torsion_atom_site_label_3
_geom_torsion_atom_site_label_4
_geom_torsion
_geom_torsion_site_symmetry_1
_geom_torsion_site_symmetry_2
_geom_torsion_site_symmetry_3
_geom_torsion_site_symmetry_4
_geom_torsion_publ_flag
Gd1 N1 C1 C2 -147.4(3) . . . . ?
Gd1 N1 C1 C20 35.1(6) . . . . ?
Gd1 N1 C4 C3 146.7(3) . . . . ?
Gd1 N1 C4 C5 -34.4(6) . . . . ?
Gd1 N2 C6 C5 26.2(7) . . . . ?
Gd1 N2 C6 C7 -157.2(3) . . . . ?
Gd1 N2 C9 C8 156.9(3) . . . . ?
Gd1 N2 C9 C10 -26.2(7) . . . . ?
Gd1 N3 C11 C10 31.6(8) . . . . ?
Gd1 N3 C11 C12 -154.3(4) . . . . ?
Gd1 N3 C14 C13 154.2(4) . . . . ?
Gd1 N3 C14 C15 -29.1(8) . . . . ?
Gd1 N4 C16 C15 32.8(7) . . . . ?
Gd1 N4 C16 C17 -149.8(3) . . . . ?
Gd1 N4 C19 C18 150.4(3) . . . . ?
Gd1 N4 C19 C20 -32.2(7) . . . . ?
N1 C1 C2 C3 -1.3(6) . . . . ?
N1 C1 C20 C19 1.6(8) . . . . ?
N1 C1 C20 C21 177.5(5) . . . . ?
N1 C4 C5 C6 -4.2(8) . . . . ?
N1 C4 C5 C34 177.9(4) . . . . ?
N2 C6 C7 C8 -0.1(6) . . . . ?
N2 C9 C10 C11 -8.8(9) . . . . ?
N2 C9 C10 C23 173.5(5) . . . . ?
N3 C11 C12 C13 -1.3(8) . . . . ?
N3 C14 C15 C16 -5.0(9) . . . . ?
N3 C14 C15 C48 178.6(5) . . . . ?
N4 C16 C17 C18 -1.6(6) . . . . ?
N4 C19 C20 C1 -2.9(8) . . . . ?
N4 C19 C20 C21 -178.9(5) . . . . ?
C1 N1 C4 C3 -3.3(5) . . . . ?
C1 N1 C4 C5 175.6(5) . . . . ?
C1 C2 C3 C4 -0.8(5) . . . . ?
C2 C1 C20 C19 -175.5(5) . . . . ?
C2 C1 C20 C21 0.4(7) . . . . ?
C2 C3 C4 N1 2.6(6) . . . . ?
C2 C3 C4 C5 -176.3(5) . . . . ?
C3 C4 C5 C6 174.5(5) . . . . ?
C3 C4 C5 C34 -3.4(7) . . . . ?
C4 N1 C1 C2 2.9(5) . . . . ?
C4 N1 C1 C20 -174.6(5) . . . . ?
C4 C5 C6 N2 8.6(8) . . . . ?
C4 C5 C6 C7 -167.4(5) . . . . ?
C4 C5 C34 C35 -108.6(5) . . . . ?
C4 C5 C34 C39 67.9(6) . . . . ?
C5 C6 C7 C8 176.5(5) . . . . ?
C5 C34 C35 C36 175.3(4) . . . . ?
C5 C34 C39 C38 -176.3(4) . . . . ?
C6 N2 C9 C8 -0.7(6) . . . . ?
C6 N2 C9 C10 176.2(5) . . . . ?
C6 C5 C34 C35 73.3(6) . . . . ?
C6 C5 C34 C39 -110.2(5) . . . . ?
C6 C7 C8 C9 -0.3(6) . . . . ?
C7 C8 C9 N2 0.6(6) . . . . ?
C7 C8 C9 C10 -176.3(5) . . . . ?
C8 C9 C10 C11 167.6(6) . . . . ?
C8 C9 C10 C23 -10.0(8) . . . . ?
C9 N2 C6 C5 -176.1(5) . . . . ?
C9 N2 C6 C7 0.5(5) . . . . ?
C9 C10 C11 N3 5.9(10) . . . . ?
C9 C10 C11 C12 -167.5(6) . . . . ?
C10 C11 C12 C13 173.0(6) . . . . ?
C11 N3 C14 C13 -1.5(6) . . . . ?
C11 N3 C14 C15 175.2(5) . . . . ?
C11 C12 C13 C14 0.3(8) . . . . ?
C12 C13 C14 N3 0.7(7) . . . . ?
C12 C13 C14 C15 -176.0(6) . . . . ?
C13 C14 C15 C16 171.1(6) . . . . ?
C13 C14 C15 C48 -5.2(8) . . . . ?
C14 N3 C11 C10 -172.4(6) . . . . ?
C14 N3 C11 C12 1.7(6) . . . . ?
C14 C15 C16 N4 2.8(9) . . . . ?
C14 C15 C16 C17 -174.1(5) . . . . ?
C14 C15 C48 C49 111.7(6) . . . . ?
C14 C15 C48 C53 -68.3(7) . . . . ?
C15 C16 C17 C18 175.8(5) . . . . ?
C15 C48 C49 C50 178.3(5) . . . . ?
C15 C48 C53 C52 -179.6(5) . . . . ?
C16 N4 C19 C18 -2.2(6) . . . . ?
C16 N4 C19 C20 175.2(5) . . . . ?
C16 C15 C48 C49 -64.9(7) . . . . ?
C16 C15 C48 C53 115.0(6) . . . . ?
C16 C17 C18 C19 0.2(6) . . . . ?
C17 C18 C19 N4 1.3(6) . . . . ?
C17 C18 C19 C20 -176.2(5) . . . . ?
C18 C19 C20 C1 174.1(5) . . . . ?
C18 C19 C20 C21 -1.8(7) . . . . ?
C19 N4 C16 C15 -175.1(5) . . . . ?
C19 N4 C16 C17 2.3(5) . . . . ?
C20 C1 C2 C3 176.1(5) . . . . ?
C23 C10 C11 N3 -176.4(5) . . . . ?
C23 C10 C11 C12 10.2(9) . . . . ?
C24 Si1 C25 C26 64.3(6) . . . . ?
C24 Si1 C25 C27 -167.8(6) . . . . ?
C24 Si1 C31 C32 -52.7(7) . . . . ?
C24 Si1 C31 C33 69.6(6) . . . . ?
C25 Si1 C24 C23 -127(3) . . . . ?
C25 Si1 C31 C32 -169.9(6) . . . . ?
C25 Si1 C31 C33 -47.6(7) . . . . ?
C28 Si1 C24 C23 -10(3) . . . . ?
C28 Si1 C25 C26 -48.3(6) . . . . ?
C28 Si1 C25 C27 79.6(6) . . . . ?
C28 Si1 C31 C32 63.2(7) . . . . ?
C28 Si1 C31 C33 -174.5(5) . . . . ?
C31 Si1 C24 C23 115(3) . . . . ?
C31 Si1 C25 C26 -178.3(5) . . . . ?
C31 Si1 C25 C27 -50.4(7) . . . . ?
C34 C5 C6 N2 -173.5(4) . . . . ?
C34 C5 C6 C7 10.5(7) . . . . ?
C34 C35 C36 C37 1.8(7) . . . . ?
C34 C35 C36 C40 -177.2(5) . . . . ?
C35 C34 C39 C38 0.1(7) . . . . ?
C35 C36 C37 C38 -1.3(8) . . . . ?
C35 C36 C40 C41 3.1(8) . . . . ?
C35 C36 C40 C42 121.9(6) . . . . ?
C35 C36 C40 C43 -118.2(6) . . . . ?
C36 C37 C38 C39 0.3(8) . . . . ?
C36 C37 C38 C44 -178.8(5) . . . . ?
C37 C36 C40 C41 -175.8(5) . . . . ?
C37 C36 C40 C42 -57.1(7) . . . . ?
C37 C36 C40 C43 62.8(7) . . . . ?
C37 C38 C39 C34 0.3(7) . . . . ?
C37 C38 C44 C45 55.2(7) . . . . ?
C37 C38 C44 C46 -65.2(7) . . . . ?
C37 C38 C44 C47 175.6(5) . . . . ?
C39 C34 C35 C36 -1.2(7) . . . . ?
C39 C38 C44 C45 -123.8(6) . . . . ?
C39 C38 C44 C46 115.8(6) . . . . ?
C39 C38 C44 C47 -3.4(7) . . . . ?
C40 C36 C37 C38 177.7(5) . . . . ?
C44 C38 C39 C34 179.4(5) . . . . ?
C48 C15 C16 N4 179.1(5) . . . . ?
C48 C15 C16 C17 2.2(8) . . . . ?
C48 C49 C50 C51 0.8(8) . . . . ?
C48 C49 C50 C54 -176(2) . . . . ?
C48 C49 C50 C54A -177(3) . . . . ?
C49 C48 C53 C52 0.4(8) . . . . ?
C49 C50 C51 C52 1.3(8) . . . . ?
C49 C50 C54 C55 50(4) . . . . ?
C49 C50 C54 C56 -69(3) . . . . ?
C49 C50 C54 C57 168.3(18) . . . . ?
C49 C50 C54A C55A -9(5) . . . . ?
C49 C50 C54A C56A -131(3) . . . . ?
C49 C50 C54A C57A 111(3) . . . . ?
C50 C51 C52 C53 -2.6(8) . . . . ?
C50 C51 C52 C58 178.9(5) . . . . ?
C51 C50 C54 C55 -127(2) . . . . ?
C51 C50 C54 C56 115(2) . . . . ?
C51 C50 C54 C57 -9(4) . . . . ?
C51 C50 C54A C55A 174(2) . . . . ?
C51 C50 C54A C56A 52(5) . . . . ?
C51 C50 C54A C57A -66(4) . . . . ?
C51 C52 C53 C48 1.7(8) . . . . ?
C51 C52 C58 C59 -62.3(7) . . . . ?
C51 C52 C58 C60 57.0(8) . . . . ?
C51 C52 C58 C61 178.5(6) . . . . ?
C53 C48 C49 C50 -1.6(8) . . . . ?
C53 C52 C58 C59 119.2(6) . . . . ?
C53 C52 C58 C60 -121.5(6) . . . . ?
C53 C52 C58 C61 0.0(8) . . . . ?
C58 C52 C53 C48 -179.7(5) . . . . ?
C54 C50 C51 C52 178(2) . . . . ?
Co1 P101 O101 Gd1 28.3(7) . . . . ?
Co1 P101 O104 C101 -123.7(10) . . . . ?
Co1 P101 O105 C103 -174.6(9) . . . . ?
Co1 P102 O102 Gd1 15.1(6) . . . . ?
Co1 P102 O106 C105 -97.2(9) . . . . ?
Co1 P102 O107 C107 179.9(7) . . . . ?
Co1 P103 O103 Gd1 26.9(7) . . . . ?
Co1 P103 O108 C109 -171.4(9) . . . . ?
Co1 P103 O109 C111 88.6(12) . . . . ?
Co1 C121 C122 C123 -60.3(3) . . . . ?
Co1 C121 C125 C124 60.2(3) . . . . ?
Co1 C122 C123 C124 -60.1(3) . . . . ?
Co1 C123 C124 C125 -59.9(3) . . . . ?
Co1 C124 C125 C121 -59.9(3) . . . . ?
P101 O104 C101 C102 -169.8(10) . . . . ?
P101 O105 C103 C104 -149.2(12) . . . . ?
P102 O106 C105 C106 -139.5(8) . . . . ?
P102 O107 C107 C108 -94.7(9) . . . . ?
P103 O108 C109 C110 -113.0(12) . . . . ?
P103 O109 C111 C112 -172.4(13) . . . . ?
O101 P101 O104 C101 8.1(12) . . . . ?
O101 P101 O105 C103 58.5(11) . . . . ?
O102 P102 O106 C105 36.5(10) . . . . ?
O102 P102 O107 C107 52.1(9) . . . . ?
O103 P103 O108 C109 -45.9(10) . . . . ?
O103 P103 O109 C111 -60.0(13) . . . . ?
O104 P101 O101 Gd1 -99.0(7) . . . . ?
O104 P101 O105 C103 -53.3(11) . . . . ?
O105 P101 O101 Gd1 148.3(7) . . . . ?
O105 P101 O104 C101 116.2(11) . . . . ?
O106 P102 O102 Gd1 -115.9(5) . . . . ?
O106 P102 O107 C107 -62.1(8) . . . . ?
O107 P102 O102 Gd1 135.3(5) . . . . ?
O107 P102 O106 C105 150.3(9) . . . . ?
O108 P103 O103 Gd1 -87.2(6) . . . . ?
O108 P103 O109 C111 -168.3(13) . . . . ?
O109 P103 O103 Gd1 176.0(6) . . . . ?
O109 P103 O108 C109 67.6(10) . . . . ?
C121 C122 C123 Co1 60.1(3) . . . . ?
C121 C122 C123 C124 0.0 . . . . ?
C122 C121 C125 Co1 -60.2(3) . . . . ?
C122 C121 C125 C124 0.0 . . . . ?
C122 C123 C124 Co1 59.9(3) . . . . ?
C122 C123 C124 C125 0.0 . . . . ?
C123 C124 C125 Co1 59.9(3) . . . . ?
C123 C124 C125 C121 0.0 . . . . ?
C125 C121 C122 Co1 60.3(3) . . . . ?
C125 C121 C122 C123 0.0 . . . . ?
C54A C50 C51 C52 179(3) . . . . ?
Co1B P201 O201 Gd1 -31.7(18) . . . . ?
Co1B P201 O204 C201 -155.7(18) . . . . ?
Co1B P201 O205 C203 170.2(17) . . . . ?
Co1B P202 O202 Gd1 -19.5(15) . . . . ?
Co1B P202 O206 C205 -87(2) . . . . ?
Co1B P202 O207 C207 -171.5(13) . . . . ?
Co1B P203 O203 Gd1 -30.2(12) . . . . ?
Co1B P203 O208 C209 -134.9(18) . . . . ?
Co1B P203 O209 C211 165(2) . . . . ?
Co1B C221 C222 C223 -61.4(4) . . . . ?
Co1B C221 C225 C224 59.8(4) . . . . ?
Co1B C222 C223 C224 -61.3(4) . . . . ?
Co1B C223 C224 C225 -59.6(4) . . . . ?
Co1B C224 C225 C221 -58.6(4) . . . . ?
P201 O204 C201 C202 -34(3) . . . . ?
P201 O205 C203 C204 -176.4(19) . . . . ?
P202 O206 C205 C206 -86(3) . . . . ?
P202 O207 C207 C208 153.4(17) . . . . ?
P203 O208 C209 C210 -174.5(18) . . . . ?
P203 O209 C211 C212 147(2) . . . . ?
O201 P201 O204 C201 -35(2) . . . . ?
O201 P201 O205 C203 43(2) . . . . ?
O202 P202 O206 C205 50(3) . . . . ?
O202 P202 O207 C207 63.2(15) . . . . ?
O203 P203 O208 C209 -9(2) . . . . ?
O203 P203 O209 C211 31(2) . . . . ?
O204 P201 O201 Gd1 -135.8(14) . . . . ?
O204 P201 O205 C203 -85.9(19) . . . . ?
O205 P201 O201 Gd1 90.4(16) . . . . ?
O205 P201 O204 C201 92.0(19) . . . . ?
O206 P202 O202 Gd1 -152.9(13) . . . . ?
O206 P202 O207 C207 -57.1(16) . . . . ?
O207 P202 O202 Gd1 92.7(13) . . . . ?
O207 P202 O206 C205 169(2) . . . . ?
O208 P203 O203 Gd1 -145.7(9) . . . . ?
O208 P203 O209 C211 -87(2) . . . . ?
O209 P203 O203 Gd1 98.7(13) . . . . ?
O209 P203 O208 C209 110(2) . . . . ?
C221 C222 C223 Co1B 61.3(4) . . . . ?
C221 C222 C223 C224 0.0 . . . . ?
C222 C221 C225 Co1B -59.8(4) . . . . ?
C222 C221 C225 C224 0.0 . . . . ?
C222 C223 C224 Co1B 59.6(4) . . . . ?
C222 C223 C224 C225 0.0 . . . . ?
C223 C224 C225 Co1B 58.6(4) . . . . ?
C223 C224 C225 C221 0.0 . . . . ?
C225 C221 C222 Co1B 61.4(4) . . . . ?
C225 C221 C222 C223 0.0 . . . . ?

_shelx_res_file                  
;
    2016ncs0593.res created by SHELXL-2014/7

TITL 2016ncs0593_a.res in P-1
REM Old TITL Ros1b in P-1
REM SHELXT solution in P-1
REM R1 0.154, Rweak 0.029, Alpha 0.063, Orientation as input
REM Formula found by SHELXT: C79 N16 H56f Si Co Gd
CELL 0.71075 10.3106 14.6582 27.9536 75.075 86.248 70.983
ZERR 1 0.0002 0.0003 0.0004 0.002 0.002 0.002
LATT 1
SFAC C H Co Gd N O P Si
UNIT 156 212 2 2 8 18 6 2
RIGU
EADP O104 C101 C102
EADP O105 C103 C104
EADP O106 C105 C106
EADP O107 C107 C108
EADP O108 C109 C110
EADP O109 C111 C112
EADP O204 C201 C202
EADP O205 C203 C204
EADP O206 C205 C206
EADP O207 C207 C208
EADP O208 C209 C210
EADP O209 C211 C212
EADP C121 C122 C123 C124 C125
EADP C221 C222 C223 C224 C225

L.S. 25
PLAN  10
TEMP -173(2)
FREE Gd1 Gd1B
FREE N2 Gd1B
FREE N4 Gd1B
FREE N3 Gd1B
FREE N1 Gd1B
BOND $H
MORE -1
CONF
fmap 2
acta
OMIT 0 -1 1
OMIT 0 1 1
OMIT 0 1 2
OMIT 0 1 0
OMIT 1 1 0
OMIT 1 0 0
OMIT 1 -3 4
REM <olex2.extras>
REM <HklSrc "%.\\2016ncs0593.hkl">
REM </olex2.extras>

WGHT    0.044000   22.034000
FVAR       0.29879   0.56493   0.92930   0.64391
GD1   4    0.696081    0.342236    0.782662    31.00000    0.01683    0.01403 =
         0.02240   -0.00099   -0.00257   -0.00490
SI1   8    0.715739    0.694432    0.512492    11.00000    0.06542    0.02980 =
         0.03041    0.00477   -0.01154   -0.02031
N1    5    0.807349    0.349638    0.854415    11.00000    0.02738    0.01484 =
         0.02536   -0.00219   -0.00189   -0.00312
N2    5    0.750653    0.496680    0.759011    11.00000    0.02540    0.01955 =
         0.02743   -0.00141   -0.00231   -0.00498
N3    5    0.829225    0.335155    0.708487    11.00000    0.03243    0.02172 =
         0.02346   -0.00217   -0.00197   -0.00757
N4    5    0.888350    0.188552    0.803697    11.00000    0.02847    0.01647 =
         0.02435   -0.00345   -0.00143   -0.00507
C1    1    0.847863    0.270954    0.895480    11.00000    0.02460    0.02004 =
         0.02338   -0.00187   -0.00088   -0.00506
C2    1    0.836644    0.306557    0.939068    11.00000    0.02488    0.02071 =
         0.02257   -0.00411   -0.00212   -0.00620
AFIX  43
H2    2    0.856749    0.266896    0.972076    11.00000   -1.20000
AFIX   0
C3    1    0.792162    0.407033    0.924608    11.00000    0.02584    0.01941 =
         0.02572   -0.00663    0.00027   -0.00589
AFIX  43
H3    2    0.774085    0.451390    0.945539    11.00000   -1.20000
AFIX   0
C4    1    0.777310    0.434258    0.871692    11.00000    0.02182    0.01915 =
         0.02734   -0.00519   -0.00288   -0.00306
C5    1    0.740064    0.532700    0.841460    11.00000    0.02234    0.01411 =
         0.03174   -0.00607   -0.00010   -0.00255
C6    1    0.735929    0.559865    0.789214    11.00000    0.02492    0.01563 =
         0.03134   -0.00304    0.00001   -0.00371
C7    1    0.723533    0.659343    0.759261    11.00000    0.03143    0.01696 =
         0.03379   -0.00217   -0.00042   -0.00678
AFIX  43
H7    2    0.712235    0.716707    0.771030    11.00000   -1.20000
AFIX   0
C8    1    0.731084    0.654818    0.711722    11.00000    0.03802    0.01922 =
         0.03267   -0.00068    0.00028   -0.00890
AFIX  43
H8    2    0.725711    0.708449    0.683465    11.00000   -1.20000
AFIX   0
C9    1    0.749005    0.552437    0.711750    11.00000    0.02959    0.02227 =
         0.02882   -0.00095   -0.00397   -0.00625
C10   1    0.769045    0.515509    0.668986    11.00000    0.03986    0.02454 =
         0.02953   -0.00026   -0.00148   -0.01032
C11   1    0.811752    0.413651    0.668071    11.00000    0.04436    0.02338 =
         0.02597   -0.00099   -0.00248   -0.00953
C12   1    0.855997    0.379066    0.624256    11.00000    0.06651    0.02764 =
         0.02486   -0.00245    0.00302   -0.01078
AFIX  43
H12   2    0.852672    0.419087    0.591396    11.00000   -1.20000
AFIX   0
C13   1    0.903153    0.278773    0.638835    11.00000    0.06528    0.02619 =
         0.02449   -0.00379    0.00457   -0.00945
AFIX  43
H13   2    0.939919    0.234555    0.618147    11.00000   -1.20000
AFIX   0
C14   1    0.887350    0.251095    0.691772    11.00000    0.03781    0.02404 =
         0.02519   -0.00384   -0.00103   -0.00650
C15   1    0.932415    0.152865    0.721332    11.00000    0.03107    0.02035 =
         0.02699   -0.00711    0.00101   -0.00236
C16   1    0.935121    0.124163    0.773555    11.00000    0.02538    0.01711 =
         0.02679   -0.00427   -0.00026   -0.00309
C17   1    0.992361    0.024465    0.803741    11.00000    0.02785    0.01593 =
         0.02903   -0.00532   -0.00090   -0.00126
AFIX  43
H17   2    1.029812   -0.034231    0.792238    11.00000   -1.20000
AFIX   0
C18   1    0.983215    0.029458    0.851212    11.00000    0.02683    0.01757 =
         0.02651   -0.00195   -0.00217   -0.00273
AFIX  43
H18   2    1.013119   -0.024852    0.879520    11.00000   -1.20000
AFIX   0
C19   1    0.919575    0.132607    0.851038    11.00000    0.02626    0.01949 =
         0.02301   -0.00320   -0.00064   -0.00356
C20   1    0.898884    0.169555    0.893911    11.00000    0.02546    0.01790 =
         0.02279   -0.00092   -0.00019   -0.00424
C21   1    0.941342    0.097850    0.939986    11.00000    0.02758    0.01565 =
         0.02606   -0.00555    0.00002   -0.00123
C22   1    0.978729    0.035713    0.978382    11.00000    0.03140    0.01592 =
         0.02541   -0.00586   -0.00300   -0.00269
C23   1    0.749856    0.585689    0.621369    11.00000    0.05023    0.02211 =
         0.03181   -0.00316   -0.00143   -0.00886
C24   1    0.733552    0.637558    0.579899    11.00000    0.06342    0.02312 =
         0.03319    0.00086   -0.00538   -0.01504
C25   1    0.829653    0.774787    0.496308    11.00000    0.07741    0.03566 =
         0.04103   -0.00162   -0.00602   -0.02930
AFIX  13
H25   2    0.806184    0.818960    0.519685    11.00000   -1.20000
AFIX   0
C26   1    0.981293    0.715141    0.505465    11.00000    0.07408    0.05992 =
         0.05345   -0.00824   -0.00923   -0.03558
AFIX 137
H26A  2    0.995772    0.674829    0.539770    11.00000   -1.50000
H26B  2    1.035190    0.760915    0.499644    11.00000   -1.50000
H26C  2    1.010468    0.671310    0.482870    11.00000   -1.50000
AFIX   0
C27   1    0.805033    0.845018    0.443787    11.00000    0.09102    0.05103 =
         0.05105    0.01116   -0.00498   -0.03518
AFIX 137
H27A  2    0.833501    0.805520    0.419225    11.00000   -1.50000
H27B  2    0.858656    0.890636    0.439924    11.00000   -1.50000
H27C  2    0.707302    0.883515    0.438845    11.00000   -1.50000
AFIX   0
C28   1    0.781509    0.581983    0.484372    11.00000    0.07006    0.04186 =
         0.04314   -0.00532   -0.01069   -0.02643
AFIX  13
H28   2    0.870282    0.539571    0.502114    11.00000   -1.20000
AFIX   0
C29   1    0.686746    0.516069    0.495239    11.00000    0.08007    0.04909 =
         0.05914   -0.00900   -0.00839   -0.03066
AFIX 137
H29A  2    0.658010    0.508238    0.529771    11.00000   -1.50000
H29B  2    0.736697    0.450446    0.489581    11.00000   -1.50000
H29C  2    0.605654    0.547874    0.473233    11.00000   -1.50000
AFIX   0
C30   1    0.815642    0.605475    0.429466    11.00000    0.08691    0.06527 =
         0.05337   -0.01902   -0.00187   -0.03694
AFIX 137
H30A  2    0.732207    0.647990    0.410054    11.00000   -1.50000
H30B  2    0.852590    0.543262    0.418943    11.00000   -1.50000
H30C  2    0.884023    0.640243    0.424183    11.00000   -1.50000
AFIX   0
C31   1    0.533898    0.773307    0.498241    11.00000    0.07181    0.04257 =
         0.05548    0.00336   -0.01739   -0.01569
AFIX  13
H31   2    0.521961    0.797081    0.461417    11.00000   -1.20000
AFIX   0
C32   1    0.429006    0.720783    0.517756    11.00000    0.06831    0.06266 =
         0.09671   -0.00420   -0.00309   -0.02199
AFIX 137
H32A  2    0.438237    0.668522    0.500633    11.00000   -1.50000
H32B  2    0.336412    0.769130    0.511838    11.00000   -1.50000
H32C  2    0.444722    0.690822    0.553383    11.00000   -1.50000
AFIX   0
C33   1    0.502042    0.864906    0.519154    11.00000    0.07866    0.05099 =
         0.09461   -0.01169   -0.00861   -0.01014
AFIX 137
H33A  2    0.529355    0.843594    0.554251    11.00000   -1.50000
H33B  2    0.403416    0.901227    0.515687    11.00000   -1.50000
H33C  2    0.552964    0.908529    0.500908    11.00000   -1.50000
AFIX   0
C34   1    0.706590    0.614660    0.867675    11.00000    0.02521    0.01445 =
         0.02830   -0.00382    0.00109   -0.00412
C35   1    0.570836    0.674524    0.868252    11.00000    0.02408    0.01665 =
         0.03379   -0.00428   -0.00031   -0.00626
AFIX  43
H35   2    0.502591    0.666135    0.850114    11.00000   -1.20000
AFIX   0
C36   1    0.533881    0.746847    0.895240    11.00000    0.02270    0.01805 =
         0.03193   -0.00522    0.00500   -0.00371
C37   1    0.637716    0.758743    0.920228    11.00000    0.03022    0.01875 =
         0.03521   -0.00974    0.00307   -0.00723
AFIX  43
H37   2    0.614184    0.808672    0.938145    11.00000   -1.20000
AFIX   0
C38   1    0.773794    0.700541    0.919913    11.00000    0.02828    0.01776 =
         0.03520   -0.00455    0.00188   -0.01050
C39   1    0.807160    0.628060    0.893424    11.00000    0.02371    0.01837 =
         0.03216   -0.00529    0.00027   -0.00415
AFIX  43
H39   2    0.899835    0.587118    0.892883    11.00000   -1.20000
AFIX   0
C40   1    0.383938    0.810964    0.898570    11.00000    0.02190    0.02631 =
         0.05347   -0.01361    0.00643   -0.00596
C41   1    0.285048    0.782370    0.872191    11.00000    0.02660    0.03036 =
         0.09989   -0.02823    0.00215   -0.00339
AFIX 137
H41A  2    0.302679    0.796395    0.836602    11.00000   -1.50000
H41B  2    0.190631    0.821091    0.877815    11.00000   -1.50000
H41C  2    0.297864    0.711126    0.885094    11.00000   -1.50000
AFIX   0
C42   1    0.343255    0.796405    0.952785    11.00000    0.04377    0.06545 =
         0.06600   -0.01216    0.02179   -0.00407
AFIX 137
H42A  2    0.357062    0.725563    0.967652    11.00000   -1.50000
H42B  2    0.246438    0.834807    0.954944    11.00000   -1.50000
H42C  2    0.400128    0.819494    0.970590    11.00000   -1.50000
AFIX   0
C43   1    0.368168    0.919954    0.876285    11.00000    0.02942    0.02533 =
         0.07448   -0.01327   -0.00021   -0.00448
AFIX 137
H43A  2    0.429735    0.939787    0.893769    11.00000   -1.50000
H43B  2    0.273074    0.960675    0.879499    11.00000   -1.50000
H43C  2    0.391502    0.929857    0.841180    11.00000   -1.50000
AFIX   0
C44   1    0.882981    0.716017    0.949056    11.00000    0.03095    0.02976 =
         0.04172   -0.00996   -0.00342   -0.01221
C45   1    0.842056    0.706708    1.002880    11.00000    0.04363    0.09884 =
         0.04750   -0.02883    0.00076   -0.02902
AFIX 137
H45A  2    0.755741    0.759453    1.004892    11.00000   -1.50000
H45B  2    0.914086    0.713179    1.021709    11.00000   -1.50000
H45C  2    0.829947    0.641487    1.016750    11.00000   -1.50000
AFIX   0
C46   1    0.894203    0.819134    0.926220    11.00000    0.04781    0.03593 =
         0.08213   -0.00533   -0.01636   -0.02086
AFIX 137
H46A  2    0.923261    0.823810    0.891829    11.00000   -1.50000
H46B  2    0.961862    0.830414    0.945087    11.00000   -1.50000
H46C  2    0.804719    0.869624    0.927028    11.00000   -1.50000
AFIX   0
C47   1    1.024764    0.639940    0.947542    11.00000    0.03512    0.03949 =
         0.04863   -0.01429   -0.00901   -0.00751
AFIX 137
H47A  2    1.020001    0.572490    0.961194    11.00000   -1.50000
H47B  2    1.090190    0.651587    0.967266    11.00000   -1.50000
H47C  2    1.055007    0.646964    0.913197    11.00000   -1.50000
AFIX   0
C48   1    0.989942    0.071991    0.695213    11.00000    0.03648    0.01734 =
         0.02349   -0.00346    0.00317   -0.00641
C49   1    1.128502    0.017144    0.700063    11.00000    0.03817    0.02642 =
         0.02681   -0.00888    0.00205   -0.00986
AFIX  43
H49   2    1.186652    0.032847    0.719440    11.00000   -1.20000
AFIX   0
C50   1    1.184473   -0.061288    0.676819    11.00000    0.03668    0.02597 =
         0.03018   -0.00741    0.00543   -0.00899
C51   1    1.096166   -0.080910    0.648303    11.00000    0.04045    0.02759 =
         0.03412   -0.01335    0.00420   -0.01097
AFIX  43
H51   2    1.131583   -0.134491    0.632894    11.00000   -1.20000
AFIX   0
C52   1    0.961258   -0.026412    0.641641    11.00000    0.03153    0.03527 =
         0.02861   -0.00765    0.00586   -0.01051
C53   1    0.906095    0.051079    0.666150    11.00000    0.03803    0.02750 =
         0.02637   -0.00599   -0.00107   -0.00835
AFIX  43
H53   2    0.811254    0.088552    0.662503    11.00000   -1.20000
AFIX   0
C58   1    0.865911   -0.049271    0.608664    11.00000    0.05123    0.03875 =
         0.03754   -0.00938   -0.00274   -0.01943
C59   1    0.919660   -0.033092    0.555901    11.00000    0.08377    0.06555 =
         0.04160   -0.01393   -0.00145   -0.04576
AFIX 137
H59A  2    0.920631    0.035690    0.544063    11.00000   -1.50000
H59B  2    0.859809   -0.045425    0.534182    11.00000   -1.50000
H59C  2    1.012996   -0.079170    0.555637    11.00000   -1.50000
AFIX   0
C60   1    0.870625   -0.156444    0.628275    11.00000    0.08627    0.05643 =
         0.06007   -0.00045   -0.01658   -0.04734
AFIX 137
H60A  2    0.964044   -0.200616    0.625728    11.00000   -1.50000
H60B  2    0.807239   -0.170627    0.608793    11.00000   -1.50000
H60C  2    0.843651   -0.167632    0.663030    11.00000   -1.50000
AFIX   0
C61   1    0.717846    0.016806    0.606253    11.00000    0.06244    0.08887 =
         0.07908   -0.04135   -0.01812   -0.01573
AFIX 137
H61A  2    0.677875    0.004457    0.639126    11.00000   -1.50000
H61B  2    0.666177    0.001898    0.582712    11.00000   -1.50000
H61C  2    0.713589    0.086859    0.595359    11.00000   -1.50000
AFIX   0
PART 1
C54   1    1.329713   -0.123171    0.684594    21.00000    0.03665    0.03369 =
         0.03445   -0.01671    0.00110   -0.00617
C55   1    1.367718   -0.160459    0.739987    21.00000    0.04509    0.04298 =
         0.04618   -0.01826   -0.00104   -0.00103
AFIX 137
H55A  2    1.356372   -0.103390    0.753835    21.00000   -1.50000
H55B  2    1.463404   -0.203933    0.744417    21.00000   -1.50000
H55C  2    1.307653   -0.197871    0.757091    21.00000   -1.50000
AFIX   0
C56   1    1.424662   -0.063308    0.660701    21.00000    0.04814    0.05777 =
         0.07079   -0.01977    0.01130   -0.01712
AFIX 137
H56A  2    1.406620   -0.040046    0.624886    21.00000   -1.50000
H56B  2    1.520460   -0.105758    0.667173    21.00000   -1.50000
H56C  2    1.407644   -0.005826    0.674761    21.00000   -1.50000
AFIX   0
C57   1    1.368512   -0.218960    0.665280    21.00000    0.05020    0.04236 =
         0.06299   -0.02878   -0.00328    0.00338
AFIX 137
H57A  2    1.317529   -0.262605    0.683448    21.00000   -1.50000
H57B  2    1.467219   -0.254023    0.670330    21.00000   -1.50000
H57C  2    1.345235   -0.200607    0.629893    21.00000   -1.50000
AFIX   0
CO1   3    0.297849    0.309160    0.792933    41.00000    0.01557    0.02785 =
         0.09157   -0.01782   -0.00161   -0.01032
P101  7    0.431920    0.277073    0.855587    41.00000    0.02652    0.03151 =
         0.06387   -0.01938    0.01558   -0.01576
P102  7    0.462906    0.230583    0.751472    41.00000    0.02359    0.02936 =
         0.05993   -0.01358   -0.00649   -0.01188
P103  7    0.337597    0.447784    0.759952    41.00000    0.02847    0.02662 =
         0.15850   -0.00647   -0.03615   -0.00737
O101  6    0.580243    0.270687    0.846931    41.00000    0.02705    0.03058 =
         0.03691    0.00160    0.00116   -0.00723
O102  6    0.593002    0.256617    0.745863    41.00000    0.02454    0.02736 =
         0.04491   -0.01192   -0.00554   -0.00985
O103  6    0.475491    0.455187    0.767472    41.00000    0.02664    0.01888 =
         0.04726   -0.00616   -0.00822   -0.00043
O104  6    0.370840    0.354915    0.889314    41.00000    0.03675    0.06091 =
         0.09864   -0.04953    0.01956   -0.02006
O105  6    0.448990    0.155103    0.893334    41.00000    0.10044    0.07722 =
         0.08007    0.00162   -0.00024   -0.05448
O106  6    0.500922    0.111397    0.769566    41.00000    0.02863    0.03635 =
         0.06703   -0.01501   -0.00652   -0.01339
O107  6    0.398137    0.252087    0.696168    41.00000    0.03880    0.05308 =
         0.05984   -0.01896   -0.01272   -0.01289
O108  6    0.320123    0.457678    0.697898    41.00000    0.08585    0.06683 =
         0.09294   -0.02910   -0.04565    0.01867
O109  6    0.222850    0.547350    0.754659    41.00000    0.06144    0.07779 =
         0.13943   -0.03306   -0.01756   -0.00861
C101  1    0.453481    0.411675    0.899010    41.00000    0.03675    0.06091 =
         0.09864   -0.04953    0.01956   -0.02006
AFIX  23
H10A  2    0.461946    0.460832    0.868199    41.00000   -1.20000
H10B  2    0.546702    0.366350    0.910276    41.00000   -1.20000
AFIX   0
C102  1    0.389169    0.463871    0.937417    41.00000    0.03675    0.06091 =
         0.09864   -0.04953    0.01956   -0.02006
AFIX 137
H10C  2    0.289150    0.486415    0.933188    41.00000   -1.50000
H10D  2    0.420240    0.521558    0.934327    41.00000   -1.50000
H10E  2    0.415400    0.418308    0.970246    41.00000   -1.50000
AFIX   0
C103  1    0.529458    0.144791    0.936590    41.00000    0.10044    0.07722 =
         0.08007    0.00162   -0.00024   -0.05448
AFIX  23
H10F  2    0.591125    0.185840    0.927572    41.00000   -1.20000
H10G  2    0.467899    0.167553    0.962848    41.00000   -1.20000
AFIX   0
C104  1    0.609403    0.040300    0.954196    41.00000    0.10044    0.07722 =
         0.08007    0.00162   -0.00024   -0.05448
AFIX 137
H10H  2    0.674502    0.019759    0.928819    41.00000   -1.50000
H10I  2    0.547824   -0.000064    0.961060    41.00000   -1.50000
H10J  2    0.659824    0.030702    0.984588    41.00000   -1.50000
AFIX   0
C105  1    0.610327    0.052092    0.802804    41.00000    0.02863    0.03635 =
         0.06703   -0.01501   -0.00652   -0.01339
AFIX  23
H10K  2    0.574534    0.035226    0.836532    41.00000   -1.20000
H10L  2    0.673874    0.089831    0.803586    41.00000   -1.20000
AFIX   0
C106  1    0.686414   -0.042014    0.787539    41.00000    0.02863    0.03635 =
         0.06703   -0.01501   -0.00652   -0.01339
AFIX 137
H10M  2    0.725349   -0.025314    0.754773    41.00000   -1.50000
H10N  2    0.623067   -0.078750    0.786230    41.00000   -1.50000
H10O  2    0.760487   -0.083399    0.811650    41.00000   -1.50000
AFIX   0
C107  1    0.485755    0.208943    0.661356    41.00000    0.03880    0.05308 =
         0.05984   -0.01896   -0.01272   -0.01289
AFIX  23
H10P  2    0.432941    0.189274    0.639734    41.00000   -1.20000
H10Q  2    0.558856    0.148512    0.678746    41.00000   -1.20000
AFIX   0
C108  1    0.552116    0.287987    0.628888    41.00000    0.03880    0.05308 =
         0.05984   -0.01896   -0.01272   -0.01289
AFIX 137
H10R  2    0.615509    0.257848    0.605354    41.00000   -1.50000
H10S  2    0.602259    0.308407    0.650591    41.00000   -1.50000
H10T  2    0.479481    0.346424    0.610706    41.00000   -1.50000
AFIX   0
C109  1    0.356780    0.533553    0.661521    41.00000    0.08585    0.06683 =
         0.09294   -0.02910   -0.04565    0.01867
AFIX  23
H10U  2    0.422416    0.502861    0.638205    41.00000   -1.20000
H10V  2    0.401883    0.567846    0.677980    41.00000   -1.20000
AFIX   0
C110  1    0.234603    0.605400    0.634460    41.00000    0.08585    0.06683 =
         0.09294   -0.02910   -0.04565    0.01867
AFIX 137
H11A  2    0.257747    0.629614    0.599989    41.00000   -1.50000
H11B  2    0.199518    0.661612    0.649780    41.00000   -1.50000
H11C  2    0.164272    0.573354    0.635391    41.00000   -1.50000
AFIX   0
C111  1    0.210296    0.587300    0.796273    41.00000    0.06144    0.07779 =
         0.13943   -0.03306   -0.01756   -0.00861
AFIX  23
H11D  2    0.290431    0.608368    0.799778    41.00000   -1.20000
H11E  2    0.201659    0.538068    0.827029    41.00000   -1.20000
AFIX   0
C112  1    0.078698    0.677156    0.784946    41.00000    0.06144    0.07779 =
         0.13943   -0.03306   -0.01756   -0.00861
AFIX 137
H11F  2    0.041043    0.683420    0.752526    41.00000   -1.50000
H11G  2    0.099746    0.737877    0.784586    41.00000   -1.50000
H11H  2    0.011230    0.667578    0.810487    41.00000   -1.50000
AFIX  56
C121  1    0.117249    0.339511    0.754054    41.00000    0.02514    0.07230 =
         0.13650   -0.03112    0.00367   -0.02766
AFIX  43
H121  2    0.099256    0.374569    0.720242    41.00000   -1.20000
AFIX  55
C122  1    0.088431    0.382533    0.795210    41.00000    0.02514    0.07230 =
         0.13650   -0.03112    0.00367   -0.02766
AFIX  43
H122  2    0.047774    0.451427    0.793766    41.00000   -1.20000
AFIX  55
C123  1    0.131054    0.304498    0.838905    41.00000    0.02514    0.07230 =
         0.13650   -0.03112    0.00367   -0.02766
AFIX  43
H123  2    0.123919    0.312018    0.871825    41.00000   -1.20000
AFIX  55
C124  1    0.186215    0.213246    0.824754    41.00000    0.02514    0.07230 =
         0.13650   -0.03112    0.00367   -0.02766
AFIX  43
H124  2    0.222462    0.149001    0.846544    41.00000   -1.20000
AFIX  55
C125  1    0.177683    0.234886    0.772313    41.00000    0.02514    0.07230 =
         0.13650   -0.03112    0.00367   -0.02766
AFIX  43
H125  2    0.207220    0.187659    0.752860    41.00000   -1.20000
AFIX   0
PART 0
PART 2
C54A  1    1.343685   -0.127997    0.685106   -21.00000    0.03335    0.03229 =
         0.04503   -0.01453    0.00425   -0.00197
C55A  1    1.419346   -0.086306    0.711872   -21.00000    0.03206    0.04077 =
         0.05522   -0.01988    0.00759   -0.00545
AFIX 137
H55D  2    1.390161   -0.013657    0.699283   -21.00000   -1.50000
H55E  2    1.517974   -0.114116    0.706873   -21.00000   -1.50000
H55F  2    1.400303   -0.103374    0.747292   -21.00000   -1.50000
AFIX   0
C56A  1    1.400135   -0.131522    0.634927   -21.00000    0.04256    0.05866 =
         0.04755   -0.01781    0.00506   -0.00066
AFIX 137
H56D  2    1.347085   -0.158782    0.617885   -21.00000   -1.50000
H56E  2    1.496326   -0.174070    0.638096   -21.00000   -1.50000
H56F  2    1.394123   -0.064032    0.615794   -21.00000   -1.50000
AFIX   0
C57A  1    1.342722   -0.229377    0.714882   -21.00000    0.04183    0.03696 =
         0.05332   -0.01398   -0.00022   -0.00397
AFIX 137
H57D  2    1.291859   -0.222924    0.745357   -21.00000   -1.50000
H57E  2    1.437240   -0.273005    0.723299   -21.00000   -1.50000
H57F  2    1.298441   -0.258106    0.695346   -21.00000   -1.50000
AFIX   0
SAME 0.02 0.04 Co1 > C125
CO1B  3    0.294132    0.315101    0.806615   -41.00000    0.03838    0.08163 =
         0.08780    0.00403   -0.00593   -0.02787
P201  7    0.477961    0.198550    0.836093   -41.00000    0.03421    0.04724 =
         0.08363    0.01415   -0.00887   -0.02219
P202  7    0.380669    0.355502    0.734063   -41.00000    0.03539    0.04873 =
         0.05968   -0.00700   -0.01682   -0.01286
P203  7    0.361551    0.419670    0.832337   -41.00000    0.02561    0.06307 =
         0.05663   -0.00770    0.00665   -0.01100
O201  6    0.606358    0.226487    0.834379   -41.00000    0.04143    0.05473 =
         0.07346    0.01147   -0.00515   -0.02406
O202  6    0.528272    0.348493    0.730785   -41.00000    0.04061    0.07113 =
         0.05094   -0.01278   -0.01060   -0.01541
O203  6    0.492620    0.440179    0.811871   -41.00000    0.03005    0.04921 =
         0.05715   -0.01822    0.00947   -0.00928
O204  6    0.419042    0.182483    0.891643   -41.00000    0.04919    0.03279 =
         0.06699   -0.01664    0.01915   -0.02466
O205  6    0.505809    0.108039    0.804663   -41.00000    0.02753    0.06677 =
         0.11441   -0.00773   -0.01020   -0.01619
O206  6    0.337996    0.307674    0.695929   -41.00000    0.11009    0.11070 =
         0.13032   -0.05033   -0.02951   -0.02940
O207  6    0.271589    0.484666    0.715787   -41.00000    0.04471    0.07744 =
         0.07357    0.00814   -0.02681   -0.02262
O208  6    0.237384    0.516542    0.816283   -41.00000    0.00921    0.05153 =
         0.06834   -0.00166    0.00985   -0.00318
O209  6    0.365117    0.393303    0.889660   -41.00000    0.05971    0.11840 =
         0.07369   -0.02041    0.01714   -0.02562
C201  1    0.489586    0.142572    0.937561   -41.00000    0.04919    0.03279 =
         0.06699   -0.01664    0.01915   -0.02466
AFIX  23
H20A  2    0.431745    0.114411    0.962830   -41.00000   -1.20000
H20B  2    0.509848    0.195878    0.948313   -41.00000   -1.20000
AFIX   0
C202  1    0.617428    0.064602    0.932937   -41.00000    0.04919    0.03279 =
         0.06699   -0.01664    0.01915   -0.02466
AFIX 137
H20C  2    0.663047    0.087504    0.902520   -41.00000   -1.50000
H20D  2    0.597311    0.004387    0.931625   -41.00000   -1.50000
H20E  2    0.677720    0.049588    0.961562   -41.00000   -1.50000
AFIX   0
C203  1    0.637734    0.030176    0.813649   -41.00000    0.02753    0.06677 =
         0.11441   -0.00773   -0.01020   -0.01619
AFIX  23
H20F  2    0.646962   -0.007963    0.848766   -41.00000   -1.20000
H20G  2    0.712851    0.059639    0.806267   -41.00000   -1.20000
AFIX   0
C204  1    0.644984   -0.035593    0.781246   -41.00000    0.02753    0.06677 =
         0.11441   -0.00773   -0.01020   -0.01619
AFIX 137
H20H  2    0.637753    0.002599    0.746589   -41.00000   -1.50000
H20I  2    0.569374   -0.063485    0.788514   -41.00000   -1.50000
H20J  2    0.732672   -0.089855    0.786975   -41.00000   -1.50000
AFIX   0
C205  1    0.415668    0.211709    0.692742   -41.00000    0.11009    0.11070 =
         0.13032   -0.05033   -0.02951   -0.02940
AFIX  23
H20K  2    0.357802    0.180313    0.680199   -41.00000   -1.20000
H20L  2    0.453104    0.169921    0.725821   -41.00000   -1.20000
AFIX   0
C206  1    0.530980    0.220666    0.657703   -41.00000    0.11009    0.11070 =
         0.13032   -0.05033   -0.02951   -0.02940
AFIX 137
H20M  2    0.614529    0.165069    0.669912   -41.00000   -1.50000
H20N  2    0.547258    0.283800    0.655643   -41.00000   -1.50000
H20O  2    0.506106    0.218952    0.624780   -41.00000   -1.50000
AFIX   0
C207  1    0.304728    0.513878    0.666646   -41.00000    0.04471    0.07744 =
         0.07357    0.00814   -0.02681   -0.02262
AFIX  23
H20P  2    0.328493    0.455981    0.651946   -41.00000   -1.20000
H20Q  2    0.386602    0.535697    0.664961   -41.00000   -1.20000
AFIX   0
C208  1    0.185561    0.600088    0.635726   -41.00000    0.04471    0.07744 =
         0.07357    0.00814   -0.02681   -0.02262
AFIX 137
H20R  2    0.223138    0.646944    0.612253   -41.00000   -1.50000
H20S  2    0.122833    0.634958    0.657934   -41.00000   -1.50000
H20T  2    0.135613    0.572691    0.617505   -41.00000   -1.50000
AFIX   0
C209  1    0.230843    0.615922    0.792687   -41.00000    0.00921    0.05153 =
         0.06834   -0.00166    0.00985   -0.00318
AFIX  23
H20U  2    0.268471    0.618451    0.759041   -41.00000   -1.20000
H20V  2    0.288737    0.637224    0.811571   -41.00000   -1.20000
AFIX   0
C210  1    0.091378    0.684860    0.788967   -41.00000    0.00921    0.05153 =
         0.06834   -0.00166    0.00985   -0.00318
AFIX 137
H21A  2    0.081821    0.740061    0.759439   -41.00000   -1.50000
H21B  2    0.071715    0.711075    0.818488   -41.00000   -1.50000
H21C  2    0.026687    0.649865    0.786471   -41.00000   -1.50000
AFIX   0
C211  1    0.436391    0.435542    0.914117   -41.00000    0.05971    0.11840 =
         0.07369   -0.02041    0.01714   -0.02562
AFIX  23
H21D  2    0.439521    0.499651    0.892200   -41.00000   -1.20000
H21E  2    0.531961    0.390476    0.921119   -41.00000   -1.20000
AFIX   0
C212  1    0.371235    0.452928    0.961010   -41.00000    0.05971    0.11840 =
         0.07369   -0.02041    0.01714   -0.02562
AFIX 137
H21F  2    0.279708    0.502428    0.953939   -41.00000   -1.50000
H21G  2    0.427537    0.477593    0.978171   -41.00000   -1.50000
H21H  2    0.363211    0.390302    0.982047   -41.00000   -1.50000
AFIX  56
C221  1    0.085099    0.385607    0.793497   -41.00000    0.03333    0.08438 =
         0.09928    0.00823   -0.01155   -0.02632
AFIX  13
H221  2    0.039953    0.457548    0.776926   -41.00000   -1.20000
AFIX  55
C222  1    0.114794    0.344828    0.844966   -41.00000    0.03333    0.08438 =
         0.09928    0.00823   -0.01155   -0.02632
AFIX  43
H222  2    0.097000    0.381270    0.869605   -41.00000   -1.20000
AFIX  55
C223  1    0.175754    0.240014    0.853140   -41.00000    0.03333    0.08438 =
         0.09928    0.00823   -0.01155   -0.02632
AFIX  43
H223  2    0.205905    0.194022    0.884208   -41.00000   -1.20000
AFIX  55
C224  1    0.183735    0.216014    0.806723   -41.00000    0.03333    0.08438 =
         0.09928    0.00823   -0.01155   -0.02632
AFIX  43
H224  2    0.220162    0.151147    0.801284   -41.00000   -1.20000
AFIX  55
C225  1    0.127707    0.305995    0.769862   -41.00000    0.03333    0.08438 =
         0.09928    0.00823   -0.01155   -0.02632
AFIX  43
H225  2    0.120070    0.311897    0.735433   -41.00000   -1.20000
AFIX   0

PART 0
PART 3
GD1B  4    1.027085    0.353291    0.782288   -31.00000    0.02360    0.01243 =
         0.03034   -0.00471    0.00300   -0.00264
HKLF 4

REM  2016ncs0593_a.res in P-1
REM R1 =  0.0645 for   15807 Fo > 4sig(Fo)  and  0.0738 for all   17691 data
REM   1015 parameters refined using   1386 restraints

END

WGHT      0.0444     21.9694

REM Highest difference peak  3.623,  deepest hole -1.068,  1-sigma level  0.125
Q1    1   0.4200  0.3953  0.7709  11.00000  0.05    3.62
Q2    1   0.2584  0.4713  0.8113  11.00000  0.05    1.78
Q3    1   0.3902  0.2496  0.7978  11.00000  0.05    1.76
Q4    1   0.2463  0.5216  0.7220  11.00000  0.05    1.49
Q5    1   0.2451  0.5032  0.8017  11.00000  0.05    1.43
Q6    1   0.3207  0.4509  0.7811  11.00000  0.05    1.42
Q7    1   0.2532  0.5275  0.8327  11.00000  0.05    1.31
Q8    1   0.6936  0.3618  0.7456  11.00000  0.05    1.28
Q9    1   0.6970  0.3289  0.8216  11.00000  0.05    1.23
Q10   1   1.5750 -0.0335  0.6506  11.00000  0.05    1.04
;
_shelx_res_checksum              95465
_olex2_diffrn_ambient_temperature_device 'Oxford Cryosystems'
_olex2_submission_special_instructions 'No special instructions were received'
_oxdiff_exptl_absorpt_empirical_details 
;
Empirical correction (ABSPACK) includes:
- Absorption correction using spherical harmonics
- Frame scaling
- Detector area scaling
;
_oxdiff_exptl_absorpt_empirical_full_max 1.399
_oxdiff_exptl_absorpt_empirical_full_min 0.664


# start Validation Reply Form
_vrf_PLAT307_P2Gd2               
;
PROBLEM: Isolated Metal Atom found in Structure (Unusual)       Gd1B Check 
RESPONSE: 
The metal atoms are disordered over 2 positions. Due to the small percentage it
 was not possible to accurately model the disordered ligands surrounding Gd1B.
;
# end Validation Reply Form

####################################################################### 
# 
# This file contains crystal structure data downloaded from the 
# Cambridge Structural Database (CSD) hosted by the Cambridge 
# Crystallographic Data Centre (CCDC).
# 
# Full information about CCDC data access policies and citation 
# guidelines are available at http://www.ccdc.cam.ac.uk/access/V1 
# 
# Audit and citation data items may have been added by the CCDC. 
# Please retain this information to preserve the provenance of 
# this file and to allow appropriate attribution of the data. 
# 
#######################################################################

data_P12H
_database_code_depnum_ccdc_archive 'CCDC 1565183'
_audit_update_record             
;
2017-07-27 deposited with the CCDC.
2018-10-18 downloaded from the CCDC.
;
_audit_creation_date             2016-08-26
_audit_creation_method           
;
Olex2 1.2-alpha
(compiled 2016.07.26 svn.r3321 for OlexSys, GUI svn.r5206)
;
_chemical_name_common            ?
_chemical_name_systematic        ?
_chemical_formula_moiety         'C70 H94 N4 Si2'
_chemical_formula_sum            'C70 H94 N4 Si2'
_chemical_formula_weight         1047.67
_chemical_melting_point          ?
_chemical_oxdiff_formula         'C70 H94 N4 Si2'
loop_
_atom_type_symbol
_atom_type_description
_atom_type_scat_dispersion_real
_atom_type_scat_dispersion_imag
_atom_type_scat_source
C C 0.0033 0.0016 'International Tables Vol C Tables 4.2.6.8 and 6.1.1.4'
H H 0.0000 0.0000 'International Tables Vol C Tables 4.2.6.8 and 6.1.1.4'
N N 0.0061 0.0033 'International Tables Vol C Tables 4.2.6.8 and 6.1.1.4'
Si Si 0.0817 0.0704 'International Tables Vol C Tables 4.2.6.8 and 6.1.1.4'

_shelx_space_group_comment       
;
The symmetry employed for this shelxl refinement is uniquely defined
by the following loop, which should always be used as a source of
symmetry information in preference to the above space-group names.
They are only intended as comments.
;
_space_group_crystal_system      triclinic
_space_group_IT_number           2
_space_group_name_H-M_alt        'P -1'
_space_group_name_Hall           '-P 1'
loop_
_space_group_symop_operation_xyz
'x, y, z'
'-x, -y, -z'

_cell_length_a                   10.7410(11)
_cell_length_b                   11.0043(11)
_cell_length_c                   15.1711(14)
_cell_angle_alpha                69.405(9)
_cell_angle_beta                 70.878(9)
_cell_angle_gamma                76.429(9)
_cell_volume                     1571.4(3)
_cell_formula_units_Z            1
_cell_measurement_reflns_used    6756
_cell_measurement_temperature    100(2)
_cell_measurement_theta_max      27.5940
_cell_measurement_theta_min      2.0760
_shelx_estimated_absorpt_T_max   ?
_shelx_estimated_absorpt_T_min   ?
_exptl_absorpt_coefficient_mu    0.099
_exptl_absorpt_correction_T_max  1.00000
_exptl_absorpt_correction_T_min  0.76232
_exptl_absorpt_correction_type   multi-scan
_exptl_absorpt_process_details   
;
CrysAlisPro 1.171.38.43 (Rigaku Oxford Diffraction, 2015)
Empirical absorption correction using spherical harmonics,
 implemented in SCALE3 ABSPACK scaling algorithm.
;
_exptl_absorpt_special_details   ?
_exptl_crystal_colour            'dark blue'
_exptl_crystal_colour_modifier   dark
_exptl_crystal_colour_primary    blue
_exptl_crystal_density_diffrn    1.107
_exptl_crystal_density_meas      ?
_exptl_crystal_density_method    ?
_exptl_crystal_description       blade
_exptl_crystal_F_000             570
_exptl_crystal_size_max          0.13
_exptl_crystal_size_mid          0.05
_exptl_crystal_size_min          0.01
_exptl_transmission_factor_max   ?
_exptl_transmission_factor_min   ?
_diffrn_reflns_av_R_equivalents  0.0885
_diffrn_reflns_av_unetI/netI     0.0713
_diffrn_reflns_Laue_measured_fraction_full 0.997
_diffrn_reflns_Laue_measured_fraction_max 0.997
_diffrn_reflns_limit_h_max       12
_diffrn_reflns_limit_h_min       -12
_diffrn_reflns_limit_k_max       13
_diffrn_reflns_limit_k_min       -12
_diffrn_reflns_limit_l_max       18
_diffrn_reflns_limit_l_min       -16
_diffrn_reflns_number            22040
_diffrn_reflns_point_group_measured_fraction_full 0.997
_diffrn_reflns_point_group_measured_fraction_max 0.997
_diffrn_reflns_theta_full        25.027
_diffrn_reflns_theta_max         25.027
_diffrn_reflns_theta_min         2.167
_diffrn_ambient_temperature      100(2)
_diffrn_detector                 'CCD area detector'
_diffrn_detector_area_resol_mean 28.5714
_diffrn_detector_type            'Rigaku HG Saturn724+ (2x2 bin mode)'
_diffrn_measured_fraction_theta_full 0.997
_diffrn_measured_fraction_theta_max 0.997
_diffrn_measurement_details      
;
List of Runs (angles in degrees, time in seconds):

  # Type    Start    End  Width  t~exp~   \w     \q     \k     \f   Frames
#--------------------------------------------------------------------------
  1  \w    -87.00  25.00   1.00   80.00    --   -9.00 -72.00   0.00  112
  2  \w    -11.00  70.00   1.00   80.00    --   -9.00  54.00 120.00   81
  3  \w    -68.00  25.00   1.00   80.00    --   -9.00 -72.00-180.00   93
  4  \w    -71.00 -21.00   1.00   80.00    --   -9.00   0.00   0.00   50
  5  \w    -99.00  81.00   1.00   80.00    --   -9.00   0.00-180.00  180
;
_diffrn_measurement_device       'four-circle \k goniometer'
_diffrn_measurement_device_type  
;
Rigaku FRE+ equipped with VHF Varimax confocal mirrors and an AFC10 goniometer and HG Saturn 724+ detector
;
_diffrn_measurement_method       'profile data from \w-scans'
_diffrn_measurement_specimen_support 'MiTeGen MicroLoop'
_diffrn_orient_matrix_type       
'CrysAlisPro convention (1999,Acta A55,543-557)'
_diffrn_orient_matrix_UB_11      -0.0153855000
_diffrn_orient_matrix_UB_12      0.0028217000
_diffrn_orient_matrix_UB_13      -0.0427764000
_diffrn_orient_matrix_UB_21      -0.0406823000
_diffrn_orient_matrix_UB_22      0.0608526000
_diffrn_orient_matrix_UB_23      0.0003696000
_diffrn_orient_matrix_UB_31      0.0555332000
_diffrn_orient_matrix_UB_32      0.0334426000
_diffrn_orient_matrix_UB_33      -0.0293193000
_diffrn_radiation_collimation    0.2
_diffrn_radiation_monochromator  'Confocal mirrors, VHF Varimax'
_diffrn_radiation_probe          x-ray
_diffrn_radiation_type           MoK\a
_diffrn_radiation_wavelength     0.71073
_diffrn_source                   'Rotating Anode'
_diffrn_source_current           55.0
_diffrn_source_power             2.475
_diffrn_source_target            Mo
_diffrn_source_type              'Rigaku FRE+'
_diffrn_source_voltage           45.0
_reflns_Friedel_coverage         0.000
_reflns_Friedel_fraction_full    .
_reflns_Friedel_fraction_max     .
_reflns_number_gt                3733
_reflns_number_total             5522
_reflns_odcompleteness_completeness 98.91
_reflns_odcompleteness_iscentric 1
_reflns_odcompleteness_theta     27.50
_reflns_special_details          
;
 Reflections were merged by SHELXL according to the crystal
 class for the calculation of statistics and refinement.
 
 _reflns_Friedel_fraction is defined as the number of unique
 Friedel pairs measured divided by the number that would be
 possible theoretically, ignoring centric projections and
 systematic absences.
;
_reflns_threshold_expression     'I > 2\s(I)'
_computing_cell_refinement       'CrysAlisPro 1.171.38.43 (Rigaku OD, 2015)'
_computing_data_collection       
;
CrystalClear-SM Expert 3.1 b27 (Rigaku, 2013)
;
_computing_data_reduction        'CrysAlisPro 1.171.38.43 (Rigaku OD, 2015)'
_computing_molecular_graphics    'Olex2 (Dolomanov et al., 2009)'
_computing_publication_material  'Olex2 (Dolomanov et al., 2009)'
_computing_structure_refinement  'ShelXL (Sheldrick, 2015)'
_computing_structure_solution    
;
Superflip (Palatinus & Chapuis, 2007;Palatinus & van der Lee, 2008;
Palatinus et al., 2012)
;
_refine_diff_density_max         0.931
_refine_diff_density_min         -0.392
_refine_diff_density_rms         0.068
_refine_ls_extinction_coef       .
_refine_ls_extinction_method     none
_refine_ls_goodness_of_fit_ref   1.034
_refine_ls_hydrogen_treatment    constr
_refine_ls_matrix_type           full
_refine_ls_number_parameters     355
_refine_ls_number_reflns         5522
_refine_ls_number_restraints     0
_refine_ls_R_factor_all          0.1126
_refine_ls_R_factor_gt           0.0738
_refine_ls_restrained_S_all      1.034
_refine_ls_shift/su_max          0.000
_refine_ls_shift/su_mean         0.000
_refine_ls_structure_factor_coef Fsqd
_refine_ls_weighting_details     
'w=1/[\s^2^(Fo^2^)+(0.1300P)^2^+0.6110P] where P=(Fo^2^+2Fc^2^)/3'
_refine_ls_weighting_scheme      calc
_refine_ls_wR_factor_gt          0.1940
_refine_ls_wR_factor_ref         0.2183
_refine_special_details          
'There is disorder of the hydrogen atoms bonded to the pyrrole nitrgoen atoms. 2 hydrogen atoms are required over the 4 possible locations. As such each position has been given a 50 percent occupancy.'
_olex2_refinement_description    
;
1. Fixed Uiso
 At 1.2 times of:
  All C(H) groups, All N(H) groups
 At 1.5 times of:
  All C(H,H,H) groups
2. Others
 Fixed Sof: H1(0.5) H2(0.5)
3.a Ternary CH refined with riding coordinates:
 C13(H13), C16(H16), C19(H19)
3.b Aromatic/amide H refined with riding coordinates:
 N1(H1), N2(H2), C2(H2A), C3(H3), C7(H7), C8(H8), C23(H23), C25(H25), C27(H27)
3.c Idealised Me refined as rotating group:
 C14(H14A,H14B,H14C), C15(H15A,H15B,H15C), C17(H17A,H17B,H17C), C18(H18A,H18B,
 H18C), C20(H20A,H20B,H20C), C21(H21A,H21B,H21C), C29(H29A,H29B,H29C), C30(H30A,
 H30B,H30C), C31(H31A,H31B,H31C), C33(H33A,H33B,H33C), C34(H34A,H34B,H34C),
 C35(H35A,H35B,H35C)
;
_atom_sites_solution_hydrogens   geom
_atom_sites_solution_primary     iterative
_atom_sites_solution_secondary   ?
loop_
_atom_site_label
_atom_site_type_symbol
_atom_site_fract_x
_atom_site_fract_y
_atom_site_fract_z
_atom_site_U_iso_or_equiv
_atom_site_adp_type
_atom_site_occupancy
_atom_site_site_symmetry_order
_atom_site_calc_flag
_atom_site_refinement_flags_posn
_atom_site_refinement_flags_adp
_atom_site_refinement_flags_occupancy
_atom_site_disorder_assembly
_atom_site_disorder_group
Si1 Si -0.22075(9) 0.31761(10) 0.44862(7) 0.0337(3) Uani 1 1 d . . . . .
N1 N 0.6812(2) -0.0331(2) 0.40550(18) 0.0266(6) Uani 1 1 d . . . . .
H1 H 0.6027 -0.0188 0.4456 0.032 Uiso 0.5 1 calc R . P . .
N2 N 0.4276(2) 0.1114(2) 0.38105(17) 0.0250(6) Uani 1 1 d . . . . .
H2 H 0.4622 0.0712 0.4308 0.030 Uiso 0.5 1 calc R . P . .
C1 C 0.7948(3) -0.0977(3) 0.4307(2) 0.0274(7) Uani 1 1 d . . . . .
C2 C 0.9027(3) -0.0976(3) 0.3436(2) 0.0314(8) Uani 1 1 d . . . . .
H2A H 0.9928 -0.1341 0.3410 0.038 Uiso 1 1 calc R . . . .
C3 C 0.8517(3) -0.0364(3) 0.2671(2) 0.0309(8) Uani 1 1 d . . . . .
H3 H 0.8985 -0.0230 0.2000 0.037 Uiso 1 1 calc R . . . .
C4 C 0.7130(3) 0.0054(3) 0.3053(2) 0.0260(7) Uani 1 1 d . . . . .
C5 C 0.6266(3) 0.0788(3) 0.2482(2) 0.0254(7) Uani 1 1 d . . . . .
C6 C 0.4939(3) 0.1298(3) 0.2848(2) 0.0268(7) Uani 1 1 d . . . . .
C7 C 0.4032(3) 0.2031(3) 0.2276(2) 0.0308(8) Uani 1 1 d . . . . .
H7 H 0.4228 0.2303 0.1583 0.037 Uiso 1 1 calc R . . . .
C8 C 0.2843(3) 0.2267(3) 0.2904(2) 0.0316(8) Uani 1 1 d . . . . .
H8 H 0.2057 0.2750 0.2731 0.038 Uiso 1 1 calc R . . . .
C9 C 0.2979(3) 0.1662(3) 0.3870(2) 0.0273(7) Uani 1 1 d . . . . .
C10 C 0.1944(3) 0.1585(3) 0.4732(2) 0.0292(7) Uani 1 1 d . . . . .
C11 C 0.0628(3) 0.2166(3) 0.4617(2) 0.0326(8) Uani 1 1 d . . . . .
C12 C -0.0470(3) 0.2602(4) 0.4521(2) 0.0366(8) Uani 1 1 d . . . . .
C13 C -0.2363(4) 0.3188(4) 0.3280(3) 0.0431(9) Uani 1 1 d . . . . .
H13 H -0.2438 0.2261 0.3367 0.052 Uiso 1 1 calc R . . . .
C14 C -0.3644(4) 0.3987(5) 0.3040(3) 0.0537(11) Uani 1 1 d . . . . .
H14A H -0.4412 0.3640 0.3562 0.080 Uiso 1 1 calc GR . . . .
H14B H -0.3681 0.3929 0.2419 0.080 Uiso 1 1 calc GR . . . .
H14C H -0.3662 0.4905 0.2985 0.080 Uiso 1 1 calc GR . . . .
C15 C -0.1172(4) 0.3532(5) 0.2413(3) 0.0631(13) Uani 1 1 d . . . . .
H15A H -0.1072 0.4451 0.2263 0.095 Uiso 1 1 calc GR . . . .
H15B H -0.1302 0.3397 0.1846 0.095 Uiso 1 1 calc GR . . . .
H15C H -0.0370 0.2970 0.2569 0.095 Uiso 1 1 calc GR . . . .
C16 C -0.2677(3) 0.4838(3) 0.4686(2) 0.0367(8) Uani 1 1 d . . . . .
H16 H -0.3646 0.5104 0.4727 0.044 Uiso 1 1 calc R . . . .
C17 C -0.1935(4) 0.5882(4) 0.3833(3) 0.0498(10) Uani 1 1 d . . . . .
H17A H -0.0981 0.5671 0.3785 0.075 Uiso 1 1 calc GR . . . .
H17B H -0.2263 0.6740 0.3944 0.075 Uiso 1 1 calc GR . . . .
H17C H -0.2085 0.5905 0.3224 0.075 Uiso 1 1 calc GR . . . .
C18 C -0.2489(4) 0.4825(4) 0.5645(3) 0.0460(10) Uani 1 1 d . . . . .
H18A H -0.3012 0.4192 0.6192 0.069 Uiso 1 1 calc GR . . . .
H18B H -0.2790 0.5700 0.5729 0.069 Uiso 1 1 calc GR . . . .
H18C H -0.1546 0.4575 0.5630 0.069 Uiso 1 1 calc GR . . . .
C19 C -0.3223(4) 0.1939(4) 0.5501(3) 0.0414(9) Uani 1 1 d . . . . .
H19 H -0.3197 0.1228 0.5226 0.050 Uiso 1 1 calc R . . . .
C20 C -0.4680(4) 0.2478(4) 0.5823(3) 0.0483(10) Uani 1 1 d . . . . .
H20A H -0.4761 0.3183 0.6099 0.073 Uiso 1 1 calc GR . . . .
H20B H -0.5169 0.1776 0.6319 0.073 Uiso 1 1 calc GR . . . .
H20C H -0.5050 0.2821 0.5258 0.073 Uiso 1 1 calc GR . . . .
C21 C -0.2687(4) 0.1272(4) 0.6403(3) 0.0492(10) Uani 1 1 d . . . . .
H21A H -0.1771 0.0855 0.6205 0.074 Uiso 1 1 calc GR . . . .
H21B H -0.3243 0.0606 0.6872 0.074 Uiso 1 1 calc GR . . . .
H21C H -0.2704 0.1928 0.6709 0.074 Uiso 1 1 calc GR . . . .
C22 C 0.6751(3) 0.0967(3) 0.1404(2) 0.0264(7) Uani 1 1 d . . . . .
C23 C 0.7014(3) -0.0142(3) 0.1098(2) 0.0279(7) Uani 1 1 d . . . . .
H23 H 0.6905 -0.0975 0.1572 0.034 Uiso 1 1 calc R . . . .
C24 C 0.7436(3) -0.0054(3) 0.0106(2) 0.0286(7) Uani 1 1 d . . . . .
C25 C 0.7598(3) 0.1180(3) -0.0567(2) 0.0294(8) Uani 1 1 d . . . . .
H25 H 0.7879 0.1257 -0.1245 0.035 Uiso 1 1 calc R . . . .
C26 C 0.7363(3) 0.2317(3) -0.0283(2) 0.0286(7) Uani 1 1 d . . . . .
C27 C 0.6933(3) 0.2184(3) 0.0718(2) 0.0273(7) Uani 1 1 d . . . . .
H27 H 0.6763 0.2936 0.0931 0.033 Uiso 1 1 calc R . . . .
C28 C 0.7693(3) -0.1304(3) -0.0187(2) 0.0330(8) Uani 1 1 d . . . . .
C29 C 0.8106(4) -0.1044(4) -0.1292(3) 0.0415(9) Uani 1 1 d . . . . .
H29A H 0.7391 -0.0468 -0.1566 0.062 Uiso 1 1 calc GR . . . .
H29B H 0.8278 -0.1876 -0.1440 0.062 Uiso 1 1 calc GR . . . .
H29C H 0.8916 -0.0622 -0.1579 0.062 Uiso 1 1 calc GR . . . .
C30 C 0.6423(4) -0.1955(4) 0.0233(3) 0.0448(9) Uani 1 1 d . . . . .
H30A H 0.6177 -0.2198 0.0949 0.067 Uiso 1 1 calc GR . . . .
H30B H 0.6578 -0.2741 0.0029 0.067 Uiso 1 1 calc GR . . . .
H30C H 0.5700 -0.1340 -0.0009 0.067 Uiso 1 1 calc GR . . . .
C31 C 0.8812(4) -0.2245(4) 0.0224(3) 0.0518(11) Uani 1 1 d . . . . .
H31A H 0.9619 -0.1822 -0.0037 0.078 Uiso 1 1 calc GR . . . .
H31B H 0.8989 -0.3044 0.0032 0.078 Uiso 1 1 calc GR . . . .
H31C H 0.8541 -0.2469 0.0939 0.078 Uiso 1 1 calc GR . . . .
C32 C 0.7493(3) 0.3664(3) -0.1050(2) 0.0309(8) Uani 1 1 d . . . . .
C33 C 0.8682(4) 0.3587(4) -0.1949(2) 0.0417(9) Uani 1 1 d . . . . .
H33A H 0.9501 0.3242 -0.1740 0.063 Uiso 1 1 calc GR . . . .
H33B H 0.8759 0.4464 -0.2417 0.063 Uiso 1 1 calc GR . . . .
H33C H 0.8538 0.3006 -0.2259 0.063 Uiso 1 1 calc GR . . . .
C34 C 0.6200(4) 0.4128(4) -0.1393(3) 0.0458(10) Uani 1 1 d . . . . .
H34A H 0.6065 0.3473 -0.1641 0.069 Uiso 1 1 calc GR . . . .
H34B H 0.6280 0.4966 -0.1913 0.069 Uiso 1 1 calc GR . . . .
H34C H 0.5441 0.4239 -0.0840 0.069 Uiso 1 1 calc GR . . . .
C35 C 0.7713(4) 0.4669(4) -0.0650(3) 0.0461(10) Uani 1 1 d . . . . .
H35A H 0.6926 0.4824 -0.0128 0.069 Uiso 1 1 calc GR . . . .
H35B H 0.7862 0.5492 -0.1178 0.069 Uiso 1 1 calc GR . . . .
H35C H 0.8491 0.4335 -0.0390 0.069 Uiso 1 1 calc GR . . . .

loop_
_atom_site_aniso_label
_atom_site_aniso_U_11
_atom_site_aniso_U_22
_atom_site_aniso_U_33
_atom_site_aniso_U_23
_atom_site_aniso_U_13
_atom_site_aniso_U_12
Si1 0.0300(5) 0.0417(6) 0.0273(5) -0.0136(4) -0.0110(4) 0.0088(4)
N1 0.0284(14) 0.0329(15) 0.0168(13) -0.0087(12) -0.0084(11) 0.0042(11)
N2 0.0263(14) 0.0301(15) 0.0146(13) -0.0071(11) -0.0047(10) 0.0034(11)
C1 0.0278(16) 0.0328(18) 0.0191(16) -0.0098(14) -0.0061(13) 0.0035(13)
C2 0.0238(16) 0.045(2) 0.0202(17) -0.0116(15) -0.0030(13) 0.0039(14)
C3 0.0276(17) 0.045(2) 0.0151(16) -0.0114(15) -0.0015(13) 0.0010(14)
C4 0.0287(16) 0.0313(18) 0.0152(15) -0.0072(13) -0.0057(12) 0.0015(13)
C5 0.0284(16) 0.0308(17) 0.0155(15) -0.0085(13) -0.0051(12) 0.0002(13)
C6 0.0315(17) 0.0316(18) 0.0153(15) -0.0069(13) -0.0063(13) -0.0005(14)
C7 0.0365(18) 0.0365(19) 0.0151(16) -0.0057(14) -0.0084(13) 0.0019(14)
C8 0.0334(18) 0.0363(19) 0.0208(17) -0.0066(15) -0.0104(14) 0.0047(14)
C9 0.0314(17) 0.0309(18) 0.0200(16) -0.0106(14) -0.0102(13) 0.0045(13)
C10 0.0282(17) 0.0352(19) 0.0232(17) -0.0116(14) -0.0113(13) 0.0084(14)
C11 0.036(2) 0.039(2) 0.0168(16) -0.0100(15) -0.0060(14) 0.0060(15)
C12 0.039(2) 0.043(2) 0.0244(18) -0.0139(16) -0.0098(15) 0.0078(16)
C13 0.046(2) 0.047(2) 0.039(2) -0.0174(18) -0.0176(17) 0.0055(17)
C14 0.047(2) 0.075(3) 0.049(3) -0.032(2) -0.0225(19) 0.008(2)
C15 0.048(2) 0.103(4) 0.043(2) -0.039(3) -0.0121(19) 0.006(2)
C16 0.0317(18) 0.042(2) 0.0316(19) -0.0147(16) -0.0055(15) 0.0045(15)
C17 0.051(2) 0.046(2) 0.049(2) -0.015(2) -0.0087(19) -0.0063(19)
C18 0.049(2) 0.053(2) 0.039(2) -0.0228(19) -0.0081(17) -0.0028(18)
C19 0.043(2) 0.040(2) 0.046(2) -0.0183(18) -0.0176(17) 0.0019(16)
C20 0.045(2) 0.043(2) 0.053(2) -0.0088(19) -0.0135(19) -0.0055(17)
C21 0.055(2) 0.045(2) 0.048(2) -0.0062(19) -0.025(2) -0.0051(19)
C22 0.0257(16) 0.0366(19) 0.0150(15) -0.0092(14) -0.0057(12) 0.0021(13)
C23 0.0263(16) 0.0345(19) 0.0172(16) -0.0050(14) -0.0053(12) 0.0014(13)
C24 0.0235(16) 0.0381(19) 0.0218(17) -0.0123(15) -0.0050(13) 0.0042(13)
C25 0.0279(17) 0.041(2) 0.0140(16) -0.0089(15) -0.0024(12) 0.0012(14)
C26 0.0244(16) 0.0387(19) 0.0175(16) -0.0063(14) -0.0046(12) 0.0004(14)
C27 0.0266(16) 0.0322(18) 0.0206(16) -0.0095(14) -0.0056(13) 0.0021(13)
C28 0.0355(18) 0.040(2) 0.0228(17) -0.0139(15) -0.0072(14) 0.0031(15)
C29 0.045(2) 0.053(2) 0.0290(19) -0.0219(18) -0.0018(16) -0.0086(18)
C30 0.053(2) 0.046(2) 0.038(2) -0.0231(18) -0.0035(18) -0.0089(18)
C31 0.060(3) 0.050(2) 0.054(3) -0.030(2) -0.031(2) 0.024(2)
C32 0.0332(18) 0.0367(19) 0.0155(16) -0.0038(14) -0.0039(13) -0.0010(14)
C33 0.040(2) 0.050(2) 0.0174(17) 0.0005(16) 0.0023(15) -0.0042(17)
C34 0.041(2) 0.044(2) 0.038(2) 0.0036(18) -0.0138(17) 0.0027(17)
C35 0.073(3) 0.036(2) 0.0233(19) -0.0019(16) -0.0118(18) -0.0086(19)

_geom_special_details            
;
 All esds (except the esd in the dihedral angle between two l.s. planes)
 are estimated using the full covariance matrix.  The cell esds are taken
 into account individually in the estimation of esds in distances, angles
 and torsion angles; correlations between esds in cell parameters are only
 used when they are defined by crystal symmetry.  An approximate (isotropic)
 treatment of cell esds is used for estimating esds involving l.s. planes.
;
loop_
_geom_bond_atom_site_label_1
_geom_bond_atom_site_label_2
_geom_bond_distance
_geom_bond_site_symmetry_2
_geom_bond_publ_flag
Si1 C12 1.837(4) . ?
Si1 C13 1.887(4) . ?
Si1 C16 1.884(4) . ?
Si1 C19 1.880(4) . ?
N1 H1 0.8800 . ?
N1 C1 1.359(4) . ?
N1 C4 1.372(4) . ?
N2 H2 0.8800 . ?
N2 C6 1.363(4) . ?
N2 C9 1.369(4) . ?
C1 C2 1.444(4) . ?
C1 C10 1.406(4) 2_656 ?
C2 H2A 0.9500 . ?
C2 C3 1.340(4) . ?
C3 H3 0.9500 . ?
C3 C4 1.438(4) . ?
C4 C5 1.395(4) . ?
C5 C6 1.407(4) . ?
C5 C22 1.500(4) . ?
C6 C7 1.430(4) . ?
C7 H7 0.9500 . ?
C7 C8 1.351(4) . ?
C8 H8 0.9500 . ?
C8 C9 1.421(4) . ?
C9 C10 1.403(4) . ?
C10 C1 1.406(4) 2_656 ?
C10 C11 1.448(4) . ?
C11 C12 1.200(5) . ?
C13 H13 1.0000 . ?
C13 C14 1.528(5) . ?
C13 C15 1.511(6) . ?
C14 H14A 0.9800 . ?
C14 H14B 0.9800 . ?
C14 H14C 0.9800 . ?
C15 H15A 0.9800 . ?
C15 H15B 0.9800 . ?
C15 H15C 0.9800 . ?
C16 H16 1.0000 . ?
C16 C17 1.529(5) . ?
C16 C18 1.527(5) . ?
C17 H17A 0.9800 . ?
C17 H17B 0.9800 . ?
C17 H17C 0.9800 . ?
C18 H18A 0.9800 . ?
C18 H18B 0.9800 . ?
C18 H18C 0.9800 . ?
C19 H19 1.0000 . ?
C19 C20 1.519(5) . ?
C19 C21 1.535(5) . ?
C20 H20A 0.9800 . ?
C20 H20B 0.9800 . ?
C20 H20C 0.9800 . ?
C21 H21A 0.9800 . ?
C21 H21B 0.9800 . ?
C21 H21C 0.9800 . ?
C22 C23 1.391(4) . ?
C22 C27 1.386(4) . ?
C23 H23 0.9500 . ?
C23 C24 1.397(4) . ?
C24 C25 1.392(5) . ?
C24 C28 1.529(5) . ?
C25 H25 0.9500 . ?
C25 C26 1.405(5) . ?
C26 C27 1.399(4) . ?
C26 C32 1.532(5) . ?
C27 H27 0.9500 . ?
C28 C29 1.524(5) . ?
C28 C30 1.532(5) . ?
C28 C31 1.535(5) . ?
C29 H29A 0.9800 . ?
C29 H29B 0.9800 . ?
C29 H29C 0.9800 . ?
C30 H30A 0.9800 . ?
C30 H30B 0.9800 . ?
C30 H30C 0.9800 . ?
C31 H31A 0.9800 . ?
C31 H31B 0.9800 . ?
C31 H31C 0.9800 . ?
C32 C33 1.544(4) . ?
C32 C34 1.554(5) . ?
C32 C35 1.527(5) . ?
C33 H33A 0.9800 . ?
C33 H33B 0.9800 . ?
C33 H33C 0.9800 . ?
C34 H34A 0.9800 . ?
C34 H34B 0.9800 . ?
C34 H34C 0.9800 . ?
C35 H35A 0.9800 . ?
C35 H35B 0.9800 . ?
C35 H35C 0.9800 . ?

loop_
_geom_angle_atom_site_label_1
_geom_angle_atom_site_label_2
_geom_angle_atom_site_label_3
_geom_angle
_geom_angle_site_symmetry_1
_geom_angle_site_symmetry_3
_geom_angle_publ_flag
C12 Si1 C13 108.52(16) . . ?
C12 Si1 C16 107.87(16) . . ?
C12 Si1 C19 106.37(16) . . ?
C16 Si1 C13 113.40(17) . . ?
C19 Si1 C13 108.91(18) . . ?
C19 Si1 C16 111.49(16) . . ?
C1 N1 H1 126.8 . . ?
C1 N1 C4 106.5(2) . . ?
C4 N1 H1 126.8 . . ?
C6 N2 H2 125.9 . . ?
C6 N2 C9 108.1(2) . . ?
C9 N2 H2 125.9 . . ?
N1 C1 C2 109.8(3) . . ?
N1 C1 C10 125.4(3) . 2_656 ?
C10 C1 C2 124.8(3) 2_656 . ?
C1 C2 H2A 126.5 . . ?
C3 C2 C1 107.0(3) . . ?
C3 C2 H2A 126.5 . . ?
C2 C3 H3 126.4 . . ?
C2 C3 C4 107.2(3) . . ?
C4 C3 H3 126.4 . . ?
N1 C4 C3 109.5(3) . . ?
N1 C4 C5 125.8(3) . . ?
C5 C4 C3 124.7(3) . . ?
C4 C5 C6 125.0(3) . . ?
C4 C5 C22 117.7(3) . . ?
C6 C5 C22 117.2(3) . . ?
N2 C6 C5 125.8(3) . . ?
N2 C6 C7 108.3(3) . . ?
C5 C6 C7 125.8(3) . . ?
C6 C7 H7 126.3 . . ?
C8 C7 C6 107.4(3) . . ?
C8 C7 H7 126.3 . . ?
C7 C8 H8 126.1 . . ?
C7 C8 C9 107.8(3) . . ?
C9 C8 H8 126.1 . . ?
N2 C9 C8 108.3(3) . . ?
N2 C9 C10 126.1(3) . . ?
C10 C9 C8 125.6(3) . . ?
C1 C10 C11 116.9(3) 2_656 . ?
C9 C10 C1 126.6(3) . 2_656 ?
C9 C10 C11 116.5(3) . . ?
C12 C11 C10 177.5(4) . . ?
C11 C12 Si1 174.9(3) . . ?
Si1 C13 H13 105.2 . . ?
C14 C13 Si1 113.4(3) . . ?
C14 C13 H13 105.2 . . ?
C15 C13 Si1 115.8(3) . . ?
C15 C13 H13 105.2 . . ?
C15 C13 C14 110.9(3) . . ?
C13 C14 H14A 109.5 . . ?
C13 C14 H14B 109.5 . . ?
C13 C14 H14C 109.5 . . ?
H14A C14 H14B 109.5 . . ?
H14A C14 H14C 109.5 . . ?
H14B C14 H14C 109.5 . . ?
C13 C15 H15A 109.5 . . ?
C13 C15 H15B 109.5 . . ?
C13 C15 H15C 109.5 . . ?
H15A C15 H15B 109.5 . . ?
H15A C15 H15C 109.5 . . ?
H15B C15 H15C 109.5 . . ?
Si1 C16 H16 107.1 . . ?
C17 C16 Si1 112.4(2) . . ?
C17 C16 H16 107.1 . . ?
C18 C16 Si1 112.8(3) . . ?
C18 C16 H16 107.1 . . ?
C18 C16 C17 110.0(3) . . ?
C16 C17 H17A 109.5 . . ?
C16 C17 H17B 109.5 . . ?
C16 C17 H17C 109.5 . . ?
H17A C17 H17B 109.5 . . ?
H17A C17 H17C 109.5 . . ?
H17B C17 H17C 109.5 . . ?
C16 C18 H18A 109.5 . . ?
C16 C18 H18B 109.5 . . ?
C16 C18 H18C 109.5 . . ?
H18A C18 H18B 109.5 . . ?
H18A C18 H18C 109.5 . . ?
H18B C18 H18C 109.5 . . ?
Si1 C19 H19 106.2 . . ?
C20 C19 Si1 113.1(3) . . ?
C20 C19 H19 106.2 . . ?
C20 C19 C21 109.2(3) . . ?
C21 C19 Si1 115.3(3) . . ?
C21 C19 H19 106.2 . . ?
C19 C20 H20A 109.5 . . ?
C19 C20 H20B 109.5 . . ?
C19 C20 H20C 109.5 . . ?
H20A C20 H20B 109.5 . . ?
H20A C20 H20C 109.5 . . ?
H20B C20 H20C 109.5 . . ?
C19 C21 H21A 109.5 . . ?
C19 C21 H21B 109.5 . . ?
C19 C21 H21C 109.5 . . ?
H21A C21 H21B 109.5 . . ?
H21A C21 H21C 109.5 . . ?
H21B C21 H21C 109.5 . . ?
C23 C22 C5 117.7(3) . . ?
C27 C22 C5 122.4(3) . . ?
C27 C22 C23 119.9(3) . . ?
C22 C23 H23 119.4 . . ?
C22 C23 C24 121.2(3) . . ?
C24 C23 H23 119.4 . . ?
C23 C24 C28 118.9(3) . . ?
C25 C24 C23 117.7(3) . . ?
C25 C24 C28 123.4(3) . . ?
C24 C25 H25 118.7 . . ?
C24 C25 C26 122.5(3) . . ?
C26 C25 H25 118.7 . . ?
C25 C26 C32 120.7(3) . . ?
C27 C26 C25 117.8(3) . . ?
C27 C26 C32 121.4(3) . . ?
C22 C27 C26 120.9(3) . . ?
C22 C27 H27 119.6 . . ?
C26 C27 H27 119.6 . . ?
C24 C28 C30 109.4(3) . . ?
C24 C28 C31 109.1(3) . . ?
C29 C28 C24 112.7(3) . . ?
C29 C28 C30 107.9(3) . . ?
C29 C28 C31 108.2(3) . . ?
C30 C28 C31 109.6(3) . . ?
C28 C29 H29A 109.5 . . ?
C28 C29 H29B 109.5 . . ?
C28 C29 H29C 109.5 . . ?
H29A C29 H29B 109.5 . . ?
H29A C29 H29C 109.5 . . ?
H29B C29 H29C 109.5 . . ?
C28 C30 H30A 109.5 . . ?
C28 C30 H30B 109.5 . . ?
C28 C30 H30C 109.5 . . ?
H30A C30 H30B 109.5 . . ?
H30A C30 H30C 109.5 . . ?
H30B C30 H30C 109.5 . . ?
C28 C31 H31A 109.5 . . ?
C28 C31 H31B 109.5 . . ?
C28 C31 H31C 109.5 . . ?
H31A C31 H31B 109.5 . . ?
H31A C31 H31C 109.5 . . ?
H31B C31 H31C 109.5 . . ?
C26 C32 C33 111.2(3) . . ?
C26 C32 C34 107.8(3) . . ?
C33 C32 C34 108.3(3) . . ?
C35 C32 C26 112.3(3) . . ?
C35 C32 C33 107.1(3) . . ?
C35 C32 C34 110.2(3) . . ?
C32 C33 H33A 109.5 . . ?
C32 C33 H33B 109.5 . . ?
C32 C33 H33C 109.5 . . ?
H33A C33 H33B 109.5 . . ?
H33A C33 H33C 109.5 . . ?
H33B C33 H33C 109.5 . . ?
C32 C34 H34A 109.5 . . ?
C32 C34 H34B 109.5 . . ?
C32 C34 H34C 109.5 . . ?
H34A C34 H34B 109.5 . . ?
H34A C34 H34C 109.5 . . ?
H34B C34 H34C 109.5 . . ?
C32 C35 H35A 109.5 . . ?
C32 C35 H35B 109.5 . . ?
C32 C35 H35C 109.5 . . ?
H35A C35 H35B 109.5 . . ?
H35A C35 H35C 109.5 . . ?
H35B C35 H35C 109.5 . . ?

loop_
_geom_torsion_atom_site_label_1
_geom_torsion_atom_site_label_2
_geom_torsion_atom_site_label_3
_geom_torsion_atom_site_label_4
_geom_torsion
_geom_torsion_site_symmetry_1
_geom_torsion_site_symmetry_2
_geom_torsion_site_symmetry_3
_geom_torsion_site_symmetry_4
_geom_torsion_publ_flag
N1 C1 C2 C3 -1.9(4) . . . . ?
N1 C4 C5 C6 2.8(5) . . . . ?
N1 C4 C5 C22 -172.5(3) . . . . ?
N2 C6 C7 C8 -0.3(4) . . . . ?
N2 C9 C10 C1 2.6(6) . . . 2_656 ?
N2 C9 C10 C11 -175.9(3) . . . . ?
C1 N1 C4 C3 -0.4(3) . . . . ?
C1 N1 C4 C5 -177.6(3) . . . . ?
C1 C2 C3 C4 1.6(4) . . . . ?
C2 C3 C4 N1 -0.8(4) . . . . ?
C2 C3 C4 C5 176.5(3) . . . . ?
C3 C4 C5 C6 -174.1(3) . . . . ?
C3 C4 C5 C22 10.7(5) . . . . ?
C4 N1 C1 C2 1.3(4) . . . . ?
C4 N1 C1 C10 -177.2(3) . . . 2_656 ?
C4 C5 C6 N2 -2.7(5) . . . . ?
C4 C5 C6 C7 -178.7(3) . . . . ?
C4 C5 C22 C23 64.9(4) . . . . ?
C4 C5 C22 C27 -115.5(3) . . . . ?
C5 C6 C7 C8 176.2(3) . . . . ?
C5 C22 C23 C24 178.3(3) . . . . ?
C5 C22 C27 C26 -178.8(3) . . . . ?
C6 N2 C9 C8 -2.8(4) . . . . ?
C6 N2 C9 C10 174.1(3) . . . . ?
C6 C5 C22 C23 -110.7(3) . . . . ?
C6 C5 C22 C27 68.9(4) . . . . ?
C6 C7 C8 C9 -1.4(4) . . . . ?
C7 C8 C9 N2 2.6(4) . . . . ?
C7 C8 C9 C10 -174.3(3) . . . . ?
C8 C9 C10 C1 179.0(3) . . . 2_656 ?
C8 C9 C10 C11 0.5(5) . . . . ?
C9 N2 C6 C5 -174.6(3) . . . . ?
C9 N2 C6 C7 2.0(4) . . . . ?
C10 C1 C2 C3 176.6(3) 2_656 . . . ?
C12 Si1 C13 C14 -164.2(3) . . . . ?
C12 Si1 C13 C15 -34.3(4) . . . . ?
C12 Si1 C16 C17 67.7(3) . . . . ?
C12 Si1 C16 C18 -57.3(3) . . . . ?
C12 Si1 C19 C20 158.9(3) . . . . ?
C12 Si1 C19 C21 32.1(3) . . . . ?
C13 Si1 C16 C17 -52.5(3) . . . . ?
C13 Si1 C16 C18 -177.5(2) . . . . ?
C13 Si1 C19 C20 -84.4(3) . . . . ?
C13 Si1 C19 C21 148.9(3) . . . . ?
C16 Si1 C13 C14 -44.3(3) . . . . ?
C16 Si1 C13 C15 85.5(3) . . . . ?
C16 Si1 C19 C20 41.5(3) . . . . ?
C16 Si1 C19 C21 -85.2(3) . . . . ?
C19 Si1 C13 C14 80.4(3) . . . . ?
C19 Si1 C13 C15 -149.7(3) . . . . ?
C19 Si1 C16 C17 -175.9(3) . . . . ?
C19 Si1 C16 C18 59.1(3) . . . . ?
C22 C5 C6 N2 172.5(3) . . . . ?
C22 C5 C6 C7 -3.5(5) . . . . ?
C22 C23 C24 C25 0.7(4) . . . . ?
C22 C23 C24 C28 -179.2(3) . . . . ?
C23 C22 C27 C26 0.9(5) . . . . ?
C23 C24 C25 C26 0.4(5) . . . . ?
C23 C24 C28 C29 178.3(3) . . . . ?
C23 C24 C28 C30 58.3(4) . . . . ?
C23 C24 C28 C31 -61.5(4) . . . . ?
C24 C25 C26 C27 -0.8(5) . . . . ?
C24 C25 C26 C32 -177.2(3) . . . . ?
C25 C24 C28 C29 -1.6(4) . . . . ?
C25 C24 C28 C30 -121.7(3) . . . . ?
C25 C24 C28 C31 118.5(3) . . . . ?
C25 C26 C27 C22 0.2(4) . . . . ?
C25 C26 C32 C33 -38.7(4) . . . . ?
C25 C26 C32 C34 79.8(4) . . . . ?
C25 C26 C32 C35 -158.7(3) . . . . ?
C27 C22 C23 C24 -1.3(5) . . . . ?
C27 C26 C32 C33 145.0(3) . . . . ?
C27 C26 C32 C34 -96.4(3) . . . . ?
C27 C26 C32 C35 25.1(4) . . . . ?
C28 C24 C25 C26 -179.7(3) . . . . ?
C32 C26 C27 C22 176.5(3) . . . . ?

_shelx_res_file                  
;
    2016ncs0441.res created by SHELXL-2014/7

TITL ros1 in P-1
CELL 0.71073 10.741039 11.004263 15.171095 69.4047 70.8784 76.4293
ZERR 1 0.001128 0.001129 0.001395 0.0092 0.0091 0.0089
LATT 1
SFAC C H N Si
UNIT 70 94 4 2

L.S. 9
PLAN  20
TEMP -173
MORE -1
BOND $H
CONF
fmap 2 53 53
acta
MERG 2
SHEL 20 0.84
OMIT 0 1 0
OMIT 0 1 1
REM <olex2.extras>
REM <HklSrc "%.\\2016ncs0441.hkl">
REM </olex2.extras>

WGHT    0.130000    0.611000
FVAR       5.38211
SI1   4   -0.220748    0.317613    0.448617    11.00000    0.02998    0.04171 =
         0.02734   -0.01364   -0.01103    0.00876
N1    3    0.681193   -0.033113    0.405496    11.00000    0.02836    0.03289 =
         0.01683   -0.00866   -0.00841    0.00424
AFIX  43
H1    2    0.602716   -0.018792    0.445578    10.50000   -1.20000
AFIX   0
N2    3    0.427619    0.111368    0.381052    11.00000    0.02634    0.03009 =
         0.01458   -0.00713   -0.00475    0.00344
AFIX  43
H2    2    0.462214    0.071170    0.430768    10.50000   -1.20000
AFIX   0
C1    1    0.794775   -0.097679    0.430672    11.00000    0.02777    0.03279 =
         0.01910   -0.00983   -0.00610    0.00350
C2    1    0.902746   -0.097619    0.343586    11.00000    0.02385    0.04463 =
         0.02023   -0.01156   -0.00296    0.00387
AFIX  43
H2A   2    0.992809   -0.134063    0.341046    11.00000   -1.20000
AFIX   0
C3    1    0.851708   -0.036376    0.267052    11.00000    0.02760    0.04542 =
         0.01506   -0.01141   -0.00145    0.00101
AFIX  43
H3    2    0.898473   -0.023019    0.200038    11.00000   -1.20000
AFIX   0
C4    1    0.712970    0.005354    0.305265    11.00000    0.02871    0.03126 =
         0.01521   -0.00717   -0.00571    0.00146
C5    1    0.626576    0.078817    0.248201    11.00000    0.02838    0.03075 =
         0.01551   -0.00846   -0.00507    0.00016
C6    1    0.493866    0.129802    0.284779    11.00000    0.03152    0.03156 =
         0.01533   -0.00693   -0.00625   -0.00049
C7    1    0.403163    0.203115    0.227648    11.00000    0.03650    0.03655 =
         0.01510   -0.00572   -0.00841    0.00187
AFIX  43
H7    2    0.422817    0.230266    0.158344    11.00000   -1.20000
AFIX   0
C8    1    0.284335    0.226652    0.290419    11.00000    0.03340    0.03632 =
         0.02083   -0.00664   -0.01043    0.00471
AFIX  43
H8    2    0.205662    0.275005    0.273084    11.00000   -1.20000
AFIX   0
C9    1    0.297948    0.166241    0.386953    11.00000    0.03138    0.03089 =
         0.02005   -0.01059   -0.01020    0.00454
C10   1    0.194443    0.158513    0.473183    11.00000    0.02819    0.03521 =
         0.02318   -0.01162   -0.01130    0.00836
C11   1    0.062817    0.216584    0.461665    11.00000    0.03647    0.03898 =
         0.01681   -0.01002   -0.00599    0.00600
C12   1   -0.046976    0.260172    0.452093    11.00000    0.03915    0.04306 =
         0.02440   -0.01387   -0.00985    0.00785
C13   1   -0.236299    0.318781    0.327986    11.00000    0.04578    0.04725 =
         0.03857   -0.01735   -0.01762    0.00551
AFIX  13
H13   2   -0.243753    0.226118    0.336726    11.00000   -1.20000
AFIX   0
C14   1   -0.364420    0.398710    0.304009    11.00000    0.04674    0.07548 =
         0.04893   -0.03213   -0.02254    0.00788
AFIX 137
H14A  2   -0.441200    0.363980    0.356205    11.00000   -1.50000
H14B  2   -0.368077    0.392921    0.241923    11.00000   -1.50000
H14C  2   -0.366159    0.490494    0.298519    11.00000   -1.50000
AFIX   0
C15   1   -0.117222    0.353161    0.241340    11.00000    0.04813    0.10334 =
         0.04340   -0.03932   -0.01214    0.00623
AFIX 137
H15A  2   -0.107188    0.445123    0.226305    11.00000   -1.50000
H15B  2   -0.130201    0.339680    0.184607    11.00000   -1.50000
H15C  2   -0.037038    0.296982    0.256906    11.00000   -1.50000
AFIX   0
C16   1   -0.267678    0.483809    0.468624    11.00000    0.03170    0.04236 =
         0.03164   -0.01466   -0.00551    0.00449
AFIX  13
H16   2   -0.364555    0.510390    0.472677    11.00000   -1.20000
AFIX   0
C17   1   -0.193484    0.588218    0.383343    11.00000    0.05121    0.04634 =
         0.04884   -0.01530   -0.00866   -0.00629
AFIX 137
H17A  2   -0.098093    0.567084    0.378543    11.00000   -1.50000
H17B  2   -0.226323    0.674016    0.394406    11.00000   -1.50000
H17C  2   -0.208479    0.590480    0.322417    11.00000   -1.50000
AFIX   0
C18   1   -0.248936    0.482512    0.564514    11.00000    0.04870    0.05283 =
         0.03911   -0.02284   -0.00810   -0.00280
AFIX 137
H18A  2   -0.301152    0.419156    0.619179    11.00000   -1.50000
H18B  2   -0.278984    0.570000    0.572875    11.00000   -1.50000
H18C  2   -0.154647    0.457547    0.563013    11.00000   -1.50000
AFIX   0
C19   1   -0.322269    0.193876    0.550095    11.00000    0.04261    0.04035 =
         0.04601   -0.01828   -0.01760    0.00185
AFIX  13
H19   2   -0.319706    0.122751    0.522571    11.00000   -1.20000
AFIX   0
C20   1   -0.467983    0.247765    0.582278    11.00000    0.04483    0.04298 =
         0.05265   -0.00878   -0.01350   -0.00554
AFIX 137
H20A  2   -0.476087    0.318339    0.609937    11.00000   -1.50000
H20B  2   -0.516852    0.177606    0.631866    11.00000   -1.50000
H20C  2   -0.505025    0.282121    0.525794    11.00000   -1.50000
AFIX   0
C21   1   -0.268682    0.127182    0.640323    11.00000    0.05494    0.04536 =
         0.04841   -0.00622   -0.02499   -0.00510
AFIX 137
H21A  2   -0.177061    0.085529    0.620500    11.00000   -1.50000
H21B  2   -0.324322    0.060596    0.687218    11.00000   -1.50000
H21C  2   -0.270443    0.192827    0.670873    11.00000   -1.50000
AFIX   0
C22   1    0.675120    0.096684    0.140356    11.00000    0.02573    0.03661 =
         0.01498   -0.00917   -0.00572    0.00208
C23   1    0.701431   -0.014218    0.109791    11.00000    0.02632    0.03447 =
         0.01720   -0.00496   -0.00529    0.00140
AFIX  43
H23   2    0.690546   -0.097476    0.157248    11.00000   -1.20000
AFIX   0
C24   1    0.743565   -0.005389    0.010588    11.00000    0.02351    0.03806 =
         0.02178   -0.01233   -0.00503    0.00425
C25   1    0.759826    0.118026   -0.056739    11.00000    0.02787    0.04132 =
         0.01395   -0.00889   -0.00238    0.00118
AFIX  43
H25   2    0.787917    0.125698   -0.124494    11.00000   -1.20000
AFIX   0
C26   1    0.736287    0.231720   -0.028338    11.00000    0.02444    0.03873 =
         0.01746   -0.00634   -0.00465    0.00040
C27   1    0.693297    0.218350    0.071802    11.00000    0.02663    0.03220 =
         0.02058   -0.00949   -0.00562    0.00212
AFIX  43
H27   2    0.676342    0.293620    0.093095    11.00000   -1.20000
AFIX   0
C28   1    0.769300   -0.130408   -0.018696    11.00000    0.03550    0.03964 =
         0.02282   -0.01387   -0.00715    0.00306
C29   1    0.810640   -0.104438   -0.129161    11.00000    0.04496    0.05331 =
         0.02898   -0.02187   -0.00184   -0.00863
AFIX 137
H29A  2    0.739123   -0.046848   -0.156597    11.00000   -1.50000
H29B  2    0.827824   -0.187575   -0.144017    11.00000   -1.50000
H29C  2    0.891559   -0.062190   -0.157903    11.00000   -1.50000
AFIX   0
C30   1    0.642260   -0.195458    0.023347    11.00000    0.05311    0.04629 =
         0.03810   -0.02313   -0.00351   -0.00893
AFIX 137
H30A  2    0.617698   -0.219816    0.094890    11.00000   -1.50000
H30B  2    0.657813   -0.274149    0.002943    11.00000   -1.50000
H30C  2    0.570021   -0.134010   -0.000903    11.00000   -1.50000
AFIX   0
C31   1    0.881163   -0.224484    0.022381    11.00000    0.05971    0.05001 =
         0.05366   -0.03048   -0.03065    0.02350
AFIX 137
H31A  2    0.961882   -0.182155   -0.003662    11.00000   -1.50000
H31B  2    0.898937   -0.304419    0.003160    11.00000   -1.50000
H31C  2    0.854080   -0.246934    0.093868    11.00000   -1.50000
AFIX   0
C32   1    0.749346    0.366366   -0.104987    11.00000    0.03317    0.03665 =
         0.01551   -0.00381   -0.00393   -0.00104
C33   1    0.868155    0.358669   -0.194857    11.00000    0.04013    0.04991 =
         0.01737    0.00046    0.00226   -0.00417
AFIX 137
H33A  2    0.950106    0.324159   -0.173988    11.00000   -1.50000
H33B  2    0.875905    0.446416   -0.241689    11.00000   -1.50000
H33C  2    0.853844    0.300550   -0.225921    11.00000   -1.50000
AFIX   0
C34   1    0.620043    0.412849   -0.139263    11.00000    0.04060    0.04382 =
         0.03779    0.00355   -0.01384    0.00275
AFIX 137
H34A  2    0.606500    0.347316   -0.164144    11.00000   -1.50000
H34B  2    0.627952    0.496602   -0.191269    11.00000   -1.50000
H34C  2    0.544111    0.423950   -0.083996    11.00000   -1.50000
AFIX   0
C35   1    0.771273    0.466860   -0.065047    11.00000    0.07335    0.03567 =
         0.02325   -0.00189   -0.01180   -0.00855
AFIX 137
H35A  2    0.692606    0.482398   -0.012791    11.00000   -1.50000
H35B  2    0.786193    0.549190   -0.117755    11.00000   -1.50000
H35C  2    0.849089    0.433475   -0.038969    11.00000   -1.50000
AFIX   0
HKLF 4

REM  ros1 in P-1
REM R1 =  0.0738 for    3733 Fo > 4sig(Fo)  and  0.1126 for all    5522 data
REM    355 parameters refined using      0 restraints

END

WGHT      0.1303      0.6107

REM Highest difference peak  0.931,  deepest hole -0.392,  1-sigma level  0.068
Q1    1  -0.1924  0.4020  0.4383  11.00000  0.05    0.93
Q2    1  -0.1925  0.4078  0.3078  11.00000  0.05    0.58
Q3    1  -0.2613  0.2180  0.4647  11.00000  0.05    0.56
Q4    1  -0.1468  0.2408  0.2783  11.00000  0.05    0.53
Q5    1  -0.0127  0.3365  0.4442  11.00000  0.05    0.37
Q6    1  -0.3866  0.1980  0.7130  11.00000  0.05    0.36
Q7    1  -0.1954  0.5442  0.3017  11.00000  0.05    0.32
Q8    1  -0.2925  0.2847  0.5212  11.00000  0.05    0.31
Q9    1   0.8806 -0.1761  0.3448  11.00000  0.05    0.31
Q10   1  -0.1149  0.1473  0.6259  11.00000  0.05    0.30
Q11   1  -0.3312  0.4890  0.2881  11.00000  0.05    0.30
Q12   1   0.3790  0.0390  0.3931  11.00000  0.05    0.30
Q13   1   0.8876  0.2751 -0.1939  11.00000  0.05    0.29
Q14   1  -0.1707  0.6784  0.3812  11.00000  0.05    0.28
Q15   1   0.0222  0.1561  0.4550  11.00000  0.05    0.27
Q16   1   0.8332  0.4962 -0.1161  11.00000  0.05    0.26
Q17   1   0.7035 -0.1175  0.0171  11.00000  0.05    0.26
Q18   1   0.7747 -0.1185 -0.0657  11.00000  0.05    0.26
Q19   1  -0.3827  0.4388  0.2415  11.00000  0.05    0.25
Q20   1   0.7169  0.1644  0.1099  11.00000  0.05    0.25
;
_shelx_res_checksum              57936
_shelx_SHELXL_version_number     2014/7
_olex2_diffrn_ambient_temperature_device 'Oxford Cryosystems'
_olex2_submission_special_instructions 'No special instructions were received'
_oxdiff_exptl_absorpt_empirical_details 
;
Empirical correction (ABSPACK) includes:
- Absorption correction using spherical harmonics
- Frame scaling
- Detector area scaling
;
_oxdiff_exptl_absorpt_empirical_full_max 2.323
_oxdiff_exptl_absorpt_empirical_full_min 0.466
####################################################################### 
# 
# This file contains crystal structure data downloaded from the 
# Cambridge Structural Database (CSD) hosted by the Cambridge 
# Crystallographic Data Centre (CCDC).
# 
# Full information about CCDC data access policies and citation 
# guidelines are available at http://www.ccdc.cam.ac.uk/access/V1 
# 
# Audit and citation data items may have been added by the CCDC. 
# Please retain this information to preserve the provenance of 
# this file and to allow appropriate attribution of the data. 
# 
#######################################################################

data_P1Gd
_database_code_depnum_ccdc_archive 'CCDC 1565179'
_audit_update_record             
;
2017-07-27 deposited with the CCDC.
2018-10-18 downloaded from the CCDC.
;
_audit_creation_date             2017-02-24
_audit_creation_method           
;
Olex2 1.2-alpha
(compiled 2017.02.06 svn.r3384 for OlexSys, GUI svn.r5312)
;
#2016ncs0852
_shelx_SHELXL_version_number     2014/7
_chemical_name_common            ?
_chemical_name_systematic        ?
_chemical_formula_moiety         'C87 H127 Co Gd N4 O9 P3 Si2'
_chemical_formula_sum            'C87 H127 Co Gd N4 O9 P3 Si2'
_chemical_formula_weight         1738.19
_chemical_absolute_configuration .
_chemical_melting_point          ?
_chemical_oxdiff_formula         'C60H88CoGdN4 O9P3Si2 (C12 H18)2'
_chemical_oxdiff_usercomment     Gd-Por
loop_
_atom_type_symbol
_atom_type_description
_atom_type_scat_dispersion_real
_atom_type_scat_dispersion_imag
_atom_type_scat_source
C C 0.0033 0.0016 'International Tables Vol C Tables 4.2.6.8 and 6.1.1.4'
H H 0.0000 0.0000 'International Tables Vol C Tables 4.2.6.8 and 6.1.1.4'
Co Co 0.3494 0.9721 'International Tables Vol C Tables 4.2.6.8 and 6.1.1.4'
Gd Gd -0.1653 3.9035 'International Tables Vol C Tables 4.2.6.8 and 6.1.1.4'
N N 0.0061 0.0033 'International Tables Vol C Tables 4.2.6.8 and 6.1.1.4'
O O 0.0106 0.0060 'International Tables Vol C Tables 4.2.6.8 and 6.1.1.4'
P P 0.1023 0.0942 'International Tables Vol C Tables 4.2.6.8 and 6.1.1.4'
Si Si 0.0817 0.0704 'International Tables Vol C Tables 4.2.6.8 and 6.1.1.4'

_shelx_space_group_comment       
;
The symmetry employed for this shelxl refinement is uniquely defined
by the following loop, which should always be used as a source of
symmetry information in preference to the above space-group names.
They are only intended as comments.
;
_space_group_crystal_system      monoclinic
_space_group_IT_number           9
_space_group_name_H-M_alt        'C 1 c 1'
_space_group_name_Hall           'C -2yc'
loop_
_space_group_symop_operation_xyz
'x, y, z'
'x, -y, z+1/2'
'x+1/2, y+1/2, z'
'x+1/2, -y+1/2, z+1/2'

_cell_length_a                   16.25392(13)
_cell_length_b                   38.80173(18)
_cell_length_c                   16.36512(11)
_cell_angle_alpha                90
_cell_angle_beta                 119.1056(10)
_cell_angle_gamma                90
_cell_volume                     9017.84(13)
_cell_formula_units_Z            4
_cell_measurement_reflns_used    128519
_cell_measurement_temperature    100(2)
_cell_measurement_theta_max      29.6180
_cell_measurement_theta_min      3.0450
_shelx_estimated_absorpt_T_max   ?
_shelx_estimated_absorpt_T_min   ?
_exptl_absorpt_coefficient_mu    1.047
_exptl_absorpt_correction_T_max  1.00000
_exptl_absorpt_correction_T_min  0.83475
_exptl_absorpt_correction_type   multi-scan
_exptl_absorpt_process_details   
;
CrysAlisPro 1.171.39.9g (Rigaku Oxford Diffraction, 2015)
Empirical absorption correction using spherical harmonics,
 implemented in SCALE3 ABSPACK scaling algorithm.
;
_exptl_absorpt_special_details   ?
_exptl_crystal_colour            'dark green'
_exptl_crystal_colour_modifier   dark
_exptl_crystal_colour_primary    green
_exptl_crystal_density_diffrn    1.280
_exptl_crystal_density_meas      ?
_exptl_crystal_density_method    ?
_exptl_crystal_description       plate
_exptl_crystal_F_000             3652
_exptl_crystal_size_max          0.18
_exptl_crystal_size_mid          0.12
_exptl_crystal_size_min          0.035
_exptl_transmission_factor_max   ?
_exptl_transmission_factor_min   ?
_diffrn_reflns_av_R_equivalents  0.0273
_diffrn_reflns_av_unetI/netI     0.0134
_diffrn_reflns_Laue_measured_fraction_full 0.999
_diffrn_reflns_Laue_measured_fraction_max 0.999
_diffrn_reflns_limit_h_max       21
_diffrn_reflns_limit_h_min       -21
_diffrn_reflns_limit_k_max       50
_diffrn_reflns_limit_k_min       -50
_diffrn_reflns_limit_l_max       21
_diffrn_reflns_limit_l_min       -21
_diffrn_reflns_number            199380
_diffrn_reflns_point_group_measured_fraction_full 0.999
_diffrn_reflns_point_group_measured_fraction_max 0.999
_diffrn_reflns_theta_full        25.242
_diffrn_reflns_theta_max         27.482
_diffrn_reflns_theta_min         2.849
_diffrn_ambient_environment      N~2~
_diffrn_ambient_temperature      100(2)
_diffrn_detector                 'CCD area detector'
_diffrn_detector_area_resol_mean 28.5714
_diffrn_detector_type            'Rigaku HG Saturn724+ (2x2 bin mode)'
_diffrn_measured_fraction_theta_full 0.999
_diffrn_measured_fraction_theta_max 0.999
_diffrn_measurement_details      
;
List of Runs (angles in degrees, time in seconds):

  # Type    Start    End  Width  t~exp~   \w     \q     \k     \f   Frames
#--------------------------------------------------------------------------
  1  \w   -106.00  22.00   0.50   10.00    --  -16.70 -72.00   0.00  256
  2  \w   -106.00  17.00   0.50   10.00    --  -16.70 -38.00-150.00  246
  3  \w    -55.00  73.00   0.50   10.00    --  -16.70  72.00   0.00  256
  4  \w   -106.00  22.00   0.50   10.00    --  -16.70 -72.00 150.00  256
  5  \w    -55.00  73.00   0.50   10.00    --  -16.70  72.00-150.00  256
  6  \w    -55.00  73.00   0.50   10.00    --  -16.70  72.00 -90.00  256
  7  \w    -55.00  73.00   0.50   10.00    --  -16.70  72.00  90.00  256
  8  \w    -52.00  73.00   0.50   10.00    --  -16.70  57.00 -30.00  250
  9  \w   -106.00  17.00   0.50   10.00    --  -16.70 -38.00   0.00  246
 10  \w   -106.00  19.00   0.50   10.00    --  -16.70 -57.00-150.00  250
 11  \w    -50.00  73.00   0.50   10.00    --  -16.70  38.00 120.00  246
 12  \w    -50.00  73.00   0.50   10.00    --  -16.70  38.00-180.00  246
 13  \w    -55.00  73.00   0.50   10.00    --  -16.70  72.00 150.00  256
 14  \w   -106.00  46.00   0.50   10.00    --  -16.70   0.00-180.00  304
 15  \w    -50.00  73.00   0.50   10.00    --  -16.70  38.00-120.00  246
;
_diffrn_measurement_device       'four-circle \k goniometer'
_diffrn_measurement_device_type  
'Rigaku FRE+ equipped with HF Varimax confocal mirrors and an AFC12 goniometer and HG Saturn 724+ detector'
_diffrn_measurement_method       'profile data from \w-scans'
_diffrn_measurement_specimen_support 'MiTeGen MicroLoop'
_diffrn_orient_matrix_type       
'CrysAlisPro convention (1999,Acta A55,543-557)'
_diffrn_orient_matrix_UB_11      -0.0007666500
_diffrn_orient_matrix_UB_12      -0.0014606500
_diffrn_orient_matrix_UB_13      -0.0435787000
_diffrn_orient_matrix_UB_21      0.0040389000
_diffrn_orient_matrix_UB_22      0.0181629000
_diffrn_orient_matrix_UB_23      -0.0015610000
_diffrn_orient_matrix_UB_31      0.0497607000
_diffrn_orient_matrix_UB_32      -0.0014991000
_diffrn_orient_matrix_UB_33      0.0236774000
_diffrn_radiation_collimation    0.2
_diffrn_radiation_monochromator  'Confocal mirrors, HF Varimax'
_diffrn_radiation_probe          x-ray
_diffrn_radiation_type           MoK\a
_diffrn_radiation_wavelength     0.71075
_diffrn_radiation_xray_symbol    K-L~3~
_diffrn_source                   'Rotating Anode'
_diffrn_source_current           55.0
_diffrn_source_power             2.475
_diffrn_source_target            Mo
_diffrn_source_type              'Rigaku FRE+'
_diffrn_source_voltage           45.0
_reflns_Friedel_coverage         0.998
_reflns_Friedel_fraction_full    0.999
_reflns_Friedel_fraction_max     0.999
_reflns_number_gt                20621
_reflns_number_total             20662
_reflns_odcompleteness_completeness 99.88
_reflns_odcompleteness_iscentric 1
_reflns_odcompleteness_theta     27.42
_reflns_special_details          
;
 Reflections were merged by SHELXL according to the crystal
 class for the calculation of statistics and refinement.
 
 _reflns_Friedel_fraction is defined as the number of unique
 Friedel pairs measured divided by the number that would be
 possible theoretically, ignoring centric projections and
 systematic absences.
;
_reflns_threshold_expression     'I > 2\s(I)'
_computing_cell_refinement       'CrysAlisPro 1.171.39.9g (Rigaku OD, 2015)'
_computing_data_collection       'CrysAlisPro 1.171.39.9g (Rigaku OD, 2015)'
_computing_data_reduction        'CrysAlisPro 1.171.39.9g (Rigaku OD, 2015)'
_computing_molecular_graphics    'Olex2 (Dolomanov et al., 2009)'
_computing_publication_material  'Olex2 (Dolomanov et al., 2009)'
_computing_structure_refinement  'ShelXL (Sheldrick, 2015)'
_computing_structure_solution    'ShelXD (Sheldrick, 2008)'
_refine_diff_density_max         0.668
_refine_diff_density_min         -0.451
_refine_diff_density_rms         0.043
_refine_ls_abs_structure_details 
;
 Refined as an inversion twin.
;
_refine_ls_abs_structure_Flack   0.498(4)
_refine_ls_extinction_coef       .
_refine_ls_extinction_method     none
_refine_ls_goodness_of_fit_ref   1.086
_refine_ls_hydrogen_treatment    constr
_refine_ls_matrix_type           full
_refine_ls_number_parameters     1266
_refine_ls_number_reflns         20662
_refine_ls_number_restraints     4110
_refine_ls_R_factor_all          0.0191
_refine_ls_R_factor_gt           0.0191
_refine_ls_restrained_S_all      1.034
_refine_ls_shift/su_max          0.006
_refine_ls_shift/su_mean         0.000
_refine_ls_structure_factor_coef Fsqd
_refine_ls_weighting_details     
'w=1/[\s^2^(Fo^2^)+(0.0254P)^2^+6.1089P] where P=(Fo^2^+2Fc^2^)/3'
_refine_ls_weighting_scheme      calc
_refine_ls_wR_factor_gt          0.0477
_refine_ls_wR_factor_ref         0.0477
_refine_special_details          
'There is disorder of the phosphine ligands along with an isopropyl and t-butyl side-arms. As such various geometrical (SADI, SAME) and displacement (SIMU, RIGU) restraints along with displacement constraints (EADP) were employed.'
_olex2_refinement_description    
;
1. Twinned data refinement
 Scales: 0.502(4)
 0.498(4)
2. Fixed Uiso
 At 1.2 times of:
  All C(H) groups, All C(H,H) groups
 At 1.5 times of:
  All C(H,H,H) groups
3. Restrained distances
 P101-O104 \\sim P101-O105 \\sim P102-O106 \\sim P102-O107 \\sim P103-O108
\\sim P103-O109
 with sigma of 0.01
 P201-O204 \\sim P201-O205 \\sim P202-O206 \\sim P202-O207 \\sim P203-O208
\\sim P203-O209
 with sigma of 0.01
4. Uiso/Uaniso restraints and constraints
All non-hydrogen atoms have similar U: within 2A with sigma of 0.04 and sigma
for terminal atoms of 0.08
Uanis(O204) = Uanis(C201) = Uanis(C202) = Uanis(O205) = Uanis(C203) =
Uanis(C204) = Uanis(O206) = Uanis(C205) = Uanis(C206) = Uanis(O207) =
Uanis(C207) = Uanis(C208) = Uanis(O208) = Uanis(C209) = Uanis(C210) =
Uanis(O209) = Uanis(C211) = Uanis(C212)
Uanis(O304) = Uanis(C301) = Uanis(C302)
Uanis(O305) = Uanis(C303) = Uanis(C304)
Uanis(O306) = Uanis(C305) = Uanis(C306)
Uanis(O307) = Uanis(C307) = Uanis(C308)
Uanis(O308) = Uanis(C309) = Uanis(C310)
Uanis(O309) = Uanis(C311) = Uanis(C312)
Uanis(O104) = Uanis(C101) = Uanis(C102)
Uanis(O105) = Uanis(C103) = Uanis(C104)
Uanis(O106) = Uanis(C105) = Uanis(C106)
Uanis(O107) = Uanis(C107) = Uanis(C108)
Uanis(O108) = Uanis(C109) = Uanis(C110)
Uanis(O109) = Uanis(C111) = Uanis(C112)
5. Rigid body (RIGU) restrains
 All non-hydrogen atoms
 with sigma for 1-2 distances of 0.004 and sigma for 1-3 distances of 0.004
6. Same fragment restrains
{P101, P102, P103, O101, O102, O103, O104, O105, O106, O107, O108, O109, C101,
C102, C103, C104, C105, C106, C107, C108, C109, C110, C111, C112} sigma for
1-2: 0.01, 1-3: 0.04
as
{P301, P302, P303, O301, O302, O303, O304, O305, O306, O307, O308, O309, C301,
C302, C303, C304, C305, C306, C307, C308, C309, C310, C311, C312}
{P101, P102, P103, O101, O102, O103, O104, O105, O106, O107, O108, O109, C101,
C102, C103, C104, C105, C106, C107, C108, C109, C110, C111, C112} sigma for
1-2: 0.01, 1-3: 0.04
as
{P201, P202, P203, O201, O202, O203, O204, O205, O206, O207, O208, O209, C201,
C202, C203, C204, C205, C206, C207, C208, C209, C210, C211, C212}
{C67, C68, C69, C70} sigma for 1-2: 0.02, 1-3: 0.04
as
{C67A, C68A, C69A, C70A}
{C40, C41, C42} sigma for 1-2: 0.02, 1-3: 0.04
as
{C40A, C41A, C42A}
7. Others
 1*[Sof(P101)+Sof(P102)+Sof(P103)+Sof(O101)+Sof(O102)+Sof(O103)+Sof(O104)+
 Sof(O105)+Sof(O106)+Sof(O107)+Sof(O108)+Sof(O109)+Sof(C101)+Sof(H10A)+
 Sof(H10B)+Sof(C102)+Sof(H10C)+Sof(H10D)+Sof(H10E)+Sof(C103)+Sof(H10F)+
 Sof(H10G)+Sof(C104)+Sof(H10H)+Sof(H10I)+Sof(H10J)+Sof(C105)+Sof(H10K)+
 Sof(H10L)+Sof(C106)+Sof(H10M)+Sof(H10N)+Sof(H10O)+Sof(C107)+Sof(H10P)+
 Sof(H10Q)+Sof(C108)+Sof(H10R)+Sof(H10S)+Sof(H10T)+Sof(C109)+Sof(H10U)+
 Sof(H10V)+Sof(C110)+Sof(H11A)+Sof(H11B)+Sof(H11C)+Sof(C111)+Sof(H11D)+
 Sof(H11E)+Sof(C112)+Sof(H11F)+Sof(H11G)+Sof(H11H)]+1*[Sof(P201)+Sof(P202)+
 Sof(P203)+Sof(O201)+Sof(O202)+Sof(O203)+Sof(O204)+Sof(O205)+Sof(O206)+
 Sof(O207)+Sof(O208)+Sof(O209)+Sof(C201)+Sof(H20A)+Sof(H20B)+Sof(C202)+
 Sof(H20C)+Sof(H20D)+Sof(H20E)+Sof(C203)+Sof(H20F)+Sof(H20G)+Sof(C204)+
 Sof(H20H)+Sof(H20I)+Sof(H20J)+Sof(C205)+Sof(H20K)+Sof(H20L)+Sof(C206)+
 Sof(H20M)+Sof(H20N)+Sof(H20O)+Sof(C207)+Sof(H20P)+Sof(H20Q)+Sof(C208)+
 Sof(H20R)+Sof(H20S)+Sof(H20T)+Sof(C209)+Sof(H20U)+Sof(H20V)+Sof(C210)+
 Sof(H21A)+Sof(H21B)+Sof(H21C)+Sof(C211)+Sof(H21D)+Sof(H21E)+Sof(C212)+
 Sof(H21F)+Sof(H21G)+Sof(H21H)]+1*[Sof(P301)+Sof(P302)+Sof(P303)+Sof(O301)+
 Sof(O302)+Sof(O303)+Sof(O304)+Sof(O305)+Sof(O306)+Sof(O307)+Sof(O308)+
 Sof(O309)+Sof(C301)+Sof(H30D)+Sof(H30E)+Sof(C302)+Sof(H30F)+Sof(H30G)+
 Sof(H30H)+Sof(C303)+Sof(H30I)+Sof(H30J)+Sof(C304)+Sof(H30K)+Sof(H30L)+
 Sof(H30M)+Sof(C305)+Sof(H30N)+Sof(H30O)+Sof(C306)+Sof(H30P)+Sof(H30Q)+
 Sof(H30R)+Sof(C307)+Sof(H30S)+Sof(H30T)+Sof(C308)+Sof(H30U)+Sof(H30V)+
 Sof(H30W)+Sof(C309)+Sof(H30X)+Sof(H30Y)+Sof(C310)+Sof(H31D)+Sof(H31E)+
 Sof(H31F)+Sof(C311)+Sof(H31G)+Sof(H31H)+Sof(C312)+Sof(H31I)+Sof(H31J)+
 Sof(H31K)]=1 with esd of 0.000001
 Sof(P101)=Sof(P102)=Sof(P103)=Sof(O101)=Sof(O102)=Sof(O103)=Sof(O104)=
 Sof(O105)=Sof(O106)=Sof(O107)=Sof(O108)=Sof(O109)=Sof(C101)=Sof(H10A)=
 Sof(H10B)=Sof(C102)=Sof(H10C)=Sof(H10D)=Sof(H10E)=Sof(C103)=Sof(H10F)=
 Sof(H10G)=Sof(C104)=Sof(H10H)=Sof(H10I)=Sof(H10J)=Sof(C105)=Sof(H10K)=
 Sof(H10L)=Sof(C106)=Sof(H10M)=Sof(H10N)=Sof(H10O)=Sof(C107)=Sof(H10P)=
 Sof(H10Q)=Sof(C108)=Sof(H10R)=Sof(H10S)=Sof(H10T)=Sof(C109)=Sof(H10U)=
 Sof(H10V)=Sof(C110)=Sof(H11A)=Sof(H11B)=Sof(H11C)=Sof(C111)=Sof(H11D)=
 Sof(H11E)=Sof(C112)=Sof(H11F)=Sof(H11G)=Sof(H11H)=FVAR(1)
 Sof(C40A)=Sof(H40A)=Sof(C41A)=Sof(H41A)=Sof(H41B)=Sof(H41C)=Sof(C42A)=
 Sof(H42A)=Sof(H42B)=Sof(H42C)=1-FVAR(2)
 Sof(C40)=Sof(H40)=Sof(C41)=Sof(H41D)=Sof(H41E)=Sof(H41F)=Sof(C42)=Sof(H42D)=
 Sof(H42E)=Sof(H42F)=FVAR(2)
 Sof(C67A)=Sof(C68A)=Sof(H68A)=Sof(H68B)=Sof(H68C)=Sof(C69A)=Sof(H69A)=
 Sof(H69B)=Sof(H69C)=Sof(C70A)=Sof(H70A)=Sof(H70B)=Sof(H70C)=1-FVAR(3)
 Sof(C67)=Sof(C68)=Sof(H68D)=Sof(H68E)=Sof(H68F)=Sof(C69)=Sof(H69D)=Sof(H69E)=
 Sof(H69F)=Sof(C70)=Sof(H70D)=Sof(H70E)=Sof(H70F)=FVAR(3)
 Sof(P201)=Sof(P202)=Sof(P203)=Sof(O201)=Sof(O202)=Sof(O203)=Sof(O204)=
 Sof(O205)=Sof(O206)=Sof(O207)=Sof(O208)=Sof(O209)=Sof(C201)=Sof(H20A)=
 Sof(H20B)=Sof(C202)=Sof(H20C)=Sof(H20D)=Sof(H20E)=Sof(C203)=Sof(H20F)=
 Sof(H20G)=Sof(C204)=Sof(H20H)=Sof(H20I)=Sof(H20J)=Sof(C205)=Sof(H20K)=
 Sof(H20L)=Sof(C206)=Sof(H20M)=Sof(H20N)=Sof(H20O)=Sof(C207)=Sof(H20P)=
 Sof(H20Q)=Sof(C208)=Sof(H20R)=Sof(H20S)=Sof(H20T)=Sof(C209)=Sof(H20U)=
 Sof(H20V)=Sof(C210)=Sof(H21A)=Sof(H21B)=Sof(H21C)=Sof(C211)=Sof(H21D)=
 Sof(H21E)=Sof(C212)=Sof(H21F)=Sof(H21G)=Sof(H21H)=FVAR(4)
 Sof(P301)=Sof(P302)=Sof(P303)=Sof(O301)=Sof(O302)=Sof(O303)=Sof(O304)=
 Sof(O305)=Sof(O306)=Sof(O307)=Sof(O308)=Sof(O309)=Sof(C301)=Sof(H30D)=
 Sof(H30E)=Sof(C302)=Sof(H30F)=Sof(H30G)=Sof(H30H)=Sof(C303)=Sof(H30I)=
 Sof(H30J)=Sof(C304)=Sof(H30K)=Sof(H30L)=Sof(H30M)=Sof(C305)=Sof(H30N)=
 Sof(H30O)=Sof(C306)=Sof(H30P)=Sof(H30Q)=Sof(H30R)=Sof(C307)=Sof(H30S)=
 Sof(H30T)=Sof(C308)=Sof(H30U)=Sof(H30V)=Sof(H30W)=Sof(C309)=Sof(H30X)=
 Sof(H30Y)=Sof(C310)=Sof(H31D)=Sof(H31E)=Sof(H31F)=Sof(C311)=Sof(H31G)=
 Sof(H31H)=Sof(C312)=Sof(H31I)=Sof(H31J)=Sof(H31K)=FVAR(5)
8.a Ternary CH refined with riding coordinates:
 C23(H23), C26(H26), C29(H29), C34(H34), C37(H37), C40A(H40A), C40(H40)
8.b Secondary CH2 refined with riding coordinates:
 C301(H30D,H30E), C303(H30I,H30J), C305(H30N,H30O), C307(H30S,H30T), C309(H30X,
 H30Y), C311(H31G,H31H), C201(H20A,H20B), C203(H20F,H20G), C205(H20K,H20L),
 C207(H20P,H20Q), C209(H20U,H20V), C211(H21D,H21E), C101(H10A,H10B), C103(H10F,
 H10G), C105(H10K,H10L), C107(H10P,H10Q), C109(H10U,H10V), C111(H11D,H11E)
8.c Aromatic/amide H refined with riding coordinates:
 C2(H2), C3(H3), C7(H7), C8(H8), C12(H12), C13(H13), C17(H17), C18(H18),
 C44(H44), C46(H46), C48(H48), C58(H58), C60(H60), C62(H62), C121(H121),
 C122(H122), C123(H123), C124(H124), C125(H125)
8.d Idealised Me refined as rotating group:
 C24(H24A,H24B,H24C), C25(H25A,H25B,H25C), C27(H27A,H27B,H27C), C28(H28A,H28B,
 H28C), C30(H30A,H30B,H30C), C31(H31A,H31B,H31C), C35(H35A,H35B,H35C), C36(H36A,
 H36B,H36C), C38(H38A,H38B,H38C), C39(H39A,H39B,H39C), C50(H50A,H50B,H50C),
 C51(H51A,H51B,H51C), C52(H52A,H52B,H52C), C54(H54A,H54B,H54C), C55(H55A,H55B,
 H55C), C56(H56A,H56B,H56C), C64(H64A,H64B,H64C), C65(H65A,H65B,H65C), C66(H66A,
 H66B,H66C), C302(H30F,H30G,H30H), C304(H30K,H30L,H30M), C306(H30P,H30Q,H30R),
 C308(H30U,H30V,H30W), C310(H31D,H31E,H31F), C312(H31I,H31J,H31K), C202(H20C,
 H20D,H20E), C204(H20H,H20I,H20J), C206(H20M,H20N,H20O), C208(H20R,H20S,H20T),
 C210(H21A,H21B,H21C), C212(H21F,H21G,H21H), C102(H10C,H10D,H10E), C104(H10H,
 H10I,H10J), C106(H10M,H10N,H10O), C108(H10R,H10S,H10T), C110(H11A,H11B,H11C),
 C112(H11F,H11G,H11H), C68A(H68A,H68B,H68C), C69A(H69A,H69B,H69C), C70A(H70A,
 H70B,H70C), C41A(H41A,H41B,H41C), C42A(H42A,H42B,H42C), C68(H68D,H68E,H68F),
 C69(H69D,H69E,H69F), C70(H70D,H70E,H70F), C41(H41D,H41E,H41F), C42(H42D,H42E,
 H42F)
;
_atom_sites_solution_hydrogens   geom
_atom_sites_solution_primary     dual
_atom_sites_solution_secondary   ?
loop_
_atom_site_label
_atom_site_type_symbol
_atom_site_fract_x
_atom_site_fract_y
_atom_site_fract_z
_atom_site_U_iso_or_equiv
_atom_site_adp_type
_atom_site_occupancy
_atom_site_site_symmetry_order
_atom_site_calc_flag
_atom_site_refinement_flags_posn
_atom_site_refinement_flags_adp
_atom_site_refinement_flags_occupancy
_atom_site_disorder_assembly
_atom_site_disorder_group
Gd1 Gd 0.36649(2) 0.63596(2) 0.45959(2) 0.01634(3) Uani 1 1 d . U . . .
Co1 Co 0.57669(3) 0.59008(2) 0.71627(3) 0.02603(8) Uani 1 1 d . U . . .
Si1 Si -0.00093(5) 0.48581(2) 0.15399(5) 0.02092(14) Uani 1 1 d . U . . .
Si2 Si 0.54759(6) 0.83177(2) 0.58137(5) 0.02572(16) Uani 1 1 d . U . . .
N1 N 0.20038(15) 0.62384(6) 0.38876(15) 0.0193(4) Uani 1 1 d . U . . .
N2 N 0.32529(16) 0.61105(6) 0.30965(15) 0.0183(4) Uani 1 1 d . U . . .
N3 N 0.41587(15) 0.67728(6) 0.38201(14) 0.0179(4) Uani 1 1 d . U . . .
N4 N 0.29471(15) 0.68941(6) 0.46587(15) 0.0194(4) Uani 1 1 d . U . . .
C1 C 0.14366(19) 0.63542(7) 0.42432(19) 0.0220(5) Uani 1 1 d . U . . .
C2 C 0.0660(2) 0.61166(8) 0.3983(2) 0.0252(6) Uani 1 1 d . U . . .
H2 H 0.0171 0.6136 0.4139 0.030 Uiso 1 1 calc R . . . .
C3 C 0.0762(2) 0.58630(8) 0.3477(2) 0.0230(6) Uani 1 1 d . U . . .
H3 H 0.0362 0.5669 0.3214 0.028 Uiso 1 1 calc R . . . .
C4 C 0.15960(19) 0.59418(7) 0.34104(19) 0.0187(5) Uani 1 1 d . U . . .
C5 C 0.19192(18) 0.57469(7) 0.28898(18) 0.0199(5) Uani 1 1 d . U . . .
C6 C 0.26859(19) 0.58276(7) 0.27410(18) 0.0204(5) Uani 1 1 d . U . . .
C7 C 0.2942(2) 0.56363(7) 0.2145(2) 0.0265(6) Uani 1 1 d . U . . .
H7 H 0.2663 0.5428 0.1825 0.032 Uiso 1 1 calc R . . . .
C8 C 0.3654(2) 0.58098(8) 0.2124(2) 0.0252(6) Uani 1 1 d . U . . .
H8 H 0.3966 0.5747 0.1783 0.030 Uiso 1 1 calc R . . . .
C9 C 0.38504(18) 0.61096(7) 0.27241(17) 0.0192(5) Uani 1 1 d . U . . .
C10 C 0.45114(19) 0.63689(6) 0.28590(18) 0.0184(5) Uani 1 1 d . U . . .
C11 C 0.46439(17) 0.66786(7) 0.33615(17) 0.0181(5) Uani 1 1 d . U . . .
C12 C 0.52958(19) 0.69491(7) 0.34576(19) 0.0230(5) Uani 1 1 d . U . . .
H12 H 0.5724 0.6946 0.3219 0.028 Uiso 1 1 calc R . . . .
C13 C 0.5182(2) 0.72066(8) 0.3951(2) 0.0248(6) Uani 1 1 d . U . . .
H13 H 0.5513 0.7419 0.4121 0.030 Uiso 1 1 calc R . . . .
C14 C 0.44634(18) 0.70964(7) 0.41686(17) 0.0192(5) Uani 1 1 d . U . . .
C15 C 0.41035(19) 0.73004(7) 0.46402(18) 0.0189(5) Uani 1 1 d . U . . .
C16 C 0.33585(19) 0.72112(7) 0.48178(18) 0.0200(5) Uani 1 1 d . U . . .
C17 C 0.2910(2) 0.74465(8) 0.5155(2) 0.0266(6) Uani 1 1 d . U . . .
H17 H 0.3074 0.7681 0.5322 0.032 Uiso 1 1 calc R . . . .
C18 C 0.2206(2) 0.72692(8) 0.5187(2) 0.0272(6) Uani 1 1 d . U . . .
H18 H 0.1783 0.7356 0.5382 0.033 Uiso 1 1 calc R . . . .
C19 C 0.22229(18) 0.69235(7) 0.48696(18) 0.0218(5) Uani 1 1 d . U . . .
C20 C 0.15595(19) 0.66663(7) 0.47239(18) 0.0225(5) Uani 1 1 d . U . . .
C21 C 0.13650(19) 0.54489(7) 0.24187(19) 0.0222(5) Uani 1 1 d . U . . .
C22 C 0.0856(2) 0.52092(7) 0.2023(2) 0.0247(5) Uani 1 1 d . U . . .
C23 C 0.0532(2) 0.44784(8) 0.1257(2) 0.0314(7) Uani 1 1 d . U . . .
H23 H 0.0919 0.4352 0.1857 0.038 Uiso 1 1 calc R . . . .
C24 C -0.0212(3) 0.42236(8) 0.0584(3) 0.0402(8) Uani 1 1 d . U . . .
H24A H -0.0546 0.4325 -0.0043 0.060 Uiso 1 1 calc GR . . . .
H24B H -0.0662 0.4173 0.0804 0.060 Uiso 1 1 calc GR . . . .
H24C H 0.0097 0.4010 0.0560 0.060 Uiso 1 1 calc GR . . . .
C25 C 0.1204(3) 0.45815(10) 0.0883(3) 0.0463(9) Uani 1 1 d . U . . .
H25A H 0.1711 0.4726 0.1347 0.069 Uiso 1 1 calc GR . . . .
H25B H 0.0854 0.4711 0.0299 0.069 Uiso 1 1 calc GR . . . .
H25C H 0.1474 0.4374 0.0767 0.069 Uiso 1 1 calc GR . . . .
C26 C -0.0294(2) 0.47568(8) 0.2502(2) 0.0315(6) Uani 1 1 d . U . . .
H26 H -0.0526 0.4976 0.2642 0.038 Uiso 1 1 calc R . . . .
C27 C 0.0587(3) 0.46507(11) 0.3404(3) 0.0493(9) Uani 1 1 d . U . . .
H27A H 0.1060 0.4834 0.3596 0.074 Uiso 1 1 calc GR . . . .
H27B H 0.0844 0.4438 0.3296 0.074 Uiso 1 1 calc GR . . . .
H27C H 0.0421 0.4612 0.3898 0.074 Uiso 1 1 calc GR . . . .
C28 C -0.1072(3) 0.44901(10) 0.2239(3) 0.0500(10) Uani 1 1 d . U . . .
H28A H -0.0865 0.4268 0.2117 0.075 Uiso 1 1 calc GR . . . .
H28B H -0.1640 0.4566 0.1677 0.075 Uiso 1 1 calc GR . . . .
H28C H -0.1211 0.4464 0.2756 0.075 Uiso 1 1 calc GR . . . .
C29 C -0.1085(2) 0.50275(8) 0.0477(2) 0.0303(6) Uani 1 1 d . U . . .
H29 H -0.1531 0.4830 0.0195 0.036 Uiso 1 1 calc R . . . .
C30 C -0.1591(3) 0.53041(13) 0.0744(3) 0.0574(11) Uani 1 1 d . U . . .
H30A H -0.1158 0.5495 0.1062 0.086 Uiso 1 1 calc GR . . . .
H30B H -0.1799 0.5203 0.1162 0.086 Uiso 1 1 calc GR . . . .
H30C H -0.2139 0.5390 0.0177 0.086 Uiso 1 1 calc GR . . . .
C31 C -0.0855(2) 0.51625(9) -0.0268(2) 0.0365(7) Uani 1 1 d . U . . .
H31A H -0.0572 0.4977 -0.0456 0.055 Uiso 1 1 calc GR . . . .
H31B H -0.0411 0.5355 -0.0011 0.055 Uiso 1 1 calc GR . . . .
H31C H -0.1434 0.5242 -0.0813 0.055 Uiso 1 1 calc GR . . . .
C32 C 0.45084(19) 0.76378(7) 0.49424(17) 0.0224(5) Uani 1 1 d . U . . .
C33 C 0.4843(2) 0.79201(7) 0.52238(19) 0.0262(6) Uani 1 1 d . U . . .
C34 C 0.6706(2) 0.81777(9) 0.6682(2) 0.0392(8) Uani 1 1 d . U . . .
H34 H 0.7044 0.8384 0.7066 0.047 Uiso 1 1 calc R . . . .
C35 C 0.6700(3) 0.79039(9) 0.7351(2) 0.0433(8) Uani 1 1 d . U . . .
H35A H 0.6342 0.7703 0.6992 0.065 Uiso 1 1 calc GR . . . .
H35B H 0.6407 0.7999 0.7702 0.065 Uiso 1 1 calc GR . . . .
H35C H 0.7349 0.7835 0.7787 0.065 Uiso 1 1 calc GR . . . .
C36 C 0.7258(3) 0.80494(15) 0.6214(3) 0.0658(13) Uani 1 1 d . U . . .
H36A H 0.7296 0.8233 0.5822 0.099 Uiso 1 1 calc GR . . . .
H36B H 0.6939 0.7849 0.5825 0.099 Uiso 1 1 calc GR . . . .
H36C H 0.7894 0.7984 0.6694 0.099 Uiso 1 1 calc GR . . . .
C37 C 0.5524(3) 0.86039(8) 0.4905(2) 0.0342(7) Uani 1 1 d . U . . .
H37 H 0.5815 0.8460 0.4605 0.041 Uiso 1 1 calc R . . . .
C38 C 0.4582(3) 0.87209(10) 0.4114(3) 0.0491(9) Uani 1 1 d . U . . .
H38A H 0.4324 0.8903 0.4340 0.074 Uiso 1 1 calc GR . . . .
H38B H 0.4145 0.8525 0.3891 0.074 Uiso 1 1 calc GR . . . .
H38C H 0.4666 0.8810 0.3599 0.074 Uiso 1 1 calc GR . . . .
C39 C 0.6186(3) 0.89108(10) 0.5341(3) 0.0477(9) Uani 1 1 d . U . . .
H39A H 0.6807 0.8828 0.5814 0.071 Uiso 1 1 calc GR . . . .
H39B H 0.5929 0.9065 0.5636 0.071 Uiso 1 1 calc GR . . . .
H39C H 0.6246 0.9036 0.4853 0.071 Uiso 1 1 calc GR . . . .
C43 C 0.50933(18) 0.63171(6) 0.23883(18) 0.0176(5) Uani 1 1 d . U . . .
C44 C 0.57304(18) 0.60438(6) 0.26421(18) 0.0194(5) Uani 1 1 d . U . . .
H44 H 0.5798 0.5891 0.3125 0.023 Uiso 1 1 calc R . . . .
C45 C 0.62690(18) 0.59906(7) 0.22019(19) 0.0212(5) Uani 1 1 d . U . . .
C46 C 0.6156(2) 0.62219(8) 0.1497(2) 0.0247(5) Uani 1 1 d . U . . .
H46 H 0.6515 0.6188 0.1187 0.030 Uiso 1 1 calc R . . . .
C47 C 0.5537(2) 0.64999(7) 0.12329(18) 0.0232(5) Uani 1 1 d . U . . .
C48 C 0.49990(19) 0.65412(7) 0.16828(18) 0.0206(5) Uani 1 1 d . U . . .
H48 H 0.4561 0.6726 0.1504 0.025 Uiso 1 1 calc R . . . .
C49 C 0.6944(2) 0.56824(7) 0.2441(2) 0.0291(6) Uani 1 1 d . U . . .
C50 C 0.7034(3) 0.54788(9) 0.3279(3) 0.0431(9) Uani 1 1 d . U . . .
H50A H 0.6415 0.5389 0.3138 0.065 Uiso 1 1 calc GR . . . .
H50B H 0.7274 0.5630 0.3827 0.065 Uiso 1 1 calc GR . . . .
H50C H 0.7471 0.5286 0.3410 0.065 Uiso 1 1 calc GR . . . .
C51 C 0.6562(3) 0.54408(9) 0.1598(3) 0.0420(8) Uani 1 1 d . U . . .
H51A H 0.6525 0.5564 0.1058 0.063 Uiso 1 1 calc GR . . . .
H51B H 0.5933 0.5361 0.1450 0.063 Uiso 1 1 calc GR . . . .
H51C H 0.6984 0.5242 0.1744 0.063 Uiso 1 1 calc GR . . . .
C52 C 0.7931(2) 0.58099(9) 0.2671(3) 0.0447(9) Uani 1 1 d . U . . .
H52A H 0.8175 0.5965 0.3212 0.067 Uiso 1 1 calc GR . . . .
H52B H 0.7891 0.5934 0.2131 0.067 Uiso 1 1 calc GR . . . .
H52C H 0.8354 0.5612 0.2816 0.067 Uiso 1 1 calc GR . . . .
C53 C 0.5403(3) 0.67564(9) 0.0460(2) 0.0350(7) Uani 1 1 d . U . . .
C54 C 0.4382(3) 0.67220(11) -0.0348(2) 0.0529(10) Uani 1 1 d . U . . .
H54A H 0.3943 0.6788 -0.0126 0.079 Uiso 1 1 calc GR . . . .
H54B H 0.4264 0.6483 -0.0567 0.079 Uiso 1 1 calc GR . . . .
H54C H 0.4292 0.6874 -0.0864 0.079 Uiso 1 1 calc GR . . . .
C55 C 0.6079(4) 0.66963(13) 0.0087(4) 0.0713(15) Uani 1 1 d . U . . .
H55A H 0.5964 0.6468 -0.0206 0.107 Uiso 1 1 calc GR . . . .
H55B H 0.6728 0.6708 0.0603 0.107 Uiso 1 1 calc GR . . . .
H55C H 0.5984 0.6873 -0.0378 0.107 Uiso 1 1 calc GR . . . .
C56 C 0.5532(3) 0.71271(9) 0.0834(2) 0.0404(8) Uani 1 1 d . U . . .
H56A H 0.6170 0.7155 0.1361 0.061 Uiso 1 1 calc GR . . . .
H56B H 0.5071 0.7174 0.1043 0.061 Uiso 1 1 calc GR . . . .
H56C H 0.5437 0.7289 0.0336 0.061 Uiso 1 1 calc GR . . . .
C57 C 0.0865(2) 0.67491(7) 0.5054(2) 0.0247(5) Uani 1 1 d . U . . .
C58 C -0.0036(2) 0.68570(8) 0.4426(2) 0.0261(6) Uani 1 1 d . U . . .
H58 H -0.0222 0.6868 0.3779 0.031 Uiso 1 1 calc R . . . .
C59 C -0.06808(19) 0.69503(7) 0.4725(2) 0.0242(5) Uani 1 1 d . U . . .
C60 C -0.0392(2) 0.69236(8) 0.5676(2) 0.0254(6) Uani 1 1 d . U . . .
H60 H -0.0825 0.6982 0.5888 0.030 Uiso 1 1 calc R . . . .
C61 C 0.0515(2) 0.68141(7) 0.6330(2) 0.0247(5) Uani 1 1 d . U . . .
C62 C 0.1143(2) 0.67300(7) 0.6006(2) 0.0252(5) Uani 1 1 d . U . . .
H62 H 0.1765 0.6659 0.6438 0.030 Uiso 1 1 calc R . . . .
C63 C -0.1674(2) 0.70654(7) 0.4004(2) 0.0270(6) Uani 1 1 d . U . . .
C64 C -0.2244(2) 0.67492(9) 0.3462(3) 0.0382(8) Uani 1 1 d . U . . .
H64A H -0.2275 0.6584 0.3898 0.057 Uiso 1 1 calc GR . . . .
H64B H -0.1939 0.6641 0.3137 0.057 Uiso 1 1 calc GR . . . .
H64C H -0.2883 0.6821 0.3003 0.057 Uiso 1 1 calc GR . . . .
C65 C -0.1633(2) 0.73171(9) 0.3301(3) 0.0381(7) Uani 1 1 d . U . . .
H65A H -0.1362 0.7200 0.2956 0.057 Uiso 1 1 calc GR . . . .
H65B H -0.1241 0.7516 0.3636 0.057 Uiso 1 1 calc GR . . . .
H65C H -0.2271 0.7396 0.2861 0.057 Uiso 1 1 calc GR . . . .
C66 C -0.2187(2) 0.72487(9) 0.4460(3) 0.0360(7) Uani 1 1 d . U . . .
H66A H -0.1799 0.7439 0.4849 0.054 Uiso 1 1 calc GR . . . .
H66B H -0.2300 0.7085 0.4850 0.054 Uiso 1 1 calc GR . . . .
H66C H -0.2791 0.7339 0.3971 0.054 Uiso 1 1 calc GR . . . .
C121 C 0.6834(2) 0.55334(9) 0.7741(3) 0.0428(8) Uani 1 1 d . U . . .
H121 H 0.7017 0.5383 0.7399 0.051 Uiso 1 1 calc R . . . .
C122 C 0.7207(2) 0.58658(9) 0.8070(2) 0.0379(7) Uani 1 1 d . U . . .
H122 H 0.7676 0.5979 0.7981 0.046 Uiso 1 1 calc R . . . .
C123 C 0.6754(3) 0.59994(10) 0.8555(2) 0.0453(9) Uani 1 1 d . U . . .
H123 H 0.6866 0.6218 0.8853 0.054 Uiso 1 1 calc R . . . .
C124 C 0.6109(3) 0.57505(12) 0.8517(3) 0.0535(10) Uani 1 1 d . U . . .
H124 H 0.5710 0.5771 0.8788 0.064 Uiso 1 1 calc R . . . .
C125 C 0.6153(3) 0.54629(10) 0.8003(3) 0.0516(10) Uani 1 1 d . U . . .
H125 H 0.5785 0.5259 0.7863 0.062 Uiso 1 1 calc R . . . .
P301 P 0.4241(3) 0.57554(10) 0.6506(3) 0.0206(8) Uani 0.326(3) 1 d D U P A 3
P302 P 0.5643(8) 0.5811(3) 0.5754(10) 0.023(2) Uani 0.326(3) 1 d D U P A 3
P303 P 0.5514(7) 0.6429(3) 0.6962(7) 0.0272(16) Uani 0.326(3) 1 d D U P A 3
O301 O 0.3581(12) 0.5999(3) 0.5751(9) 0.022(3) Uani 0.326(3) 1 d D U P A 3
O302 O 0.4857(16) 0.5968(7) 0.4878(15) 0.020(4) Uani 0.326(3) 1 d D U P A 3
O303 O 0.4896(16) 0.6564(7) 0.5981(11) 0.023(4) Uani 0.326(3) 1 d D U P A 3
O304 O 0.3865(5) 0.56765(19) 0.7231(5) 0.0343(14) Uani 0.326(3) 1 d D U P A 3
O305 O 0.4084(6) 0.53805(17) 0.6068(7) 0.0454(16) Uani 0.326(3) 1 d D U P A 3
O306 O 0.5659(17) 0.5399(3) 0.5606(13) 0.041(2) Uani 0.326(3) 1 d D U P A 3
O307 O 0.6641(8) 0.5969(3) 0.5939(9) 0.042(2) Uani 0.326(3) 1 d D U P A 3
O308 O 0.6558(8) 0.6602(3) 0.7367(9) 0.042(2) Uani 0.326(3) 1 d D U P A 3
O309 O 0.5078(7) 0.6578(3) 0.7579(7) 0.042(3) Uani 0.326(3) 1 d D U P A 3
C301 C 0.3542(9) 0.5951(3) 0.7609(8) 0.0343(14) Uani 0.326(3) 1 d D U P A 3
H30D H 0.2945 0.6051 0.7116 0.041 Uiso 0.326(3) 1 calc R . P A 3
H30E H 0.4019 0.6137 0.7874 0.041 Uiso 0.326(3) 1 calc R . P A 3
C302 C 0.3398(9) 0.5784(4) 0.8363(8) 0.0343(14) Uani 0.326(3) 1 d D U P A 3
H30F H 0.2866 0.5623 0.8077 0.051 Uiso 0.326(3) 1 calc GR . P A 3
H30G H 0.3266 0.5962 0.8709 0.051 Uiso 0.326(3) 1 calc GR . P A 3
H30H H 0.3968 0.5658 0.8794 0.051 Uiso 0.326(3) 1 calc GR . P A 3
C303 C 0.3185(8) 0.5225(3) 0.5439(10) 0.0454(16) Uani 0.326(3) 1 d D U P A 3
H30I H 0.2868 0.5367 0.4865 0.054 Uiso 0.326(3) 1 calc R . P A 3
H30J H 0.2785 0.5227 0.5740 0.054 Uiso 0.326(3) 1 calc R . P A 3
C304 C 0.3265(9) 0.4869(3) 0.5176(10) 0.0454(16) Uani 0.326(3) 1 d D U P A 3
H30K H 0.3342 0.4871 0.4618 0.068 Uiso 0.326(3) 1 calc GR . P A 3
H30L H 0.2694 0.4741 0.5043 0.068 Uiso 0.326(3) 1 calc GR . P A 3
H30M H 0.3813 0.4758 0.5692 0.068 Uiso 0.326(3) 1 calc GR . P A 3
C305 C 0.5548(10) 0.5288(3) 0.4710(11) 0.041(2) Uani 0.326(3) 1 d D U P A 3
H30N H 0.6159 0.5204 0.4793 0.049 Uiso 0.326(3) 1 calc R . P A 3
H30O H 0.5349 0.5486 0.4274 0.049 Uiso 0.326(3) 1 calc R . P A 3
C306 C 0.4819(9) 0.5003(3) 0.4299(9) 0.041(2) Uani 0.326(3) 1 d D U P A 3
H30P H 0.4210 0.5089 0.4202 0.062 Uiso 0.326(3) 1 calc GR . P A 3
H30Q H 0.5018 0.4807 0.4731 0.062 Uiso 0.326(3) 1 calc GR . P A 3
H30R H 0.4757 0.4929 0.3699 0.062 Uiso 0.326(3) 1 calc GR . P A 3
C307 C 0.6569(9) 0.6252(6) 0.5320(17) 0.042(2) Uani 0.326(3) 1 d D U P A 3
H30S H 0.6258 0.6453 0.5425 0.050 Uiso 0.326(3) 1 calc R . P A 3
H30T H 0.6197 0.6180 0.4658 0.050 Uiso 0.326(3) 1 calc R . P A 3
C308 C 0.7543(9) 0.6340(4) 0.5547(12) 0.042(2) Uani 0.326(3) 1 d D U P A 3
H30U H 0.7872 0.6131 0.5529 0.063 Uiso 0.326(3) 1 calc GR . P A 3
H30V H 0.7875 0.6442 0.6174 0.063 Uiso 0.326(3) 1 calc GR . P A 3
H30W H 0.7526 0.6506 0.5088 0.063 Uiso 0.326(3) 1 calc GR . P A 3
C309 C 0.6826(10) 0.6952(3) 0.7322(10) 0.042(2) Uani 0.326(3) 1 d D U P A 3
H30X H 0.6440 0.7032 0.6669 0.051 Uiso 0.326(3) 1 calc R . P A 3
H30Y H 0.6650 0.7094 0.7714 0.051 Uiso 0.326(3) 1 calc R . P A 3
C310 C 0.7774(9) 0.7020(3) 0.7596(9) 0.042(2) Uani 0.326(3) 1 d D U P A 3
H31D H 0.7998 0.6856 0.7293 0.063 Uiso 0.326(3) 1 calc GR . P A 3
H31E H 0.8155 0.6998 0.8277 0.063 Uiso 0.326(3) 1 calc GR . P A 3
H31F H 0.7832 0.7255 0.7410 0.063 Uiso 0.326(3) 1 calc GR . P A 3
C311 C 0.4287(9) 0.6812(4) 0.7206(9) 0.042(3) Uani 0.326(3) 1 d D U P A 3
H31G H 0.3930 0.6776 0.7546 0.051 Uiso 0.326(3) 1 calc R . P A 3
H31H H 0.3864 0.6754 0.6542 0.051 Uiso 0.326(3) 1 calc R . P A 3
C312 C 0.4541(10) 0.7183(4) 0.7267(8) 0.042(3) Uani 0.326(3) 1 d D U P A 3
H31I H 0.4869 0.7224 0.6908 0.063 Uiso 0.326(3) 1 calc GR . P A 3
H31J H 0.4954 0.7245 0.7923 0.063 Uiso 0.326(3) 1 calc GR . P A 3
H31K H 0.3968 0.7323 0.7011 0.063 Uiso 0.326(3) 1 calc GR . P A 3
P201 P 0.4540(4) 0.62080(17) 0.7045(4) 0.0287(14) Uani 0.1227(15) 1 d D U P A 2
P202 P 0.4987(5) 0.56369(16) 0.5969(4) 0.0319(15) Uani 0.1227(15) 1 d D U P A 2
P203 P 0.6079(4) 0.63255(17) 0.6495(4) 0.0294(14) Uani 0.1227(15) 1 d D U P A 2
O201 O 0.3742(10) 0.6278(6) 0.6071(8) 0.027(3) Uani 0.1227(15) 1 d D U P A 2
O202 O 0.4308(12) 0.5817(4) 0.5070(9) 0.030(3) Uani 0.1227(15) 1 d D U P A 2
O203 O 0.5257(10) 0.6502(5) 0.5683(12) 0.029(4) Uani 0.1227(15) 1 d D U P A 2
O204 O 0.4852(16) 0.6566(4) 0.7605(14) 0.0316(13) Uani 0.1227(15) 1 d D U P A 2
O205 O 0.416(2) 0.5975(9) 0.759(2) 0.0316(13) Uani 0.1227(15) 1 d D U P A 2
O206 O 0.4400(12) 0.5342(4) 0.6146(14) 0.0316(13) Uani 0.1227(15) 1 d D U P A 2
O207 O 0.5732(14) 0.5432(8) 0.575(2) 0.0316(13) Uani 0.1227(15) 1 d D U P A 2
O208 O 0.6750(12) 0.6150(5) 0.6142(11) 0.0316(13) Uani 0.1227(15) 1 d D U P A 2
O209 O 0.673(2) 0.6607(7) 0.723(2) 0.0316(13) Uani 0.1227(15) 1 d D U P A 2
C201 C 0.446(2) 0.6914(5) 0.733(2) 0.0316(13) Uani 0.1227(15) 1 d D U P A 2
H20A H 0.3974 0.6951 0.7515 0.038 Uiso 0.1227(15) 1 calc R . P A 2
H20B H 0.4163 0.6937 0.6642 0.038 Uiso 0.1227(15) 1 calc R . P A 2
C202 C 0.522(2) 0.7184(6) 0.7785(19) 0.0316(13) Uani 0.1227(15) 1 d D U P A 2
H20C H 0.5121 0.7366 0.7332 0.047 Uiso 0.1227(15) 1 calc GR . P A 2
H20D H 0.5839 0.7077 0.7996 0.047 Uiso 0.1227(15) 1 calc GR . P A 2
H20E H 0.5194 0.7283 0.8322 0.047 Uiso 0.1227(15) 1 calc GR . P A 2
C203 C 0.3227(18) 0.5868(7) 0.7386(18) 0.0316(13) Uani 0.1227(15) 1 d D U P A 2
H20F H 0.2907 0.5754 0.6767 0.038 Uiso 0.1227(15) 1 calc R . P A 2
H20G H 0.2852 0.6072 0.7364 0.038 Uiso 0.1227(15) 1 calc R . P A 2
C204 C 0.329(2) 0.5626(7) 0.8110(19) 0.0316(13) Uani 0.1227(15) 1 d D U P A 2
H20H H 0.3339 0.5390 0.7929 0.047 Uiso 0.1227(15) 1 calc GR . P A 2
H20I H 0.2720 0.5647 0.8173 0.047 Uiso 0.1227(15) 1 calc GR . P A 2
H20J H 0.3843 0.5681 0.8709 0.047 Uiso 0.1227(15) 1 calc GR . P A 2
C205 C 0.3432(13) 0.5282(6) 0.5872(19) 0.0316(13) Uani 0.1227(15) 1 d D U P A 2
H20K H 0.2986 0.5387 0.5266 0.038 Uiso 0.1227(15) 1 calc R . P A 2
H20L H 0.3264 0.5340 0.6362 0.038 Uiso 0.1227(15) 1 calc R . P A 2
C206 C 0.359(2) 0.4899(6) 0.5810(19) 0.0316(13) Uani 0.1227(15) 1 d D U P A 2
H20M H 0.2999 0.4775 0.5597 0.047 Uiso 0.1227(15) 1 calc GR . P A 2
H20N H 0.4059 0.4814 0.6428 0.047 Uiso 0.1227(15) 1 calc GR . P A 2
H20O H 0.3827 0.4863 0.5366 0.047 Uiso 0.1227(15) 1 calc GR . P A 2
C207 C 0.5195(17) 0.5223(6) 0.4943(15) 0.0316(13) Uani 0.1227(15) 1 d D U P A 2
H20P H 0.4573 0.5333 0.4564 0.038 Uiso 0.1227(15) 1 calc R . P A 2
H20Q H 0.5084 0.4997 0.5156 0.038 Uiso 0.1227(15) 1 calc R . P A 2
C208 C 0.5610(18) 0.5160(7) 0.4337(16) 0.0316(13) Uani 0.1227(15) 1 d D U P A 2
H20R H 0.5319 0.4955 0.3952 0.047 Uiso 0.1227(15) 1 calc GR . P A 2
H20S H 0.6289 0.5122 0.4722 0.047 Uiso 0.1227(15) 1 calc GR . P A 2
H20T H 0.5499 0.5360 0.3930 0.047 Uiso 0.1227(15) 1 calc GR . P A 2
C209 C 0.6822(17) 0.6049(8) 0.5334(15) 0.0316(13) Uani 0.1227(15) 1 d D U P A 2
H20U H 0.6862 0.5795 0.5326 0.038 Uiso 0.1227(15) 1 calc R . P A 2
H20V H 0.6238 0.6119 0.4766 0.038 Uiso 0.1227(15) 1 calc R . P A 2
C210 C 0.7585(18) 0.6187(7) 0.5289(19) 0.0316(13) Uani 0.1227(15) 1 d D U P A 2
H21A H 0.7412 0.6411 0.4975 0.047 Uiso 0.1227(15) 1 calc GR . P A 2
H21B H 0.7771 0.6031 0.4936 0.047 Uiso 0.1227(15) 1 calc GR . P A 2
H21C H 0.8113 0.6216 0.5923 0.047 Uiso 0.1227(15) 1 calc GR . P A 2
C211 C 0.6710(19) 0.6977(7) 0.719(2) 0.0316(13) Uani 0.1227(15) 1 d D U P A 2
H21D H 0.6252 0.7075 0.7361 0.038 Uiso 0.1227(15) 1 calc R . P A 2
H21E H 0.6563 0.7061 0.6562 0.038 Uiso 0.1227(15) 1 calc R . P A 2
C212 C 0.7711(17) 0.7059(7) 0.7914(18) 0.0316(13) Uani 0.1227(15) 1 d D U P A 2
H21F H 0.7962 0.7238 0.7672 0.047 Uiso 0.1227(15) 1 calc GR . P A 2
H21G H 0.8097 0.6851 0.8054 0.047 Uiso 0.1227(15) 1 calc GR . P A 2
H21H H 0.7724 0.7142 0.8485 0.047 Uiso 0.1227(15) 1 calc GR . P A 2
P101 P 0.42847(17) 0.58801(6) 0.66519(17) 0.0225(5) Uani 0.552(3) 1 d D U P A 1
P102 P 0.5663(4) 0.58025(17) 0.5821(6) 0.0230(13) Uani 0.552(3) 1 d D U P A 1
P103 P 0.5644(4) 0.64604(16) 0.6866(4) 0.0230(8) Uani 0.552(3) 1 d D U P A 1
O101 O 0.3602(6) 0.60935(19) 0.5836(5) 0.0184(16) Uani 0.552(3) 1 d D U P A 1
O102 O 0.4813(9) 0.5939(4) 0.4961(9) 0.020(2) Uani 0.552(3) 1 d D U P A 1
O103 O 0.4991(9) 0.6596(4) 0.5899(7) 0.0195(19) Uani 0.552(3) 1 d D U P A 1
O104 O 0.4163(5) 0.5970(3) 0.7541(5) 0.0378(9) Uani 0.552(3) 1 d D U P A 1
O105 O 0.3892(3) 0.54927(11) 0.6458(3) 0.0388(8) Uani 0.552(3) 1 d D U P A 1
O106 O 0.5729(13) 0.5395(3) 0.5683(9) 0.0562(19) Uani 0.552(3) 1 d D U P A 1
O107 O 0.6576(5) 0.58941(18) 0.5723(5) 0.0351(11) Uani 0.552(3) 1 d D U P A 1
O108 O 0.6690(7) 0.6598(3) 0.7197(9) 0.0437(14) Uani 0.552(3) 1 d D U P A 1
O109 O 0.5427(4) 0.66479(16) 0.7616(4) 0.0345(11) Uani 0.552(3) 1 d D U P A 1
C101 C 0.3243(5) 0.6009(2) 0.7483(5) 0.0378(9) Uani 0.552(3) 1 d D U P A 1
H10A H 0.2743 0.5952 0.6843 0.045 Uiso 0.552(3) 1 calc R . P A 1
H10B H 0.3156 0.6252 0.7612 0.045 Uiso 0.552(3) 1 calc R . P A 1
C102 C 0.3162(5) 0.5780(3) 0.8168(5) 0.0378(9) Uani 0.552(3) 1 d D U P A 1
H10C H 0.3193 0.5539 0.8007 0.057 Uiso 0.552(3) 1 calc GR . P A 1
H10D H 0.2559 0.5821 0.8151 0.057 Uiso 0.552(3) 1 calc GR . P A 1
H10E H 0.3679 0.5828 0.8798 0.057 Uiso 0.552(3) 1 calc GR . P A 1
C103 C 0.3386(5) 0.53673(18) 0.5497(5) 0.0388(8) Uani 0.552(3) 1 d D U P A 1
H10F H 0.3735 0.5432 0.5165 0.047 Uiso 0.552(3) 1 calc R . P A 1
H10G H 0.2757 0.5477 0.5169 0.047 Uiso 0.552(3) 1 calc R . P A 1
C104 C 0.3277(5) 0.49867(18) 0.5476(6) 0.0388(8) Uani 0.552(3) 1 d D U P A 1
H10H H 0.2880 0.4910 0.4829 0.058 Uiso 0.552(3) 1 calc GR . P A 1
H10I H 0.2981 0.4921 0.5852 0.058 Uiso 0.552(3) 1 calc GR . P A 1
H10J H 0.3897 0.4877 0.5733 0.058 Uiso 0.552(3) 1 calc GR . P A 1
C105 C 0.5678(7) 0.5249(2) 0.4854(7) 0.0562(19) Uani 0.552(3) 1 d D U P A 1
H10K H 0.6140 0.5058 0.5037 0.067 Uiso 0.552(3) 1 calc R . P A 1
H10L H 0.5862 0.5427 0.4540 0.067 Uiso 0.552(3) 1 calc R . P A 1
C106 C 0.4717(7) 0.5112(2) 0.4165(5) 0.0562(19) Uani 0.552(3) 1 d D U P A 1
H10M H 0.4759 0.4981 0.3676 0.084 Uiso 0.552(3) 1 calc GR . P A 1
H10N H 0.4281 0.5306 0.3881 0.084 Uiso 0.552(3) 1 calc GR . P A 1
H10O H 0.4486 0.4963 0.4492 0.084 Uiso 0.552(3) 1 calc GR . P A 1
C107 C 0.6705(5) 0.6220(3) 0.5367(9) 0.0351(11) Uani 0.552(3) 1 d D U P A 1
H10P H 0.6428 0.6409 0.5560 0.042 Uiso 0.552(3) 1 calc R . P A 1
H10Q H 0.6384 0.6214 0.4675 0.042 Uiso 0.552(3) 1 calc R . P A 1
C108 C 0.7729(5) 0.6281(2) 0.5744(6) 0.0351(11) Uani 0.552(3) 1 d D U P A 1
H10R H 0.7823 0.6501 0.5506 0.053 Uiso 0.552(3) 1 calc GR . P A 1
H10S H 0.7997 0.6094 0.5546 0.053 Uiso 0.552(3) 1 calc GR . P A 1
H10T H 0.8042 0.6289 0.6429 0.053 Uiso 0.552(3) 1 calc GR . P A 1
C109 C 0.6821(6) 0.6948(2) 0.6991(6) 0.0437(14) Uani 0.552(3) 1 d D U P A 1
H10U H 0.6437 0.6987 0.6309 0.052 Uiso 0.552(3) 1 calc R . P A 1
H10V H 0.6587 0.7106 0.7308 0.052 Uiso 0.552(3) 1 calc R . P A 1
C110 C 0.7756(5) 0.7030(2) 0.7269(6) 0.0437(14) Uani 0.552(3) 1 d D U P A 1
H11A H 0.7969 0.6896 0.6899 0.066 Uiso 0.552(3) 1 calc GR . P A 1
H11B H 0.8151 0.6975 0.7933 0.066 Uiso 0.552(3) 1 calc GR . P A 1
H11C H 0.7806 0.7277 0.7170 0.066 Uiso 0.552(3) 1 calc GR . P A 1
C111 C 0.4573(6) 0.6842(2) 0.7338(6) 0.0345(11) Uani 0.552(3) 1 d D U P A 1
H11D H 0.4289 0.6777 0.7731 0.041 Uiso 0.552(3) 1 calc R . P A 1
H11E H 0.4112 0.6792 0.6677 0.041 Uiso 0.552(3) 1 calc R . P A 1
C112 C 0.4809(6) 0.7219(2) 0.7452(5) 0.0345(11) Uani 0.552(3) 1 d D U P A 1
H11F H 0.4995 0.7290 0.6991 0.052 Uiso 0.552(3) 1 calc GR . P A 1
H11G H 0.5329 0.7261 0.8084 0.052 Uiso 0.552(3) 1 calc GR . P A 1
H11H H 0.4256 0.7351 0.7357 0.052 Uiso 0.552(3) 1 calc GR . P A 1
C67A C 0.0901(11) 0.6776(4) 0.7444(13) 0.025(3) Uani 0.433(10) 1 d D U P B 2
C68A C 0.0502(11) 0.6436(3) 0.7554(8) 0.051(3) Uani 0.433(10) 1 d D U P B 2
H68A H 0.0698 0.6250 0.7282 0.076 Uiso 0.433(10) 1 calc GR . P B 2
H68B H -0.0187 0.6449 0.7232 0.076 Uiso 0.433(10) 1 calc GR . P B 2
H68C H 0.0737 0.6390 0.8220 0.076 Uiso 0.433(10) 1 calc GR . P B 2
C69A C 0.1965(6) 0.6771(3) 0.8044(5) 0.040(2) Uani 0.433(10) 1 d D U P B 2
H69A H 0.2226 0.6988 0.7968 0.059 Uiso 0.433(10) 1 calc GR . P B 2
H69B H 0.2223 0.6579 0.7849 0.059 Uiso 0.433(10) 1 calc GR . P B 2
H69C H 0.2133 0.6741 0.8701 0.059 Uiso 0.433(10) 1 calc GR . P B 2
C70A C 0.0522(7) 0.7079(2) 0.7760(5) 0.042(2) Uani 0.433(10) 1 d D U P B 2
H70A H -0.0165 0.7062 0.7469 0.063 Uiso 0.433(10) 1 calc GR . P B 2
H70B H 0.0691 0.7296 0.7572 0.063 Uiso 0.433(10) 1 calc GR . P B 2
H70C H 0.0797 0.7074 0.8442 0.063 Uiso 0.433(10) 1 calc GR . P B 2
C40A C 0.4731(10) 0.8557(4) 0.6281(10) 0.029(3) Uani 0.418(11) 1 d D U P C 2
H40A H 0.5051 0.8777 0.6586 0.035 Uiso 0.418(11) 1 calc R . P C 2
C41A C 0.4679(11) 0.8322(4) 0.7010(9) 0.050(3) Uani 0.418(11) 1 d D U P C 2
H41A H 0.5317 0.8256 0.7485 0.074 Uiso 0.418(11) 1 calc GR . P C 2
H41B H 0.4317 0.8114 0.6702 0.074 Uiso 0.418(11) 1 calc GR . P C 2
H41C H 0.4370 0.8445 0.7309 0.074 Uiso 0.418(11) 1 calc GR . P C 2
C42A C 0.3719(7) 0.8633(3) 0.5525(7) 0.049(3) Uani 0.418(11) 1 d D U P C 2
H42A H 0.3403 0.8417 0.5225 0.073 Uiso 0.418(11) 1 calc GR . P C 2
H42B H 0.3726 0.8787 0.5054 0.073 Uiso 0.418(11) 1 calc GR . P C 2
H42C H 0.3378 0.8743 0.5810 0.073 Uiso 0.418(11) 1 calc GR . P C 2
C67 C 0.0757(8) 0.6783(3) 0.7320(11) 0.024(2) Uani 0.567(10) 1 d D U P B 1
C68 C 0.0953(7) 0.6402(2) 0.7615(6) 0.0372(18) Uani 0.567(10) 1 d D U P B 1
H68D H 0.1428 0.6312 0.7467 0.056 Uiso 0.567(10) 1 calc GR . P B 1
H68E H 0.0370 0.6269 0.7277 0.056 Uiso 0.567(10) 1 calc GR . P B 1
H68F H 0.1186 0.6383 0.8290 0.056 Uiso 0.567(10) 1 calc GR . P B 1
C69 C 0.1633(5) 0.6998(2) 0.7901(4) 0.046(2) Uani 0.567(10) 1 d D U P B 1
H69D H 0.1495 0.7241 0.7725 0.069 Uiso 0.567(10) 1 calc GR . P B 1
H69E H 0.2142 0.6921 0.7787 0.069 Uiso 0.567(10) 1 calc GR . P B 1
H69F H 0.1826 0.6971 0.8566 0.069 Uiso 0.567(10) 1 calc GR . P B 1
C70 C -0.0002(5) 0.69115(16) 0.7559(4) 0.0325(16) Uani 0.567(10) 1 d D U P B 1
H70D H -0.0578 0.6775 0.7212 0.049 Uiso 0.567(10) 1 calc GR . P B 1
H70E H -0.0139 0.7155 0.7385 0.049 Uiso 0.567(10) 1 calc GR . P B 1
H70F H 0.0230 0.6886 0.8232 0.049 Uiso 0.567(10) 1 calc GR . P B 1
C40 C 0.4926(8) 0.8488(3) 0.6517(7) 0.032(2) Uani 0.582(11) 1 d D U P C 1
H40 H 0.5467 0.8555 0.7136 0.039 Uiso 0.582(11) 1 calc R . P C 1
C41 C 0.4343(9) 0.8239(2) 0.6743(8) 0.050(2) Uani 0.582(11) 1 d D U P C 1
H41D H 0.4731 0.8040 0.7082 0.075 Uiso 0.582(11) 1 calc GR . P C 1
H41E H 0.3801 0.8160 0.6160 0.075 Uiso 0.582(11) 1 calc GR . P C 1
H41F H 0.4121 0.8355 0.7131 0.075 Uiso 0.582(11) 1 calc GR . P C 1
C42 C 0.4355(5) 0.88232(16) 0.6115(5) 0.0428(19) Uani 0.582(11) 1 d D U P C 1
H42D H 0.3813 0.8776 0.5500 0.064 Uiso 0.582(11) 1 calc GR . P C 1
H42E H 0.4757 0.8998 0.6052 0.064 Uiso 0.582(11) 1 calc GR . P C 1
H42F H 0.4135 0.8908 0.6539 0.064 Uiso 0.582(11) 1 calc GR . P C 1

loop_
_atom_site_aniso_label
_atom_site_aniso_U_11
_atom_site_aniso_U_22
_atom_site_aniso_U_33
_atom_site_aniso_U_23
_atom_site_aniso_U_13
_atom_site_aniso_U_12
Gd1 0.01327(5) 0.02302(5) 0.01324(5) -0.00122(5) 0.00685(4) 0.00294(5)
Co1 0.01965(18) 0.02789(18) 0.02395(18) 0.00582(15) 0.00543(15) 0.00732(14)
Si1 0.0227(4) 0.0194(3) 0.0249(4) -0.0016(3) 0.0149(3) -0.0028(3)
Si2 0.0304(4) 0.0264(4) 0.0176(3) -0.0067(3) 0.0096(3) -0.0041(3)
N1 0.0149(10) 0.0286(11) 0.0167(10) 0.0008(8) 0.0095(8) 0.0032(8)
N2 0.0153(10) 0.0243(11) 0.0179(10) -0.0028(8) 0.0101(9) -0.0008(8)
N3 0.0141(10) 0.0247(10) 0.0154(10) -0.0038(8) 0.0074(8) -0.0004(8)
N4 0.0171(10) 0.0268(11) 0.0150(10) -0.0005(8) 0.0083(8) 0.0028(8)
C1 0.0182(13) 0.0327(14) 0.0179(12) 0.0027(10) 0.0110(11) 0.0028(10)
C2 0.0208(14) 0.0361(16) 0.0249(13) 0.0009(11) 0.0160(12) 0.0012(12)
C3 0.0200(14) 0.0296(14) 0.0246(14) 0.0035(11) 0.0151(12) -0.0016(11)
C4 0.0170(12) 0.0231(13) 0.0175(12) 0.0019(10) 0.0095(10) 0.0000(10)
C5 0.0171(12) 0.0242(12) 0.0182(12) 0.0009(10) 0.0086(10) -0.0009(10)
C6 0.0187(12) 0.0250(12) 0.0194(12) -0.0038(10) 0.0108(10) -0.0020(10)
C7 0.0254(14) 0.0290(14) 0.0302(14) -0.0112(11) 0.0175(12) -0.0077(11)
C8 0.0253(14) 0.0312(14) 0.0273(14) -0.0105(11) 0.0191(12) -0.0035(11)
C9 0.0170(11) 0.0254(12) 0.0175(11) -0.0046(9) 0.0101(10) -0.0004(9)
C10 0.0166(12) 0.0242(12) 0.0166(11) -0.0006(9) 0.0097(10) 0.0018(9)
C11 0.0143(11) 0.0248(12) 0.0160(11) -0.0025(9) 0.0081(9) -0.0002(9)
C12 0.0202(12) 0.0289(13) 0.0236(12) -0.0056(10) 0.0135(11) -0.0046(10)
C13 0.0227(14) 0.0296(14) 0.0253(14) -0.0092(11) 0.0140(12) -0.0072(11)
C14 0.0157(11) 0.0256(12) 0.0156(11) -0.0047(9) 0.0070(9) -0.0004(9)
C15 0.0180(12) 0.0228(12) 0.0131(11) -0.0032(9) 0.0055(10) 0.0027(10)
C16 0.0197(13) 0.0239(13) 0.0135(12) 0.0003(9) 0.0057(10) 0.0052(10)
C17 0.0274(14) 0.0293(14) 0.0258(13) -0.0038(11) 0.0149(12) 0.0051(11)
C18 0.0262(15) 0.0327(15) 0.0285(15) -0.0041(12) 0.0178(13) 0.0051(12)
C19 0.0199(12) 0.0310(13) 0.0167(11) 0.0009(10) 0.0106(10) 0.0071(10)
C20 0.0188(12) 0.0340(14) 0.0176(11) 0.0007(10) 0.0111(10) 0.0051(10)
C21 0.0187(12) 0.0291(13) 0.0228(12) 0.0004(10) 0.0132(10) 0.0006(10)
C22 0.0234(13) 0.0267(13) 0.0279(13) -0.0015(10) 0.0156(11) -0.0018(10)
C23 0.0399(18) 0.0263(14) 0.0366(17) -0.0008(12) 0.0254(15) 0.0039(13)
C24 0.063(2) 0.0273(15) 0.0437(18) -0.0107(13) 0.0365(18) -0.0063(15)
C25 0.046(2) 0.047(2) 0.064(2) -0.0081(17) 0.041(2) 0.0025(16)
C26 0.0411(17) 0.0300(14) 0.0346(15) -0.0007(12) 0.0271(14) -0.0039(12)
C27 0.062(2) 0.060(2) 0.0364(18) 0.0136(16) 0.0318(18) 0.0080(19)
C28 0.070(3) 0.0447(19) 0.058(2) -0.0099(17) 0.050(2) -0.0254(19)
C29 0.0221(14) 0.0372(15) 0.0303(14) -0.0005(12) 0.0116(12) -0.0022(11)
C30 0.045(2) 0.075(3) 0.052(2) 0.012(2) 0.0234(19) 0.033(2)
C31 0.0334(17) 0.0400(17) 0.0309(16) 0.0072(13) 0.0115(13) -0.0025(14)
C32 0.0221(13) 0.0298(13) 0.0148(11) -0.0029(10) 0.0084(10) 0.0040(10)
C33 0.0267(14) 0.0305(14) 0.0188(12) -0.0061(10) 0.0090(11) 0.0001(11)
C34 0.0321(17) 0.0379(17) 0.0286(16) -0.0025(13) -0.0003(13) -0.0041(14)
C35 0.046(2) 0.0317(16) 0.0328(16) 0.0018(13) 0.0037(15) 0.0019(14)
C36 0.031(2) 0.101(4) 0.055(3) 0.013(2) 0.0127(19) 0.014(2)
C37 0.0441(19) 0.0330(15) 0.0225(14) 0.0004(11) 0.0139(14) 0.0075(13)
C38 0.051(2) 0.0448(19) 0.0306(17) 0.0000(15) 0.0034(16) 0.0127(17)
C39 0.054(2) 0.0439(19) 0.0419(19) 0.0093(15) 0.0211(18) -0.0085(16)
C43 0.0165(12) 0.0215(11) 0.0171(11) -0.0033(9) 0.0100(10) -0.0021(9)
C44 0.0202(12) 0.0190(11) 0.0211(12) -0.0014(9) 0.0116(10) -0.0016(9)
C45 0.0182(12) 0.0209(11) 0.0271(13) -0.0062(10) 0.0130(11) -0.0007(9)
C46 0.0259(14) 0.0299(14) 0.0278(14) -0.0071(11) 0.0205(12) -0.0032(11)
C47 0.0276(14) 0.0285(13) 0.0180(12) -0.0028(10) 0.0147(11) -0.0031(11)
C48 0.0217(12) 0.0230(12) 0.0181(11) -0.0004(9) 0.0106(10) 0.0027(10)
C49 0.0247(14) 0.0229(13) 0.0431(16) -0.0062(12) 0.0192(13) 0.0033(11)
C50 0.048(2) 0.0303(16) 0.050(2) 0.0082(15) 0.0236(18) 0.0175(15)
C51 0.045(2) 0.0322(16) 0.055(2) -0.0144(15) 0.0286(17) 0.0023(14)
C52 0.0256(16) 0.0350(17) 0.076(3) -0.0078(17) 0.0266(17) 0.0048(13)
C53 0.0464(19) 0.0411(17) 0.0244(14) 0.0054(12) 0.0228(14) 0.0001(14)
C54 0.067(3) 0.055(2) 0.0219(15) 0.0076(15) 0.0107(16) -0.0034(19)
C55 0.108(4) 0.076(3) 0.074(3) 0.032(2) 0.078(3) 0.025(3)
C56 0.051(2) 0.0364(16) 0.0334(17) 0.0099(13) 0.0203(16) -0.0039(15)
C57 0.0221(13) 0.0323(14) 0.0263(13) -0.0045(11) 0.0170(11) -0.0006(11)
C58 0.0238(13) 0.0353(15) 0.0233(13) -0.0062(11) 0.0147(11) -0.0011(11)
C59 0.0211(12) 0.0255(13) 0.0318(14) -0.0087(10) 0.0175(11) -0.0048(10)
C60 0.0311(14) 0.0244(13) 0.0341(15) -0.0078(11) 0.0264(13) -0.0061(11)
C61 0.0352(15) 0.0220(12) 0.0268(13) -0.0050(10) 0.0230(12) -0.0041(11)
C62 0.0255(14) 0.0297(14) 0.0249(13) -0.0011(10) 0.0158(11) 0.0015(11)
C63 0.0203(13) 0.0295(13) 0.0349(15) -0.0087(11) 0.0164(12) -0.0018(11)
C64 0.0256(16) 0.0382(17) 0.048(2) -0.0166(15) 0.0162(15) -0.0051(13)
C65 0.0297(16) 0.0426(17) 0.0464(19) 0.0020(14) 0.0220(15) 0.0039(13)
C66 0.0250(15) 0.0410(17) 0.0480(19) -0.0106(14) 0.0226(14) 0.0004(13)
C121 0.0282(16) 0.0318(16) 0.0477(19) 0.0054(14) 0.0023(14) 0.0136(13)
C122 0.0218(14) 0.0359(16) 0.0349(16) 0.0068(13) -0.0028(12) 0.0081(12)
C123 0.0427(19) 0.0446(19) 0.0238(15) 0.0068(13) -0.0033(14) 0.0175(15)
C124 0.041(2) 0.078(3) 0.0308(17) 0.0307(18) 0.0088(15) 0.0231(19)
C125 0.0350(18) 0.0423(19) 0.052(2) 0.0247(16) 0.0013(16) 0.0068(15)
P301 0.0199(13) 0.0234(19) 0.0202(15) 0.0080(13) 0.0111(11) 0.0041(15)
P302 0.030(4) 0.010(3) 0.034(4) 0.002(2) 0.020(3) 0.004(2)
P303 0.032(3) 0.024(2) 0.011(2) 0.0003(16) -0.0010(17) 0.0045(19)
O301 0.025(4) 0.023(6) 0.020(4) -0.001(4) 0.013(3) 0.008(4)
O302 0.017(5) 0.026(6) 0.024(5) 0.005(4) 0.016(4) 0.007(4)
O303 0.031(6) 0.021(6) 0.012(4) 0.000(3) 0.006(4) 0.001(4)
O304 0.029(3) 0.046(3) 0.029(3) 0.010(2) 0.015(2) 0.003(2)
O305 0.038(4) 0.029(3) 0.059(4) -0.006(3) 0.015(3) 0.005(2)
O306 0.061(5) 0.021(3) 0.050(5) 0.010(3) 0.034(4) 0.020(3)
O307 0.023(3) 0.048(5) 0.057(5) 0.036(3) 0.022(3) 0.015(3)
O308 0.044(4) 0.028(3) 0.018(4) -0.002(3) -0.013(3) 0.001(3)
O309 0.036(5) 0.050(4) 0.018(3) -0.012(2) -0.005(3) 0.020(4)
C301 0.029(3) 0.046(3) 0.029(3) 0.010(2) 0.015(2) 0.003(2)
C302 0.029(3) 0.046(3) 0.029(3) 0.010(2) 0.015(2) 0.003(2)
C303 0.038(4) 0.029(3) 0.059(4) -0.006(3) 0.015(3) 0.005(2)
C304 0.038(4) 0.029(3) 0.059(4) -0.006(3) 0.015(3) 0.005(2)
C305 0.061(5) 0.021(3) 0.050(5) 0.010(3) 0.034(4) 0.020(3)
C306 0.061(5) 0.021(3) 0.050(5) 0.010(3) 0.034(4) 0.020(3)
C307 0.023(3) 0.048(5) 0.057(5) 0.036(3) 0.022(3) 0.015(3)
C308 0.023(3) 0.048(5) 0.057(5) 0.036(3) 0.022(3) 0.015(3)
C309 0.044(4) 0.028(3) 0.018(4) -0.002(3) -0.013(3) 0.001(3)
C310 0.044(4) 0.028(3) 0.018(4) -0.002(3) -0.013(3) 0.001(3)
C311 0.036(5) 0.050(4) 0.018(3) -0.012(2) -0.005(3) 0.020(4)
C312 0.036(5) 0.050(4) 0.018(3) -0.012(2) -0.005(3) 0.020(4)
P201 0.027(3) 0.039(3) 0.018(3) 0.000(2) 0.010(2) 0.004(2)
P202 0.048(4) 0.026(3) 0.020(3) 0.003(2) 0.016(3) 0.012(3)
P203 0.020(3) 0.040(3) 0.023(3) 0.005(2) 0.007(2) 0.005(2)
O201 0.024(7) 0.044(9) 0.019(5) 0.006(5) 0.015(5) 0.014(6)
O202 0.034(7) 0.033(6) 0.021(6) -0.002(5) 0.012(5) 0.011(6)
O203 0.018(6) 0.037(8) 0.025(6) 0.009(6) 0.006(5) 0.002(5)
O204 0.035(3) 0.040(3) 0.022(2) 0.004(2) 0.016(2) 0.011(2)
O205 0.035(3) 0.040(3) 0.022(2) 0.004(2) 0.016(2) 0.011(2)
O206 0.035(3) 0.040(3) 0.022(2) 0.004(2) 0.016(2) 0.011(2)
O207 0.035(3) 0.040(3) 0.022(2) 0.004(2) 0.016(2) 0.011(2)
O208 0.035(3) 0.040(3) 0.022(2) 0.004(2) 0.016(2) 0.011(2)
O209 0.035(3) 0.040(3) 0.022(2) 0.004(2) 0.016(2) 0.011(2)
C201 0.035(3) 0.040(3) 0.022(2) 0.004(2) 0.016(2) 0.011(2)
C202 0.035(3) 0.040(3) 0.022(2) 0.004(2) 0.016(2) 0.011(2)
C203 0.035(3) 0.040(3) 0.022(2) 0.004(2) 0.016(2) 0.011(2)
C204 0.035(3) 0.040(3) 0.022(2) 0.004(2) 0.016(2) 0.011(2)
C205 0.035(3) 0.040(3) 0.022(2) 0.004(2) 0.016(2) 0.011(2)
C206 0.035(3) 0.040(3) 0.022(2) 0.004(2) 0.016(2) 0.011(2)
C207 0.035(3) 0.040(3) 0.022(2) 0.004(2) 0.016(2) 0.011(2)
C208 0.035(3) 0.040(3) 0.022(2) 0.004(2) 0.016(2) 0.011(2)
C209 0.035(3) 0.040(3) 0.022(2) 0.004(2) 0.016(2) 0.011(2)
C210 0.035(3) 0.040(3) 0.022(2) 0.004(2) 0.016(2) 0.011(2)
C211 0.035(3) 0.040(3) 0.022(2) 0.004(2) 0.016(2) 0.011(2)
C212 0.035(3) 0.040(3) 0.022(2) 0.004(2) 0.016(2) 0.011(2)
P101 0.0191(7) 0.0270(11) 0.0223(9) 0.0097(8) 0.0108(7) 0.0035(9)
P102 0.0166(19) 0.028(2) 0.0284(17) 0.0129(13) 0.0141(13) 0.0100(14)
P103 0.0263(13) 0.0200(12) 0.0152(13) 0.0021(9) 0.0043(9) 0.0061(9)
O101 0.015(2) 0.022(4) 0.018(2) 0.002(3) 0.0081(19) 0.007(3)
O102 0.023(3) 0.022(3) 0.020(3) 0.001(2) 0.014(3) 0.001(2)
O103 0.020(3) 0.017(3) 0.015(3) 0.002(2) 0.004(2) 0.003(2)
O104 0.0198(17) 0.067(2) 0.0264(17) 0.0161(16) 0.0111(13) 0.0066(15)
O105 0.0374(17) 0.0276(17) 0.050(2) 0.0124(14) 0.0201(15) -0.0044(13)
O106 0.095(5) 0.033(2) 0.035(3) 0.0082(18) 0.028(3) 0.028(2)
O107 0.026(2) 0.037(2) 0.041(2) 0.0162(15) 0.0152(18) 0.0088(16)
O108 0.039(2) 0.037(2) 0.036(3) 0.007(2) 0.0031(18) 0.0022(15)
O109 0.032(3) 0.041(2) 0.0156(16) -0.0038(15) -0.0004(18) 0.015(2)
C101 0.0198(17) 0.067(2) 0.0264(17) 0.0161(16) 0.0111(13) 0.0066(15)
C102 0.0198(17) 0.067(2) 0.0264(17) 0.0161(16) 0.0111(13) 0.0066(15)
C103 0.0374(17) 0.0276(17) 0.050(2) 0.0124(14) 0.0201(15) -0.0044(13)
C104 0.0374(17) 0.0276(17) 0.050(2) 0.0124(14) 0.0201(15) -0.0044(13)
C105 0.095(5) 0.033(2) 0.035(3) 0.0082(18) 0.028(3) 0.028(2)
C106 0.095(5) 0.033(2) 0.035(3) 0.0082(18) 0.028(3) 0.028(2)
C107 0.026(2) 0.037(2) 0.041(2) 0.0162(15) 0.0152(18) 0.0088(16)
C108 0.026(2) 0.037(2) 0.041(2) 0.0162(15) 0.0152(18) 0.0088(16)
C109 0.039(2) 0.037(2) 0.036(3) 0.007(2) 0.0031(18) 0.0022(15)
C110 0.039(2) 0.037(2) 0.036(3) 0.007(2) 0.0031(18) 0.0022(15)
C111 0.032(3) 0.041(2) 0.0156(16) -0.0038(15) -0.0004(18) 0.015(2)
C112 0.032(3) 0.041(2) 0.0156(16) -0.0038(15) -0.0004(18) 0.015(2)
C67A 0.037(6) 0.032(6) 0.014(4) -0.004(3) 0.019(4) -0.004(4)
C68A 0.077(8) 0.048(5) 0.028(4) -0.010(4) 0.027(6) -0.030(6)
C69A 0.034(4) 0.062(6) 0.022(3) 0.002(3) 0.012(3) 0.001(4)
C70A 0.052(6) 0.049(5) 0.022(3) -0.010(3) 0.017(4) 0.009(4)
C40A 0.045(6) 0.017(5) 0.040(7) -0.003(4) 0.031(5) -0.001(4)
C41A 0.055(8) 0.063(9) 0.034(6) 0.001(5) 0.024(5) -0.006(6)
C42A 0.050(5) 0.057(6) 0.051(5) 0.015(4) 0.035(5) 0.018(4)
C67 0.024(4) 0.023(4) 0.025(5) -0.004(3) 0.012(3) -0.002(3)
C68 0.057(5) 0.037(3) 0.027(3) 0.006(2) 0.029(4) 0.010(3)
C69 0.046(4) 0.074(5) 0.020(3) -0.010(3) 0.019(3) -0.023(4)
C70 0.045(4) 0.037(3) 0.026(3) 0.000(2) 0.025(3) 0.007(3)
C40 0.047(4) 0.020(4) 0.025(4) -0.001(3) 0.014(3) 0.005(3)
C41 0.080(8) 0.041(4) 0.055(6) -0.008(4) 0.053(6) -0.004(4)
C42 0.048(4) 0.042(3) 0.040(3) 0.003(3) 0.024(3) 0.016(3)

_geom_special_details            
;
 All esds (except the esd in the dihedral angle between two l.s. planes)
 are estimated using the full covariance matrix.  The cell esds are taken
 into account individually in the estimation of esds in distances, angles
 and torsion angles; correlations between esds in cell parameters are only
 used when they are defined by crystal symmetry.  An approximate (isotropic)
 treatment of cell esds is used for estimating esds involving l.s. planes.
;
loop_
_geom_bond_atom_site_label_1
_geom_bond_atom_site_label_2
_geom_bond_distance
_geom_bond_site_symmetry_2
_geom_bond_publ_flag
Gd1 N1 2.410(2) . ?
Gd1 N2 2.409(2) . ?
Gd1 N3 2.412(2) . ?
Gd1 N4 2.406(2) . ?
Gd1 O301 2.409(15) . ?
Gd1 O302 2.32(2) . ?
Gd1 O303 2.314(19) . ?
Gd1 O201 2.377(14) . ?
Gd1 O202 2.311(13) . ?
Gd1 O203 2.385(14) . ?
Gd1 O101 2.323(8) . ?
Gd1 O102 2.329(13) . ?
Gd1 O103 2.360(11) . ?
Co1 C121 2.083(3) . ?
Co1 C122 2.078(3) . ?
Co1 C123 2.087(3) . ?
Co1 C124 2.088(4) . ?
Co1 C125 2.081(3) . ?
Co1 P301 2.243(4) . ?
Co1 P302 2.242(14) . ?
Co1 P303 2.086(11) . ?
Co1 P201 2.249(6) . ?
Co1 P202 2.016(7) . ?
Co1 P203 2.170(7) . ?
Co1 P101 2.133(3) . ?
Co1 P102 2.152(8) . ?
Co1 P103 2.212(6) . ?
Si1 C22 1.838(3) . ?
Si1 C23 1.886(3) . ?
Si1 C26 1.885(3) . ?
Si1 C29 1.885(3) . ?
Si2 C33 1.845(3) . ?
Si2 C34 1.884(3) . ?
Si2 C37 1.888(3) . ?
Si2 C40A 1.951(14) . ?
Si2 C40 1.888(11) . ?
N1 C1 1.383(3) . ?
N1 C4 1.367(4) . ?
N2 C6 1.368(3) . ?
N2 C9 1.375(3) . ?
N3 C11 1.376(3) . ?
N3 C14 1.368(3) . ?
N4 C16 1.364(4) . ?
N4 C19 1.383(3) . ?
C1 C2 1.449(4) . ?
C1 C20 1.405(4) . ?
C2 C3 1.347(4) . ?
C3 C4 1.444(4) . ?
C4 C5 1.417(4) . ?
C5 C6 1.416(4) . ?
C5 C21 1.438(4) . ?
C6 C7 1.439(4) . ?
C7 C8 1.353(4) . ?
C8 C9 1.454(4) . ?
C9 C10 1.409(4) . ?
C10 C11 1.412(3) . ?
C10 C43 1.496(3) . ?
C11 C12 1.445(4) . ?
C12 C13 1.352(4) . ?
C13 C14 1.442(4) . ?
C14 C15 1.415(3) . ?
C15 C16 1.419(4) . ?
C15 C32 1.440(4) . ?
C16 C17 1.435(4) . ?
C17 C18 1.358(4) . ?
C18 C19 1.443(4) . ?
C19 C20 1.402(4) . ?
C20 C57 1.504(3) . ?
C21 C22 1.203(4) . ?
C23 C24 1.536(5) . ?
C23 C25 1.541(5) . ?
C26 C27 1.531(5) . ?
C26 C28 1.525(4) . ?
C29 C30 1.538(5) . ?
C29 C31 1.532(4) . ?
C32 C33 1.210(4) . ?
C34 C35 1.528(5) . ?
C34 C36 1.519(6) . ?
C37 C38 1.517(5) . ?
C37 C39 1.529(5) . ?
C43 C44 1.397(4) . ?
C43 C48 1.393(4) . ?
C44 C45 1.393(3) . ?
C45 C46 1.401(4) . ?
C45 C49 1.539(4) . ?
C46 C47 1.393(4) . ?
C47 C48 1.399(4) . ?
C47 C53 1.540(4) . ?
C49 C50 1.526(5) . ?
C49 C51 1.529(4) . ?
C49 C52 1.541(4) . ?
C53 C54 1.544(5) . ?
C53 C55 1.512(5) . ?
C53 C56 1.537(5) . ?
C57 C58 1.382(4) . ?
C57 C62 1.397(4) . ?
C58 C59 1.403(4) . ?
C59 C60 1.394(4) . ?
C59 C63 1.531(4) . ?
C60 C61 1.401(4) . ?
C61 C62 1.400(4) . ?
C61 C67A 1.620(19) . ?
C61 C67 1.473(16) . ?
C63 C64 1.534(4) . ?
C63 C65 1.535(5) . ?
C63 C66 1.537(4) . ?
C121 C122 1.415(5) . ?
C121 C125 1.396(6) . ?
C122 C123 1.418(6) . ?
C123 C124 1.404(6) . ?
C124 C125 1.419(7) . ?
P301 O301 1.509(9) . ?
P301 O304 1.607(6) . ?
P301 O305 1.586(7) . ?
P302 O302 1.508(10) . ?
P302 O306 1.622(9) . ?
P302 O307 1.618(9) . ?
P303 O303 1.513(10) . ?
P303 O308 1.635(9) . ?
P303 O309 1.597(9) . ?
O304 C301 1.453(11) . ?
O305 C303 1.446(12) . ?
O306 C305 1.453(11) . ?
O307 C307 1.460(10) . ?
O308 C309 1.436(10) . ?
O309 C311 1.445(10) . ?
C301 C302 1.512(10) . ?
C303 C304 1.472(12) . ?
C305 C306 1.519(12) . ?
C307 C308 1.479(10) . ?
C309 C310 1.406(12) . ?
C311 C312 1.485(12) . ?
P201 O201 1.511(10) . ?
P201 O204 1.604(10) . ?
P201 O205 1.593(10) . ?
P202 O202 1.513(11) . ?
P202 O206 1.604(10) . ?
P202 O207 1.627(10) . ?
P203 O203 1.513(11) . ?
P203 O208 1.612(9) . ?
P203 O209 1.587(11) . ?
O204 C201 1.466(14) . ?
O205 C203 1.447(15) . ?
O206 C205 1.430(13) . ?
O207 C207 1.430(13) . ?
O208 C209 1.438(13) . ?
O209 C211 1.439(14) . ?
C201 C202 1.507(14) . ?
C203 C204 1.476(15) . ?
C205 C206 1.518(15) . ?
C207 C208 1.467(13) . ?
C209 C210 1.386(14) . ?
C211 C212 1.509(15) . ?
P101 O101 1.503(6) . ?
P101 O104 1.600(8) . ?
P101 O105 1.603(4) . ?
P102 O102 1.509(6) . ?
P102 O106 1.609(7) . ?
P102 O107 1.608(6) . ?
P103 O103 1.508(6) . ?
P103 O108 1.606(8) . ?
P103 O109 1.606(6) . ?
O104 C101 1.458(8) . ?
O105 C103 1.459(9) . ?
O106 C105 1.436(8) . ?
O107 C107 1.450(7) . ?
O108 C109 1.440(8) . ?
O109 C111 1.446(7) . ?
C101 C102 1.488(7) . ?
C103 C104 1.486(9) . ?
C105 C106 1.510(11) . ?
C107 C108 1.485(8) . ?
C109 C110 1.395(8) . ?
C111 C112 1.498(8) . ?
C67A C68A 1.519(16) . ?
C67A C69A 1.518(16) . ?
C67A C70A 1.531(16) . ?
C40A C41A 1.536(14) . ?
C40A C42A 1.532(16) . ?
C67 C68 1.540(12) . ?
C67 C69 1.520(13) . ?
C67 C70 1.547(13) . ?
C40 C41 1.521(12) . ?
C40 C42 1.545(10) . ?

loop_
_geom_angle_atom_site_label_1
_geom_angle_atom_site_label_2
_geom_angle_atom_site_label_3
_geom_angle
_geom_angle_site_symmetry_1
_geom_angle_site_symmetry_3
_geom_angle_publ_flag
N1 Gd1 N3 117.27(7) . . ?
N2 Gd1 N1 74.96(7) . . ?
N2 Gd1 N3 74.30(7) . . ?
N4 Gd1 N1 74.68(8) . . ?
N4 Gd1 N2 119.27(7) . . ?
N4 Gd1 N3 75.05(7) . . ?
N4 Gd1 O301 104.7(4) . . ?
O301 Gd1 N1 77.7(4) . . ?
O301 Gd1 N2 118.2(4) . . ?
O301 Gd1 N3 163.7(4) . . ?
O302 Gd1 N1 126.8(8) . . ?
O302 Gd1 N2 74.5(6) . . ?
O302 Gd1 N3 94.6(7) . . ?
O302 Gd1 N4 158.3(8) . . ?
O302 Gd1 O301 79.9(7) . . ?
O303 Gd1 N1 140.4(7) . . ?
O303 Gd1 N2 144.5(7) . . ?
O303 Gd1 N3 86.4(5) . . ?
O303 Gd1 N4 82.5(7) . . ?
O303 Gd1 O301 77.4(6) . . ?
O303 Gd1 O302 77.8(8) . . ?
O201 Gd1 N1 87.5(4) . . ?
O201 Gd1 N2 146.3(6) . . ?
O201 Gd1 N3 139.2(6) . . ?
O201 Gd1 N4 81.9(5) . . ?
O201 Gd1 O203 76.8(6) . . ?
O202 Gd1 N1 101.6(5) . . ?
O202 Gd1 N2 80.3(3) . . ?
O202 Gd1 N3 124.8(5) . . ?
O202 Gd1 N4 157.0(4) . . ?
O202 Gd1 O201 75.2(6) . . ?
O202 Gd1 O203 79.1(6) . . ?
O203 Gd1 N1 163.6(5) . . ?
O203 Gd1 N2 121.0(5) . . ?
O203 Gd1 N3 73.8(4) . . ?
O203 Gd1 N4 98.1(5) . . ?
O101 Gd1 N1 79.5(2) . . ?
O101 Gd1 N2 127.1(2) . . ?
O101 Gd1 N3 157.3(2) . . ?
O101 Gd1 N4 96.8(2) . . ?
O101 Gd1 O102 80.5(4) . . ?
O101 Gd1 O103 78.0(3) . . ?
O102 Gd1 N1 123.9(4) . . ?
O102 Gd1 N2 76.8(3) . . ?
O102 Gd1 N3 99.8(4) . . ?
O102 Gd1 N4 159.8(4) . . ?
O102 Gd1 O103 77.0(4) . . ?
O103 Gd1 N1 145.9(4) . . ?
O103 Gd1 N2 139.1(4) . . ?
O103 Gd1 N3 80.0(3) . . ?
O103 Gd1 N4 82.8(4) . . ?
C121 Co1 C123 66.53(15) . . ?
C121 Co1 C124 66.05(17) . . ?
C121 Co1 P301 121.87(15) . . ?
C121 Co1 P302 90.0(3) . . ?
C121 Co1 P303 143.2(3) . . ?
C121 Co1 P201 155.4(2) . . ?
C121 Co1 P203 113.7(2) . . ?
C121 Co1 P101 133.20(13) . . ?
C121 Co1 P102 88.7(2) . . ?
C121 Co1 P103 137.53(19) . . ?
C122 Co1 C121 39.76(13) . . ?
C122 Co1 C123 39.81(15) . . ?
C122 Co1 C124 66.29(16) . . ?
C122 Co1 C125 66.54(15) . . ?
C122 Co1 P301 157.56(14) . . ?
C122 Co1 P302 103.4(3) . . ?
C122 Co1 P303 104.1(3) . . ?
C122 Co1 P201 137.65(19) . . ?
C122 Co1 P203 87.23(19) . . ?
C122 Co1 P101 160.42(13) . . ?
C122 Co1 P102 102.68(19) . . ?
C122 Co1 P103 99.86(19) . . ?
C123 Co1 C124 39.30(17) . . ?
C123 Co1 P301 130.75(16) . . ?
C123 Co1 P302 142.0(3) . . ?
C123 Co1 P201 100.06(18) . . ?
C123 Co1 P203 99.6(2) . . ?
C123 Co1 P101 123.81(14) . . ?
C123 Co1 P102 141.6(2) . . ?
C123 Co1 P103 89.9(2) . . ?
C124 Co1 P301 95.72(16) . . ?
C124 Co1 P302 153.2(3) . . ?
C124 Co1 P201 90.35(19) . . ?
C124 Co1 P203 137.7(2) . . ?
C124 Co1 P101 94.14(13) . . ?
C124 Co1 P102 151.8(2) . . ?
C124 Co1 P103 117.1(2) . . ?
C125 Co1 C121 39.17(17) . . ?
C125 Co1 C123 66.65(16) . . ?
C125 Co1 C124 39.80(18) . . ?
C125 Co1 P301 91.09(15) . . ?
C125 Co1 P302 113.6(3) . . ?
C125 Co1 P303 151.6(3) . . ?
C125 Co1 P201 117.3(2) . . ?
C125 Co1 P203 152.1(2) . . ?
C125 Co1 P101 98.52(13) . . ?
C125 Co1 P102 112.2(2) . . ?
C125 Co1 P103 155.8(2) . . ?
P302 Co1 P301 86.7(3) . . ?
P303 Co1 C123 88.8(3) . . ?
P303 Co1 C124 111.8(3) . . ?
P303 Co1 P301 94.8(3) . . ?
P303 Co1 P302 94.5(4) . . ?
P202 Co1 C121 94.9(2) . . ?
P202 Co1 C122 128.2(2) . . ?
P202 Co1 C123 159.79(19) . . ?
P202 Co1 C124 127.1(2) . . ?
P202 Co1 C125 94.1(2) . . ?
P202 Co1 P201 94.2(2) . . ?
P202 Co1 P203 95.1(2) . . ?
P203 Co1 P201 88.2(2) . . ?
P101 Co1 P102 94.61(17) . . ?
P101 Co1 P103 89.22(17) . . ?
P102 Co1 P103 89.8(2) . . ?
C22 Si1 C23 109.51(14) . . ?
C22 Si1 C26 104.03(13) . . ?
C22 Si1 C29 108.09(14) . . ?
C26 Si1 C23 112.08(14) . . ?
C26 Si1 C29 110.41(14) . . ?
C29 Si1 C23 112.33(15) . . ?
C33 Si2 C34 105.68(14) . . ?
C33 Si2 C37 107.80(14) . . ?
C33 Si2 C40A 108.0(5) . . ?
C33 Si2 C40 107.7(4) . . ?
C34 Si2 C37 109.18(17) . . ?
C34 Si2 C40A 118.3(4) . . ?
C34 Si2 C40 106.5(3) . . ?
C37 Si2 C40A 107.5(4) . . ?
C40 Si2 C37 119.2(3) . . ?
C1 N1 Gd1 123.66(17) . . ?
C4 N1 Gd1 123.87(17) . . ?
C4 N1 C1 106.1(2) . . ?
C6 N2 Gd1 123.43(17) . . ?
C6 N2 C9 106.5(2) . . ?
C9 N2 Gd1 123.10(17) . . ?
C11 N3 Gd1 122.41(16) . . ?
C14 N3 Gd1 122.43(16) . . ?
C14 N3 C11 106.5(2) . . ?
C16 N4 Gd1 125.66(17) . . ?
C16 N4 C19 106.0(2) . . ?
C19 N4 Gd1 124.82(17) . . ?
N1 C1 C2 109.4(2) . . ?
N1 C1 C20 125.0(3) . . ?
C20 C1 C2 125.4(2) . . ?
C3 C2 C1 107.2(2) . . ?
C2 C3 C4 107.0(3) . . ?
N1 C4 C3 110.3(2) . . ?
N1 C4 C5 125.0(2) . . ?
C5 C4 C3 124.6(3) . . ?
C4 C5 C21 115.6(2) . . ?
C6 C5 C4 126.8(2) . . ?
C6 C5 C21 117.4(2) . . ?
N2 C6 C5 124.9(2) . . ?
N2 C6 C7 110.2(2) . . ?
C5 C6 C7 124.8(2) . . ?
C8 C7 C6 107.0(2) . . ?
C7 C8 C9 106.9(2) . . ?
N2 C9 C8 109.3(2) . . ?
N2 C9 C10 125.3(2) . . ?
C10 C9 C8 125.3(2) . . ?
C9 C10 C11 126.0(2) . . ?
C9 C10 C43 116.6(2) . . ?
C11 C10 C43 117.3(2) . . ?
N3 C11 C10 125.3(2) . . ?
N3 C11 C12 109.4(2) . . ?
C10 C11 C12 125.3(2) . . ?
C13 C12 C11 107.2(2) . . ?
C12 C13 C14 106.9(3) . . ?
N3 C14 C13 110.0(2) . . ?
N3 C14 C15 125.3(2) . . ?
C15 C14 C13 124.6(2) . . ?
C14 C15 C16 126.6(3) . . ?
C14 C15 C32 117.0(2) . . ?
C16 C15 C32 116.4(2) . . ?
N4 C16 C15 124.7(2) . . ?
N4 C16 C17 110.7(2) . . ?
C15 C16 C17 124.5(3) . . ?
C18 C17 C16 106.7(3) . . ?
C17 C18 C19 107.0(3) . . ?
N4 C19 C18 109.5(2) . . ?
N4 C19 C20 125.2(2) . . ?
C20 C19 C18 125.1(2) . . ?
C1 C20 C57 117.3(2) . . ?
C19 C20 C1 126.7(2) . . ?
C19 C20 C57 115.9(2) . . ?
C22 C21 C5 176.1(3) . . ?
C21 C22 Si1 170.6(2) . . ?
C24 C23 Si1 112.3(2) . . ?
C24 C23 C25 110.2(3) . . ?
C25 C23 Si1 113.6(2) . . ?
C27 C26 Si1 111.6(2) . . ?
C28 C26 Si1 114.4(2) . . ?
C28 C26 C27 110.3(3) . . ?
C30 C29 Si1 111.4(2) . . ?
C31 C29 Si1 112.2(2) . . ?
C31 C29 C30 111.0(3) . . ?
C33 C32 C15 177.6(3) . . ?
C32 C33 Si2 171.5(3) . . ?
C35 C34 Si2 111.5(3) . . ?
C36 C34 Si2 112.6(3) . . ?
C36 C34 C35 110.1(3) . . ?
C38 C37 Si2 115.9(3) . . ?
C38 C37 C39 110.8(3) . . ?
C39 C37 Si2 112.3(2) . . ?
C44 C43 C10 120.8(2) . . ?
C48 C43 C10 120.1(2) . . ?
C48 C43 C44 119.1(2) . . ?
C45 C44 C43 121.3(2) . . ?
C44 C45 C46 117.8(2) . . ?
C44 C45 C49 122.2(2) . . ?
C46 C45 C49 119.9(2) . . ?
C47 C46 C45 122.5(2) . . ?
C46 C47 C48 117.8(2) . . ?
C46 C47 C53 123.2(3) . . ?
C48 C47 C53 118.9(3) . . ?
C43 C48 C47 121.3(2) . . ?
C45 C49 C52 109.9(2) . . ?
C50 C49 C45 112.1(2) . . ?
C50 C49 C51 108.3(3) . . ?
C50 C49 C52 108.3(3) . . ?
C51 C49 C45 108.7(3) . . ?
C51 C49 C52 109.5(3) . . ?
C47 C53 C54 108.1(3) . . ?
C55 C53 C47 113.1(3) . . ?
C55 C53 C54 109.3(3) . . ?
C55 C53 C56 108.7(3) . . ?
C56 C53 C47 109.9(2) . . ?
C56 C53 C54 107.7(3) . . ?
C58 C57 C20 120.4(2) . . ?
C58 C57 C62 119.8(2) . . ?
C62 C57 C20 119.8(3) . . ?
C57 C58 C59 121.3(3) . . ?
C58 C59 C63 119.6(3) . . ?
C60 C59 C58 117.8(3) . . ?
C60 C59 C63 122.6(2) . . ?
C59 C60 C61 122.3(2) . . ?
C60 C61 C67A 125.1(6) . . ?
C60 C61 C67 119.0(5) . . ?
C62 C61 C60 118.1(3) . . ?
C62 C61 C67A 116.8(6) . . ?
C62 C61 C67 122.9(5) . . ?
C57 C62 C61 120.7(3) . . ?
C59 C63 C64 109.1(2) . . ?
C59 C63 C65 110.4(2) . . ?
C59 C63 C66 112.3(2) . . ?
C64 C63 C65 108.0(3) . . ?
C64 C63 C66 109.4(2) . . ?
C65 C63 C66 107.5(3) . . ?
C122 C121 Co1 69.93(18) . . ?
C125 C121 Co1 70.35(19) . . ?
C125 C121 C122 108.5(4) . . ?
C121 C122 Co1 70.31(18) . . ?
C121 C122 C123 107.7(4) . . ?
C123 C122 Co1 70.44(19) . . ?
C122 C123 Co1 69.75(19) . . ?
C124 C123 Co1 70.4(2) . . ?
C124 C123 C122 107.6(4) . . ?
C123 C124 Co1 70.3(2) . . ?
C123 C124 C125 108.4(4) . . ?
C125 C124 Co1 69.8(2) . . ?
C121 C125 Co1 70.5(2) . . ?
C121 C125 C124 107.7(4) . . ?
C124 C125 Co1 70.4(2) . . ?
O301 P301 Co1 114.5(8) . . ?
O301 P301 O304 110.5(8) . . ?
O301 P301 O305 108.0(7) . . ?
O304 P301 Co1 115.0(3) . . ?
O305 P301 Co1 110.2(4) . . ?
O305 P301 O304 97.0(5) . . ?
O302 P302 Co1 121.8(11) . . ?
O302 P302 O306 109.0(14) . . ?
O302 P302 O307 109.5(14) . . ?
O306 P302 Co1 107.8(9) . . ?
O307 P302 Co1 99.7(7) . . ?
O307 P302 O306 108.2(11) . . ?
O303 P303 Co1 118.9(12) . . ?
O303 P303 O308 108.1(11) . . ?
O303 P303 O309 106.1(13) . . ?
O308 P303 Co1 104.7(7) . . ?
O309 P303 Co1 111.7(7) . . ?
O309 P303 O308 106.7(8) . . ?
P301 O301 Gd1 135.8(12) . . ?
P302 O302 Gd1 133.7(16) . . ?
P303 O303 Gd1 137.1(14) . . ?
C301 O304 P301 121.4(6) . . ?
C303 O305 P301 126.1(7) . . ?
C305 O306 P302 116.0(12) . . ?
C307 O307 P302 114.8(11) . . ?
C309 O308 P303 130.3(10) . . ?
C311 O309 P303 122.5(10) . . ?
O304 C301 C302 105.3(9) . . ?
O305 C303 C304 113.4(9) . . ?
O306 C305 C306 110.4(12) . . ?
O307 C307 C308 106.6(10) . . ?
C310 C309 O308 118.4(11) . . ?
O309 C311 C312 114.8(10) . . ?
O201 P201 Co1 117.1(7) . . ?
O201 P201 O204 108.6(12) . . ?
O201 P201 O205 109.1(14) . . ?
O204 P201 Co1 112.9(9) . . ?
O205 P201 Co1 102.7(14) . . ?
O205 P201 O204 105.7(16) . . ?
O202 P202 Co1 121.7(7) . . ?
O202 P202 O206 106.8(11) . . ?
O202 P202 O207 106.3(14) . . ?
O206 P202 Co1 109.7(8) . . ?
O206 P202 O207 105.2(14) . . ?
O207 P202 Co1 106.0(9) . . ?
O203 P203 Co1 117.6(7) . . ?
O203 P203 O208 109.8(11) . . ?
O203 P203 O209 109.5(15) . . ?
O208 P203 Co1 102.9(8) . . ?
O209 P203 Co1 111.8(14) . . ?
O209 P203 O208 104.3(16) . . ?
P201 O201 Gd1 133.6(9) . . ?
P202 O202 Gd1 138.0(9) . . ?
P203 O203 Gd1 136.4(10) . . ?
C201 O204 P201 130.8(18) . . ?
C203 O205 P201 133(2) . . ?
C205 O206 P202 136.0(16) . . ?
C207 O207 P202 107.2(14) . . ?
C209 O208 P203 144.7(16) . . ?
C211 O209 P203 131(2) . . ?
O204 C201 C202 111.2(19) . . ?
O205 C203 C204 110.0(18) . . ?
O206 C205 C206 88.9(15) . . ?
O207 C207 C208 116(2) . . ?
C210 C209 O208 114.8(19) . . ?
O209 C211 C212 100.6(18) . . ?
O101 P101 Co1 122.2(4) . . ?
O101 P101 O104 108.9(5) . . ?
O101 P101 O105 106.8(4) . . ?
O104 P101 Co1 104.6(3) . . ?
O104 P101 O105 99.9(4) . . ?
O105 P101 Co1 112.2(2) . . ?
O102 P102 Co1 118.2(7) . . ?
O102 P102 O106 107.8(9) . . ?
O102 P102 O107 107.4(8) . . ?
O106 P102 Co1 109.9(6) . . ?
O107 P102 Co1 116.4(4) . . ?
O107 P102 O106 94.3(7) . . ?
O103 P103 Co1 121.0(7) . . ?
O103 P103 O108 109.0(7) . . ?
O103 P103 O109 109.9(7) . . ?
O108 P103 Co1 106.6(5) . . ?
O109 P103 Co1 107.9(3) . . ?
O109 P103 O108 100.4(6) . . ?
P101 O101 Gd1 133.9(6) . . ?
P102 O102 Gd1 137.8(9) . . ?
P103 O103 Gd1 132.8(8) . . ?
C101 O104 P101 122.7(6) . . ?
C103 O105 P101 119.2(4) . . ?
C105 O106 P102 123.0(9) . . ?
C107 O107 P102 123.7(6) . . ?
C109 O108 P103 119.3(8) . . ?
C111 O109 P103 122.0(5) . . ?
O104 C101 C102 110.7(6) . . ?
O105 C103 C104 110.8(5) . . ?
O106 C105 C106 114.0(10) . . ?
O107 C107 C108 108.9(6) . . ?
C110 C109 O108 113.6(7) . . ?
O109 C111 C112 108.7(6) . . ?
C68A C67A C61 105.0(10) . . ?
C68A C67A C70A 111.2(12) . . ?
C69A C67A C61 115.2(10) . . ?
C69A C67A C68A 109.2(13) . . ?
C69A C67A C70A 108.2(11) . . ?
C70A C67A C61 108.1(11) . . ?
C41A C40A Si2 107.6(9) . . ?
C42A C40A Si2 113.8(9) . . ?
C42A C40A C41A 107.4(11) . . ?
C61 C67 C68 109.1(8) . . ?
C61 C67 C69 108.2(9) . . ?
C61 C67 C70 115.6(8) . . ?
C68 C67 C70 107.4(9) . . ?
C69 C67 C68 110.0(9) . . ?
C69 C67 C70 106.5(9) . . ?
C41 C40 Si2 117.4(8) . . ?
C41 C40 C42 108.8(9) . . ?
C42 C40 Si2 113.5(6) . . ?

loop_
_geom_torsion_atom_site_label_1
_geom_torsion_atom_site_label_2
_geom_torsion_atom_site_label_3
_geom_torsion_atom_site_label_4
_geom_torsion
_geom_torsion_site_symmetry_1
_geom_torsion_site_symmetry_2
_geom_torsion_site_symmetry_3
_geom_torsion_site_symmetry_4
_geom_torsion_publ_flag
Gd1 N1 C1 C2 -151.91(19) . . . . ?
Gd1 N1 C1 C20 32.3(4) . . . . ?
Gd1 N1 C4 C3 151.49(18) . . . . ?
Gd1 N1 C4 C5 -31.1(4) . . . . ?
Gd1 N2 C6 C5 33.7(4) . . . . ?
Gd1 N2 C6 C7 -150.04(19) . . . . ?
Gd1 N2 C9 C8 150.61(19) . . . . ?
Gd1 N2 C9 C10 -32.8(4) . . . . ?
Gd1 N3 C11 C10 35.0(3) . . . . ?
Gd1 N3 C11 C12 -146.22(18) . . . . ?
Gd1 N3 C14 C13 146.43(19) . . . . ?
Gd1 N3 C14 C15 -36.0(3) . . . . ?
Gd1 N4 C16 C15 24.1(4) . . . . ?
Gd1 N4 C16 C17 -158.26(18) . . . . ?
Gd1 N4 C19 C18 158.52(18) . . . . ?
Gd1 N4 C19 C20 -26.4(4) . . . . ?
Co1 C121 C122 C123 60.8(2) . . . . ?
Co1 C121 C125 C124 -60.8(2) . . . . ?
Co1 C122 C123 C124 60.5(2) . . . . ?
Co1 C123 C124 C125 59.7(2) . . . . ?
Co1 C124 C125 C121 60.9(2) . . . . ?
Co1 P301 O301 Gd1 31.8(13) . . . . ?
Co1 P301 O304 C301 85.2(8) . . . . ?
Co1 P301 O305 C303 -167.5(11) . . . . ?
Co1 P302 O302 Gd1 6(3) . . . . ?
Co1 P302 O306 C305 177.7(12) . . . . ?
Co1 P302 O307 C307 -121.2(14) . . . . ?
Co1 P303 O303 Gd1 28(3) . . . . ?
Co1 P303 O308 C309 172.0(12) . . . . ?
Co1 P303 O309 C311 -134.9(10) . . . . ?
Co1 P201 O201 Gd1 -32(2) . . . . ?
Co1 P201 O204 C201 135(2) . . . . ?
Co1 P201 O205 C203 -135(4) . . . . ?
Co1 P202 O202 Gd1 -10(2) . . . . ?
Co1 P202 O206 C205 110(2) . . . . ?
Co1 P202 O207 C207 176(2) . . . . ?
Co1 P203 O203 Gd1 -21(2) . . . . ?
Co1 P203 O208 C209 113(3) . . . . ?
Co1 P203 O209 C211 -140(4) . . . . ?
Co1 P101 O101 Gd1 22.0(8) . . . . ?
Co1 P101 O104 C101 175.4(7) . . . . ?
Co1 P101 O105 C103 -103.5(5) . . . . ?
Co1 P102 O102 Gd1 20.1(18) . . . . ?
Co1 P102 O106 C105 179.8(11) . . . . ?
Co1 P102 O107 C107 -94.2(10) . . . . ?
Co1 P103 O103 Gd1 20.5(15) . . . . ?
Co1 P103 O108 C109 172.8(8) . . . . ?
Co1 P103 O109 C111 -118.8(6) . . . . ?
N1 C1 C2 C3 -0.1(3) . . . . ?
N1 C1 C20 C19 4.9(5) . . . . ?
N1 C1 C20 C57 179.6(2) . . . . ?
N1 C4 C5 C6 -2.5(5) . . . . ?
N1 C4 C5 C21 -178.1(3) . . . . ?
N2 C6 C7 C8 -1.4(3) . . . . ?
N2 C9 C10 C11 -2.9(4) . . . . ?
N2 C9 C10 C43 -180.0(2) . . . . ?
N3 C11 C12 C13 -1.5(3) . . . . ?
N3 C14 C15 C16 -1.4(4) . . . . ?
N3 C14 C15 C32 -179.0(2) . . . . ?
N4 C16 C17 C18 -0.8(3) . . . . ?
N4 C19 C20 C1 -8.3(4) . . . . ?
N4 C19 C20 C57 176.9(2) . . . . ?
C1 N1 C4 C3 -1.1(3) . . . . ?
C1 N1 C4 C5 176.3(3) . . . . ?
C1 C2 C3 C4 -0.5(3) . . . . ?
C1 C20 C57 C58 -75.0(4) . . . . ?
C1 C20 C57 C62 107.5(3) . . . . ?
C2 C1 C20 C19 -170.3(3) . . . . ?
C2 C1 C20 C57 4.5(4) . . . . ?
C2 C3 C4 N1 1.1(3) . . . . ?
C2 C3 C4 C5 -176.4(3) . . . . ?
C3 C4 C5 C6 174.6(3) . . . . ?
C3 C4 C5 C21 -1.0(4) . . . . ?
C4 N1 C1 C2 0.8(3) . . . . ?
C4 N1 C1 C20 -175.1(3) . . . . ?
C4 C5 C6 N2 1.0(5) . . . . ?
C4 C5 C6 C7 -174.7(3) . . . . ?
C5 C6 C7 C8 174.9(3) . . . . ?
C6 N2 C9 C8 -1.0(3) . . . . ?
C6 N2 C9 C10 175.6(3) . . . . ?
C6 C7 C8 C9 0.7(3) . . . . ?
C7 C8 C9 N2 0.2(3) . . . . ?
C7 C8 C9 C10 -176.5(3) . . . . ?
C8 C9 C10 C11 173.1(3) . . . . ?
C8 C9 C10 C43 -3.9(4) . . . . ?
C9 N2 C6 C5 -174.8(3) . . . . ?
C9 N2 C6 C7 1.4(3) . . . . ?
C9 C10 C11 N3 1.6(4) . . . . ?
C9 C10 C11 C12 -177.0(3) . . . . ?
C9 C10 C43 C44 -64.8(3) . . . . ?
C9 C10 C43 C48 114.7(3) . . . . ?
C10 C11 C12 C13 177.3(3) . . . . ?
C10 C43 C44 C45 179.3(2) . . . . ?
C10 C43 C48 C47 179.7(2) . . . . ?
C11 N3 C14 C13 -1.8(3) . . . . ?
C11 N3 C14 C15 175.8(2) . . . . ?
C11 C10 C43 C44 117.9(3) . . . . ?
C11 C10 C43 C48 -62.6(3) . . . . ?
C11 C12 C13 C14 0.4(3) . . . . ?
C12 C13 C14 N3 0.9(3) . . . . ?
C12 C13 C14 C15 -176.7(3) . . . . ?
C13 C14 C15 C16 175.8(3) . . . . ?
C13 C14 C15 C32 -1.8(4) . . . . ?
C14 N3 C11 C10 -176.8(2) . . . . ?
C14 N3 C11 C12 2.0(3) . . . . ?
C14 C15 C16 N4 8.5(4) . . . . ?
C14 C15 C16 C17 -168.9(3) . . . . ?
C15 C16 C17 C18 176.9(3) . . . . ?
C16 N4 C19 C18 -1.2(3) . . . . ?
C16 N4 C19 C20 173.9(2) . . . . ?
C16 C17 C18 C19 0.0(3) . . . . ?
C17 C18 C19 N4 0.7(3) . . . . ?
C17 C18 C19 C20 -174.4(3) . . . . ?
C18 C19 C20 C1 166.1(3) . . . . ?
C18 C19 C20 C57 -8.7(4) . . . . ?
C19 N4 C16 C15 -176.4(3) . . . . ?
C19 N4 C16 C17 1.3(3) . . . . ?
C19 C20 C57 C58 100.3(3) . . . . ?
C19 C20 C57 C62 -77.2(3) . . . . ?
C20 C1 C2 C3 175.7(3) . . . . ?
C20 C57 C58 C59 -177.1(3) . . . . ?
C20 C57 C62 C61 178.4(3) . . . . ?
C21 C5 C6 N2 176.6(3) . . . . ?
C21 C5 C6 C7 0.9(4) . . . . ?
C22 Si1 C23 C24 -162.2(2) . . . . ?
C22 Si1 C23 C25 -36.2(3) . . . . ?
C22 Si1 C26 C27 -58.9(3) . . . . ?
C22 Si1 C26 C28 175.0(3) . . . . ?
C22 Si1 C29 C30 -66.7(3) . . . . ?
C22 Si1 C29 C31 58.5(3) . . . . ?
C23 Si1 C26 C27 59.3(3) . . . . ?
C23 Si1 C26 C28 -66.8(3) . . . . ?
C23 Si1 C29 C30 172.4(3) . . . . ?
C23 Si1 C29 C31 -62.5(3) . . . . ?
C26 Si1 C23 C24 82.9(3) . . . . ?
C26 Si1 C23 C25 -151.1(3) . . . . ?
C26 Si1 C29 C30 46.5(3) . . . . ?
C26 Si1 C29 C31 171.6(2) . . . . ?
C29 Si1 C23 C24 -42.1(3) . . . . ?
C29 Si1 C23 C25 83.9(3) . . . . ?
C29 Si1 C26 C27 -174.7(2) . . . . ?
C29 Si1 C26 C28 59.2(3) . . . . ?
C32 C15 C16 N4 -173.9(2) . . . . ?
C32 C15 C16 C17 8.7(4) . . . . ?
C33 Si2 C34 C35 -55.9(3) . . . . ?
C33 Si2 C34 C36 68.5(3) . . . . ?
C33 Si2 C37 C38 61.9(3) . . . . ?
C33 Si2 C37 C39 -169.5(3) . . . . ?
C33 Si2 C40 C41 18.9(9) . . . . ?
C33 Si2 C40 C42 -109.6(7) . . . . ?
C34 Si2 C37 C38 176.2(2) . . . . ?
C34 Si2 C37 C39 -55.1(3) . . . . ?
C34 Si2 C40 C41 -94.0(9) . . . . ?
C34 Si2 C40 C42 137.4(6) . . . . ?
C37 Si2 C34 C35 -171.6(2) . . . . ?
C37 Si2 C34 C36 -47.2(3) . . . . ?
C37 Si2 C40 C41 142.0(8) . . . . ?
C37 Si2 C40 C42 13.5(9) . . . . ?
C43 C10 C11 N3 178.6(2) . . . . ?
C43 C10 C11 C12 0.0(4) . . . . ?
C43 C44 C45 C46 0.4(4) . . . . ?
C43 C44 C45 C49 -177.3(2) . . . . ?
C44 C43 C48 C47 -0.7(4) . . . . ?
C44 C45 C46 C47 0.5(4) . . . . ?
C44 C45 C49 C50 -7.2(4) . . . . ?
C44 C45 C49 C51 112.5(3) . . . . ?
C44 C45 C49 C52 -127.7(3) . . . . ?
C45 C46 C47 C48 -1.4(4) . . . . ?
C45 C46 C47 C53 -180.0(3) . . . . ?
C46 C45 C49 C50 175.2(3) . . . . ?
C46 C45 C49 C51 -65.2(3) . . . . ?
C46 C45 C49 C52 54.7(4) . . . . ?
C46 C47 C48 C43 1.5(4) . . . . ?
C46 C47 C53 C54 115.4(3) . . . . ?
C46 C47 C53 C55 -5.7(5) . . . . ?
C46 C47 C53 C56 -127.3(3) . . . . ?
C48 C43 C44 C45 -0.2(4) . . . . ?
C48 C47 C53 C54 -63.1(4) . . . . ?
C48 C47 C53 C55 175.7(3) . . . . ?
C48 C47 C53 C56 54.1(4) . . . . ?
C49 C45 C46 C47 178.2(3) . . . . ?
C53 C47 C48 C43 -179.8(3) . . . . ?
C57 C58 C59 C60 -1.4(4) . . . . ?
C57 C58 C59 C63 -179.5(3) . . . . ?
C58 C57 C62 C61 0.9(4) . . . . ?
C58 C59 C60 C61 1.2(4) . . . . ?
C58 C59 C63 C64 74.1(3) . . . . ?
C58 C59 C63 C65 -44.5(4) . . . . ?
C58 C59 C63 C66 -164.5(3) . . . . ?
C59 C60 C61 C62 0.1(4) . . . . ?
C59 C60 C61 C67A -179.9(7) . . . . ?
C59 C60 C61 C67 -178.2(6) . . . . ?
C60 C59 C63 C64 -103.9(3) . . . . ?
C60 C59 C63 C65 137.5(3) . . . . ?
C60 C59 C63 C66 17.6(4) . . . . ?
C60 C61 C62 C57 -1.1(4) . . . . ?
C60 C61 C67A C68A 79.3(12) . . . . ?
C60 C61 C67A C69A -160.5(8) . . . . ?
C60 C61 C67A C70A -39.5(12) . . . . ?
C60 C61 C67 C68 115.3(7) . . . . ?
C60 C61 C67 C69 -125.1(7) . . . . ?
C60 C61 C67 C70 -5.8(10) . . . . ?
C62 C57 C58 C59 0.4(4) . . . . ?
C62 C61 C67A C68A -100.6(11) . . . . ?
C62 C61 C67A C69A 19.5(13) . . . . ?
C62 C61 C67A C70A 140.6(8) . . . . ?
C62 C61 C67 C68 -63.0(10) . . . . ?
C62 C61 C67 C69 56.7(9) . . . . ?
C62 C61 C67 C70 175.9(5) . . . . ?
C63 C59 C60 C61 179.2(3) . . . . ?
C121 C122 C123 Co1 -60.8(2) . . . . ?
C121 C122 C123 C124 -0.3(3) . . . . ?
C122 C121 C125 Co1 59.7(2) . . . . ?
C122 C121 C125 C124 -1.1(4) . . . . ?
C122 C123 C124 Co1 -60.1(2) . . . . ?
C122 C123 C124 C125 -0.4(4) . . . . ?
C123 C124 C125 Co1 -60.0(2) . . . . ?
C123 C124 C125 C121 0.9(4) . . . . ?
C125 C121 C122 Co1 -60.0(2) . . . . ?
C125 C121 C122 C123 0.9(4) . . . . ?
P301 O304 C301 C302 -171.3(7) . . . . ?
P301 O305 C303 C304 -178.1(10) . . . . ?
P302 O306 C305 C306 -132.3(16) . . . . ?
P302 O307 C307 C308 -175.6(14) . . . . ?
P303 O308 C309 C310 -169.8(11) . . . . ?
P303 O309 C311 C312 -87.9(12) . . . . ?
O301 P301 O304 C301 -46.3(11) . . . . ?
O301 P301 O305 C303 -41.7(15) . . . . ?
O302 P302 O306 C305 44(2) . . . . ?
O302 P302 O307 C307 7.7(19) . . . . ?
O303 P303 O308 C309 44.3(19) . . . . ?
O303 P303 O309 C311 -3.9(15) . . . . ?
O304 P301 O301 Gd1 163.6(9) . . . . ?
O304 P301 O305 C303 72.6(12) . . . . ?
O305 P301 O301 Gd1 -91.4(12) . . . . ?
O305 P301 O304 C301 -158.6(8) . . . . ?
O306 P302 O302 Gd1 133(2) . . . . ?
O306 P302 O307 C307 126.3(16) . . . . ?
O307 P302 O302 Gd1 -109(2) . . . . ?
O307 P302 O306 C305 -75.3(17) . . . . ?
O308 P303 O303 Gd1 147(2) . . . . ?
O308 P303 O309 C311 111.3(11) . . . . ?
O309 P303 O303 Gd1 -99(2) . . . . ?
O309 P303 O308 C309 -69.5(15) . . . . ?
P201 O204 C201 C202 -149(2) . . . . ?
P201 O205 C203 C204 175(3) . . . . ?
P202 O206 C205 C206 144(2) . . . . ?
P202 O207 C207 C208 149(2) . . . . ?
P203 O208 C209 C210 124(3) . . . . ?
P203 O209 C211 C212 -158(3) . . . . ?
O201 P201 O204 C201 3(3) . . . . ?
O201 P201 O205 C203 -10(5) . . . . ?
O202 P202 O206 C205 -24(3) . . . . ?
O202 P202 O207 C207 -53(3) . . . . ?
O203 P203 O208 C209 -13(4) . . . . ?
O203 P203 O209 C211 -8(5) . . . . ?
O204 P201 O201 Gd1 97.6(19) . . . . ?
O204 P201 O205 C203 107(4) . . . . ?
O205 P201 O201 Gd1 -148(2) . . . . ?
O205 P201 O204 C201 -114(3) . . . . ?
O206 P202 O202 Gd1 116.5(17) . . . . ?
O206 P202 O207 C207 60(3) . . . . ?
O207 P202 O202 Gd1 -131.6(18) . . . . ?
O207 P202 O206 C205 -137(3) . . . . ?
O208 P203 O203 Gd1 96.0(19) . . . . ?
O208 P203 O209 C211 109(4) . . . . ?
O209 P203 O203 Gd1 -150(2) . . . . ?
O209 P203 O208 C209 -130(3) . . . . ?
P101 O104 C101 C102 125.7(8) . . . . ?
P101 O105 C103 C104 167.0(5) . . . . ?
P102 O106 C105 C106 -98.4(14) . . . . ?
P102 O107 C107 C108 155.3(7) . . . . ?
P103 O108 C109 C110 -176.6(8) . . . . ?
P103 O109 C111 C112 -106.6(6) . . . . ?
O101 P101 O104 C101 43.3(9) . . . . ?
O101 P101 O105 C103 32.9(7) . . . . ?
O102 P102 O106 C105 49.7(16) . . . . ?
O102 P102 O107 C107 40.9(12) . . . . ?
O103 P103 O108 C109 40.6(13) . . . . ?
O103 P103 O109 C111 15.0(9) . . . . ?
O104 P101 O101 Gd1 143.9(6) . . . . ?
O104 P101 O105 C103 146.2(5) . . . . ?
O105 P101 O101 Gd1 -109.1(6) . . . . ?
O105 P101 O104 C101 -68.4(8) . . . . ?
O106 P102 O102 Gd1 145.4(14) . . . . ?
O106 P102 O107 C107 151.1(10) . . . . ?
O107 P102 O102 Gd1 -114.0(14) . . . . ?
O107 P102 O106 C105 -60.1(14) . . . . ?
O108 P103 O103 Gd1 144.6(11) . . . . ?
O108 P103 O109 C111 129.8(7) . . . . ?
O109 P103 O103 Gd1 -106.2(12) . . . . ?
O109 P103 O108 C109 -74.8(10) . . . . ?
C67A C61 C62 C57 178.8(7) . . . . ?
C40A Si2 C34 C35 65.1(5) . . . . ?
C40A Si2 C34 C36 -170.5(5) . . . . ?
C40A Si2 C37 C38 -54.3(6) . . . . ?
C40A Si2 C37 C39 74.4(6) . . . . ?
C67 C61 C62 C57 177.1(6) . . . . ?
C40 Si2 C34 C35 58.4(4) . . . . ?
C40 Si2 C34 C36 -177.2(5) . . . . ?
C40 Si2 C37 C38 -61.1(5) . . . . ?
C40 Si2 C37 C39 67.5(5) . . . . ?

_shelx_res_file                  
;
    2016ncs0852d.res created by SHELXL-2014/7

TITL 2016ncs0852d in Cc #9
REM Best SHELXD solution FINAL CC 67.94
REM Fragments: 235 1
REM reset to Cc #9
CELL 0.71075 16.253921 38.801731 16.365119 90 119.1056 90
ZERR 4 0.000125 0.000177 0.000114 0 0.001 0
LATT -7
SYMM +X,-Y,0.5+Z
SFAC C H Co Gd N O P Si
UNIT 348 508 4 4 16 36 12 8
SADI 0.01 P101 O104 P101 O105 P102 O106 P102 O107 P103 O108 P103 O109
SADI 0.01 P201 O204 P201 O205 P202 O206 P202 O207 P203 O208 P203 O209
SIMU
RIGU
EADP O204 C201 C202 O205 C203 C204 O206 C205 C206 O207 C207 C208 O208 C209 =
 C210 O209 C211 C212
EADP O304 C301 C302
EADP O305 C303 C304
EADP O306 C305 C306
EADP O307 C307 C308
EADP O308 C309 C310
EADP O309 C311 C312
EADP O104 C101 C102
EADP O105 C103 C104
EADP O106 C105 C106
EADP O107 C107 C108
EADP O108 C109 C110
EADP O109 C111 C112
SUMP 1 0.000001 1 2 1 5 1 6

L.S. 18
PLAN  40
TEMP -173(2)
CONN 15 Co1
CONN 15 Gd1
CONF
fmap 2
acta
TWIN -1 0 0 0 -1 0 0 0 -1 2
REM <olex2.extras>
REM <HklSrc "%.\\2016ncs0852d.hkl">
REM </olex2.extras>

WGHT    0.025400    6.108900
BASF   0.49823
FVAR       0.13159   0.55172   0.58228   0.56689   0.12268   0.32561
GD1   4    0.366490    0.635961    0.459590    11.00000    0.01327    0.02302 =
         0.01324   -0.00122    0.00685    0.00294
CO1   3    0.576691    0.590079    0.716273    11.00000    0.01965    0.02789 =
         0.02395    0.00582    0.00543    0.00732
SI1   8   -0.000934    0.485806    0.153989    11.00000    0.02275    0.01944 =
         0.02486   -0.00155    0.01494   -0.00283
SI2   8    0.547595    0.831774    0.581365    11.00000    0.03045    0.02645 =
         0.01759   -0.00666    0.00959   -0.00414
N1    5    0.200382    0.623839    0.388759    11.00000    0.01495    0.02855 =
         0.01673    0.00080    0.00946    0.00316
N2    5    0.325294    0.611049    0.309647    11.00000    0.01531    0.02431 =
         0.01791   -0.00281    0.01013   -0.00085
N3    5    0.415873    0.677284    0.382005    11.00000    0.01411    0.02467 =
         0.01542   -0.00385    0.00745   -0.00044
N4    5    0.294706    0.689408    0.465866    11.00000    0.01714    0.02682 =
         0.01501   -0.00054    0.00834    0.00283
C1    1    0.143655    0.635419    0.424320    11.00000    0.01823    0.03267 =
         0.01792    0.00268    0.01096    0.00282
C2    1    0.066041    0.611658    0.398268    11.00000    0.02078    0.03607 =
         0.02488    0.00095    0.01600    0.00123
AFIX  43
H2    2    0.017104    0.613610    0.413932    11.00000   -1.20000
AFIX   0
C3    1    0.076219    0.586298    0.347717    11.00000    0.02000    0.02964 =
         0.02459    0.00349    0.01506   -0.00156
AFIX  43
H3    2    0.036169    0.566906    0.321437    11.00000   -1.20000
AFIX   0
C4    1    0.159605    0.594180    0.341045    11.00000    0.01700    0.02310 =
         0.01746    0.00187    0.00951    0.00000
C5    1    0.191916    0.574686    0.288981    11.00000    0.01713    0.02422 =
         0.01825    0.00095    0.00858   -0.00088
C6    1    0.268586    0.582761    0.274103    11.00000    0.01869    0.02498 =
         0.01935   -0.00381    0.01079   -0.00199
C7    1    0.294182    0.563634    0.214456    11.00000    0.02542    0.02901 =
         0.03017   -0.01122    0.01751   -0.00767
AFIX  43
H7    2    0.266336    0.542780    0.182538    11.00000   -1.20000
AFIX   0
C8    1    0.365421    0.580976    0.212439    11.00000    0.02528    0.03117 =
         0.02729   -0.01049    0.01909   -0.00350
AFIX  43
H8    2    0.396639    0.574748    0.178349    11.00000   -1.20000
AFIX   0
C9    1    0.385044    0.610959    0.272412    11.00000    0.01697    0.02542 =
         0.01751   -0.00456    0.01010   -0.00039
C10   1    0.451139    0.636889    0.285900    11.00000    0.01656    0.02422 =
         0.01656   -0.00059    0.00971    0.00182
C11   1    0.464390    0.667858    0.336146    11.00000    0.01433    0.02483 =
         0.01596   -0.00247    0.00806   -0.00020
C12   1    0.529576    0.694907    0.345762    11.00000    0.02016    0.02885 =
         0.02361   -0.00556    0.01353   -0.00463
AFIX  43
H12   2    0.572434    0.694650    0.321901    11.00000   -1.20000
AFIX   0
C13   1    0.518221    0.720662    0.395059    11.00000    0.02271    0.02958 =
         0.02525   -0.00923    0.01404   -0.00721
AFIX  43
H13   2    0.551266    0.741945    0.412081    11.00000   -1.20000
AFIX   0
C14   1    0.446344    0.709642    0.416855    11.00000    0.01572    0.02557 =
         0.01564   -0.00470    0.00699   -0.00036
C15   1    0.410348    0.730037    0.464015    11.00000    0.01804    0.02284 =
         0.01311   -0.00325    0.00546    0.00268
C16   1    0.335848    0.721116    0.481783    11.00000    0.01974    0.02395 =
         0.01347    0.00034    0.00574    0.00524
C17   1    0.291020    0.744646    0.515456    11.00000    0.02737    0.02930 =
         0.02576   -0.00377    0.01489    0.00508
AFIX  43
H17   2    0.307407    0.768088    0.532232    11.00000   -1.20000
AFIX   0
C18   1    0.220628    0.726916    0.518699    11.00000    0.02619    0.03268 =
         0.02851   -0.00414    0.01776    0.00506
AFIX  43
H18   2    0.178295    0.735620    0.538177    11.00000   -1.20000
AFIX   0
C19   1    0.222287    0.692347    0.486959    11.00000    0.01989    0.03103 =
         0.01671    0.00092    0.01064    0.00712
C20   1    0.155951    0.666634    0.472393    11.00000    0.01878    0.03396 =
         0.01759    0.00075    0.01112    0.00513
C21   1    0.136498    0.544893    0.241869    11.00000    0.01866    0.02914 =
         0.02276    0.00042    0.01316    0.00062
C22   1    0.085597    0.520924    0.202315    11.00000    0.02336    0.02668 =
         0.02795   -0.00153    0.01557   -0.00177
C23   1    0.053215    0.447843    0.125658    11.00000    0.03993    0.02635 =
         0.03664   -0.00076    0.02543    0.00393
AFIX  13
H23   2    0.091920    0.435192    0.185660    11.00000   -1.20000
AFIX   0
C24   1   -0.021211    0.422357    0.058366    11.00000    0.06301    0.02726 =
         0.04368   -0.01070    0.03647   -0.00634
AFIX 137
H24A  2   -0.054585    0.432520   -0.004305    11.00000   -1.50000
H24B  2   -0.066218    0.417313    0.080412    11.00000   -1.50000
H24C  2    0.009672    0.400974    0.056046    11.00000   -1.50000
AFIX   0
C25   1    0.120392    0.458147    0.088349    11.00000    0.04554    0.04703 =
         0.06403   -0.00809    0.04060    0.00250
AFIX 137
H25A  2    0.171125    0.472580    0.134694    11.00000   -1.50000
H25B  2    0.085429    0.471063    0.029893    11.00000   -1.50000
H25C  2    0.147355    0.437352    0.076726    11.00000   -1.50000
AFIX   0
C26   1   -0.029377    0.475679    0.250180    11.00000    0.04109    0.03000 =
         0.03456   -0.00066    0.02711   -0.00388
AFIX  13
H26   2   -0.052573    0.497568    0.264179    11.00000   -1.20000
AFIX   0
C27   1    0.058708    0.465072    0.340436    11.00000    0.06172    0.05978 =
         0.03644    0.01364    0.03177    0.00798
AFIX 137
H27A  2    0.105968    0.483412    0.359619    11.00000   -1.50000
H27B  2    0.084420    0.443780    0.329630    11.00000   -1.50000
H27C  2    0.042123    0.461235    0.389836    11.00000   -1.50000
AFIX   0
C28   1   -0.107205    0.449009    0.223946    11.00000    0.07043    0.04468 =
         0.05842   -0.00992    0.04971   -0.02538
AFIX 137
H28A  2   -0.086515    0.426822    0.211664    11.00000   -1.50000
H28B  2   -0.164032    0.456632    0.167724    11.00000   -1.50000
H28C  2   -0.121067    0.446440    0.275594    11.00000   -1.50000
AFIX   0
C29   1   -0.108488    0.502749    0.047739    11.00000    0.02208    0.03719 =
         0.03033   -0.00054    0.01163   -0.00215
AFIX  13
H29   2   -0.153102    0.483009    0.019527    11.00000   -1.20000
AFIX   0
C30   1   -0.159091    0.530407    0.074371    11.00000    0.04519    0.07530 =
         0.05155    0.01226    0.02338    0.03299
AFIX 137
H30A  2   -0.115761    0.549520    0.106189    11.00000   -1.50000
H30B  2   -0.179878    0.520340    0.116202    11.00000   -1.50000
H30C  2   -0.213870    0.538979    0.017685    11.00000   -1.50000
AFIX   0
C31   1   -0.085473    0.516252   -0.026783    11.00000    0.03336    0.04004 =
         0.03085    0.00723    0.01147   -0.00246
AFIX 137
H31A  2   -0.057190    0.497736   -0.045619    11.00000   -1.50000
H31B  2   -0.041063    0.535500   -0.001092    11.00000   -1.50000
H31C  2   -0.143440    0.524159   -0.081322    11.00000   -1.50000
AFIX   0
C32   1    0.450839    0.763775    0.494241    11.00000    0.02210    0.02984 =
         0.01475   -0.00292    0.00845    0.00403
C33   1    0.484349    0.792010    0.522382    11.00000    0.02665    0.03045 =
         0.01884   -0.00614    0.00900    0.00011
C34   1    0.670596    0.817766    0.668226    11.00000    0.03208    0.03787 =
         0.02863   -0.00252   -0.00028   -0.00414
AFIX  13
H34   2    0.704368    0.838387    0.706554    11.00000   -1.20000
AFIX   0
C35   1    0.670045    0.790386    0.735089    11.00000    0.04582    0.03170 =
         0.03276    0.00182    0.00372    0.00185
AFIX 137
H35A  2    0.634220    0.770271    0.699207    11.00000   -1.50000
H35B  2    0.640682    0.799861    0.770218    11.00000   -1.50000
H35C  2    0.734880    0.783467    0.778717    11.00000   -1.50000
AFIX   0
C36   1    0.725789    0.804941    0.621434    11.00000    0.03092    0.10078 =
         0.05523    0.01340    0.01266    0.01386
AFIX 137
H36A  2    0.729586    0.823272    0.582205    11.00000   -1.50000
H36B  2    0.693942    0.784851    0.582525    11.00000   -1.50000
H36C  2    0.789449    0.798426    0.669383    11.00000   -1.50000
AFIX   0
C37   1    0.552434    0.860388    0.490476    11.00000    0.04412    0.03304 =
         0.02248    0.00041    0.01391    0.00745
AFIX  13
H37   2    0.581493    0.846040    0.460462    11.00000   -1.20000
AFIX   0
C38   1    0.458155    0.872094    0.411392    11.00000    0.05096    0.04480 =
         0.03062    0.00003    0.00340    0.01267
AFIX 137
H38A  2    0.432416    0.890285    0.433982    11.00000   -1.50000
H38B  2    0.414519    0.852534    0.389146    11.00000   -1.50000
H38C  2    0.466609    0.881026    0.359946    11.00000   -1.50000
AFIX   0
C39   1    0.618583    0.891077    0.534111    11.00000    0.05430    0.04388 =
         0.04192    0.00927    0.02115   -0.00853
AFIX 137
H39A  2    0.680665    0.882791    0.581358    11.00000   -1.50000
H39B  2    0.592882    0.906469    0.563608    11.00000   -1.50000
H39C  2    0.624608    0.903643    0.485341    11.00000   -1.50000
AFIX   0
C43   1    0.509326    0.631711    0.238826    11.00000    0.01648    0.02146 =
         0.01710   -0.00334    0.01000   -0.00210
C44   1    0.573045    0.604378    0.264209    11.00000    0.02020    0.01903 =
         0.02115   -0.00143    0.01164   -0.00160
AFIX  43
H44   2    0.579790    0.589104    0.312459    11.00000   -1.20000
AFIX   0
C45   1    0.626900    0.599064    0.220195    11.00000    0.01820    0.02094 =
         0.02708   -0.00623    0.01300   -0.00074
C46   1    0.615573    0.622185    0.149706    11.00000    0.02589    0.02988 =
         0.02782   -0.00710    0.02054   -0.00323
AFIX  43
H46   2    0.651480    0.618767    0.118750    11.00000   -1.20000
AFIX   0
C47   1    0.553692    0.649987    0.123286    11.00000    0.02760    0.02848 =
         0.01802   -0.00281    0.01465   -0.00315
C48   1    0.499904    0.654118    0.168279    11.00000    0.02173    0.02297 =
         0.01814   -0.00044    0.01061    0.00272
AFIX  43
H48   2    0.456095    0.672570    0.150353    11.00000   -1.20000
AFIX   0
C49   1    0.694368    0.568238    0.244130    11.00000    0.02470    0.02288 =
         0.04309   -0.00617    0.01919    0.00335
C50   1    0.703408    0.547881    0.327886    11.00000    0.04831    0.03026 =
         0.05020    0.00823    0.02361    0.01752
AFIX 137
H50A  2    0.641523    0.538922    0.313825    11.00000   -1.50000
H50B  2    0.727387    0.563011    0.382669    11.00000   -1.50000
H50C  2    0.747121    0.528635    0.340957    11.00000   -1.50000
AFIX   0
C51   1    0.656241    0.544078    0.159750    11.00000    0.04497    0.03223 =
         0.05452   -0.01440    0.02857    0.00234
AFIX 137
H51A  2    0.652550    0.556440    0.105846    11.00000   -1.50000
H51B  2    0.593316    0.536069    0.144961    11.00000   -1.50000
H51C  2    0.698416    0.524236    0.174353    11.00000   -1.50000
AFIX   0
C52   1    0.793074    0.580987    0.267092    11.00000    0.02560    0.03499 =
         0.07598   -0.00784    0.02657    0.00480
AFIX 137
H52A  2    0.817502    0.596465    0.321199    11.00000   -1.50000
H52B  2    0.789078    0.593396    0.213120    11.00000   -1.50000
H52C  2    0.835430    0.561209    0.281562    11.00000   -1.50000
AFIX   0
C53   1    0.540317    0.675640    0.045974    11.00000    0.04641    0.04115 =
         0.02445    0.00543    0.02281    0.00008
C54   1    0.438224    0.672199   -0.034798    11.00000    0.06732    0.05531 =
         0.02195    0.00761    0.01075   -0.00339
AFIX 137
H54A  2    0.394289    0.678777   -0.012560    11.00000   -1.50000
H54B  2    0.426360    0.648272   -0.056704    11.00000   -1.50000
H54C  2    0.429236    0.687364   -0.086388    11.00000   -1.50000
AFIX   0
C55   1    0.607902    0.669628    0.008687    11.00000    0.10777    0.07623 =
         0.07357    0.03219    0.07831    0.02463
AFIX 137
H55A  2    0.596404    0.646821   -0.020581    11.00000   -1.50000
H55B  2    0.672760    0.670825    0.060274    11.00000   -1.50000
H55C  2    0.598352    0.687340   -0.037803    11.00000   -1.50000
AFIX   0
C56   1    0.553219    0.712707    0.083386    11.00000    0.05115    0.03637 =
         0.03344    0.00990    0.02030   -0.00390
AFIX 137
H56A  2    0.617000    0.715452    0.136114    11.00000   -1.50000
H56B  2    0.507133    0.717395    0.104284    11.00000   -1.50000
H56C  2    0.543749    0.728909    0.033612    11.00000   -1.50000
AFIX   0
C57   1    0.086470    0.674915    0.505387    11.00000    0.02209    0.03229 =
         0.02631   -0.00453    0.01704   -0.00063
C58   1   -0.003580    0.685698    0.442603    11.00000    0.02379    0.03533 =
         0.02329   -0.00621    0.01472   -0.00112
AFIX  43
H58   2   -0.022174    0.686810    0.377920    11.00000   -1.20000
AFIX   0
C59   1   -0.068084    0.695034    0.472485    11.00000    0.02107    0.02551 =
         0.03185   -0.00871    0.01749   -0.00475
C60   1   -0.039195    0.692359    0.567604    11.00000    0.03109    0.02444 =
         0.03411   -0.00784    0.02640   -0.00608
AFIX  43
H60   2   -0.082454    0.698160    0.588794    11.00000   -1.20000
AFIX   0
C61   1    0.051466    0.681408    0.633034    11.00000    0.03523    0.02205 =
         0.02679   -0.00505    0.02301   -0.00408
C62   1    0.114323    0.672996    0.600613    11.00000    0.02549    0.02974 =
         0.02491   -0.00112    0.01577    0.00154
AFIX  43
H62   2    0.176548    0.665910    0.643782    11.00000   -1.20000
AFIX   0
C63   1   -0.167404    0.706542    0.400414    11.00000    0.02034    0.02953 =
         0.03487   -0.00868    0.01643   -0.00178
C64   1   -0.224432    0.674917    0.346183    11.00000    0.02560    0.03818 =
         0.04846   -0.01663    0.01620   -0.00508
AFIX 137
H64A  2   -0.227518    0.658364    0.389842    11.00000   -1.50000
H64B  2   -0.193908    0.664103    0.313738    11.00000   -1.50000
H64C  2   -0.288309    0.682077    0.300316    11.00000   -1.50000
AFIX   0
C65   1   -0.163340    0.731706    0.330077    11.00000    0.02969    0.04255 =
         0.04644    0.00197    0.02196    0.00391
AFIX 137
H65A  2   -0.136169    0.720035    0.295619    11.00000   -1.50000
H65B  2   -0.124140    0.751558    0.363619    11.00000   -1.50000
H65C  2   -0.227118    0.739589    0.286091    11.00000   -1.50000
AFIX   0
C66   1   -0.218746    0.724873    0.445972    11.00000    0.02501    0.04104 =
         0.04799   -0.01056    0.02257    0.00044
AFIX 137
H66A  2   -0.179860    0.743939    0.484853    11.00000   -1.50000
H66B  2   -0.230041    0.708470    0.484983    11.00000   -1.50000
H66C  2   -0.279066    0.733895    0.397122    11.00000   -1.50000
AFIX   0
C121  1    0.683422    0.553345    0.774083    11.00000    0.02819    0.03179 =
         0.04773    0.00538    0.00225    0.01363
AFIX  43
H121  2    0.701723    0.538347    0.739876    11.00000   -1.20000
AFIX   0
C122  1    0.720660    0.586577    0.806987    11.00000    0.02178    0.03586 =
         0.03494    0.00676   -0.00285    0.00812
AFIX  43
H122  2    0.767566    0.597900    0.798148    11.00000   -1.20000
AFIX   0
C123  1    0.675370    0.599941    0.855533    11.00000    0.04270    0.04459 =
         0.02379    0.00680   -0.00330    0.01754
AFIX  43
H123  2    0.686635    0.621786    0.885298    11.00000   -1.20000
AFIX   0
C124  1    0.610860    0.575046    0.851651    11.00000    0.04052    0.07824 =
         0.03084    0.03071    0.00880    0.02313
AFIX  43
H124  2    0.571020    0.577100    0.878781    11.00000   -1.20000
AFIX   0
C125  1    0.615280    0.546294    0.800318    11.00000    0.03502    0.04225 =
         0.05223    0.02469    0.00125    0.00681
AFIX  43
H125  2    0.578476    0.525912    0.786326    11.00000   -1.20000
AFIX   0
SAME 0.01 0.04 P101 > C112
PART 3
P301  7    0.424120    0.575544    0.650582    61.00000    0.01985    0.02339 =
         0.02021    0.00803    0.01106    0.00408
P302  7    0.564255    0.581144    0.575369    61.00000    0.03035    0.00992 =
         0.03368    0.00203    0.01977    0.00393
P303  7    0.551400    0.642941    0.696207    61.00000    0.03215    0.02386 =
         0.01098    0.00033   -0.00100    0.00448
O301  6    0.358131    0.599856    0.575082    61.00000    0.02519    0.02279 =
         0.02045   -0.00136    0.01276    0.00806
O302  6    0.485737    0.596836    0.487793    61.00000    0.01721    0.02572 =
         0.02363    0.00497    0.01605    0.00724
O303  6    0.489631    0.656354    0.598073    61.00000    0.03148    0.02144 =
         0.01219   -0.00035    0.00642    0.00093
O304  6    0.386517    0.567651    0.723099    61.00000    0.02926    0.04586 =
         0.02859    0.00971    0.01483    0.00332
O305  6    0.408352    0.538050    0.606824    61.00000    0.03805    0.02875 =
         0.05881   -0.00591    0.01527    0.00506
O306  6    0.565890    0.539858    0.560628    61.00000    0.06113    0.02137 =
         0.05032    0.00990    0.03423    0.02024
O307  6    0.664060    0.596860    0.593886    61.00000    0.02292    0.04796 =
         0.05749    0.03572    0.02174    0.01540
O308  6    0.655806    0.660219    0.736701    61.00000    0.04443    0.02795 =
         0.01800   -0.00200   -0.01333    0.00098
O309  6    0.507797    0.657798    0.757914    61.00000    0.03608    0.04961 =
         0.01784   -0.01158   -0.00483    0.02021
C301  1    0.354208    0.595131    0.760866    61.00000    0.02926    0.04586 =
         0.02859    0.00971    0.01483    0.00332
AFIX  23
H30D  2    0.294490    0.605073    0.711559    61.00000   -1.20000
H30E  2    0.401870    0.613690    0.787444    61.00000   -1.20000
AFIX   0
C302  1    0.339770    0.578373    0.836336    61.00000    0.02926    0.04586 =
         0.02859    0.00971    0.01483    0.00332
AFIX 137
H30F  2    0.286562    0.562339    0.807658    61.00000   -1.50000
H30G  2    0.326558    0.596157    0.870899    61.00000   -1.50000
H30H  2    0.396832    0.565758    0.879379    61.00000   -1.50000
AFIX   0
C303  1    0.318543    0.522543    0.543898    61.00000    0.03805    0.02875 =
         0.05881   -0.00591    0.01527    0.00506
AFIX  23
H30I  2    0.286828    0.536724    0.486487    61.00000   -1.20000
H30J  2    0.278463    0.522689    0.574029    61.00000   -1.20000
AFIX   0
C304  1    0.326527    0.486909    0.517604    61.00000    0.03805    0.02875 =
         0.05881   -0.00591    0.01527    0.00506
AFIX 137
H30K  2    0.334216    0.487131    0.461811    61.00000   -1.50000
H30L  2    0.269397    0.474083    0.504262    61.00000   -1.50000
H30M  2    0.381282    0.475797    0.569239    61.00000   -1.50000
AFIX   0
C305  1    0.554810    0.528824    0.470998    61.00000    0.06113    0.02137 =
         0.05032    0.00990    0.03423    0.02024
AFIX  23
H30N  2    0.615908    0.520395    0.479328    61.00000   -1.20000
H30O  2    0.534857    0.548639    0.427407    61.00000   -1.20000
AFIX   0
C306  1    0.481851    0.500306    0.429873    61.00000    0.06113    0.02137 =
         0.05032    0.00990    0.03423    0.02024
AFIX 137
H30P  2    0.421025    0.508873    0.420167    61.00000   -1.50000
H30Q  2    0.501753    0.480699    0.473051    61.00000   -1.50000
H30R  2    0.475704    0.492947    0.369866    61.00000   -1.50000
AFIX   0
C307  1    0.656919    0.625182    0.532035    61.00000    0.02292    0.04796 =
         0.05749    0.03572    0.02174    0.01540
AFIX  23
H30S  2    0.625767    0.645308    0.542512    61.00000   -1.20000
H30T  2    0.619714    0.618035    0.465790    61.00000   -1.20000
AFIX   0
C308  1    0.754263    0.634020    0.554689    61.00000    0.02292    0.04796 =
         0.05749    0.03572    0.02174    0.01540
AFIX 137
H30U  2    0.787172    0.613109    0.552917    61.00000   -1.50000
H30V  2    0.787488    0.644185    0.617366    61.00000   -1.50000
H30W  2    0.752623    0.650623    0.508793    61.00000   -1.50000
AFIX   0
C309  1    0.682560    0.695155    0.732170    61.00000    0.04443    0.02795 =
         0.01800   -0.00200   -0.01333    0.00098
AFIX  23
H30X  2    0.644043    0.703183    0.666870    61.00000   -1.20000
H30Y  2    0.664984    0.709430    0.771441    61.00000   -1.20000
AFIX   0
C310  1    0.777440    0.702044    0.759606    61.00000    0.04443    0.02795 =
         0.01800   -0.00200   -0.01333    0.00098
AFIX 137
H31D  2    0.799764    0.685607    0.729259    61.00000   -1.50000
H31E  2    0.815468    0.699784    0.827660    61.00000   -1.50000
H31F  2    0.783205    0.725543    0.741017    61.00000   -1.50000
AFIX   0
C311  1    0.428700    0.681235    0.720622    61.00000    0.03608    0.04961 =
         0.01784   -0.01158   -0.00483    0.02021
AFIX  23
H31G  2    0.392987    0.677646    0.754619    61.00000   -1.20000
H31H  2    0.386418    0.675356    0.654162    61.00000   -1.20000
AFIX   0
C312  1    0.454118    0.718263    0.726711    61.00000    0.03608    0.04961 =
         0.01784   -0.01158   -0.00483    0.02021
AFIX 137
H31I  2    0.486903    0.722409    0.690781    61.00000   -1.50000
H31J  2    0.495434    0.724521    0.792282    61.00000   -1.50000
H31K  2    0.396794    0.732296    0.701087    61.00000   -1.50000
AFIX   0
SAME 0.01 0.04 P101 > C112
PART 0
PART 2
P201  7    0.454027    0.620798    0.704499    51.00000    0.02740    0.03870 =
         0.01808   -0.00010    0.00964    0.00412
P202  7    0.498667    0.563691    0.596860    51.00000    0.04776    0.02647 =
         0.02044    0.00294    0.01589    0.01196
P203  7    0.607880    0.632553    0.649464    51.00000    0.02013    0.04041 =
         0.02308    0.00475    0.00690    0.00547
O201  6    0.374247    0.627762    0.607115    51.00000    0.02379    0.04388 =
         0.01927    0.00600    0.01452    0.01354
O202  6    0.430753    0.581672    0.506966    51.00000    0.03412    0.03256 =
         0.02100   -0.00203    0.01179    0.01062
O203  6    0.525716    0.650165    0.568313    51.00000    0.01843    0.03721 =
         0.02520    0.00928    0.00552    0.00181
O204  6    0.485227    0.656584    0.760498    51.00000    0.03520    0.03962 =
         0.02230    0.00430    0.01583    0.01066
O205  6    0.416157    0.597481    0.759295    51.00000    0.03520    0.03962 =
         0.02230    0.00430    0.01583    0.01066
O206  6    0.440033    0.534150    0.614552    51.00000    0.03520    0.03962 =
         0.02230    0.00430    0.01583    0.01066
O207  6    0.573203    0.543226    0.575026    51.00000    0.03520    0.03962 =
         0.02230    0.00430    0.01583    0.01066
O208  6    0.674999    0.614996    0.614207    51.00000    0.03520    0.03962 =
         0.02230    0.00430    0.01583    0.01066
O209  6    0.672763    0.660664    0.723178    51.00000    0.03520    0.03962 =
         0.02230    0.00430    0.01583    0.01066
C201  1    0.446355    0.691402    0.733020    51.00000    0.03520    0.03962 =
         0.02230    0.00430    0.01583    0.01066
AFIX  23
H20A  2    0.397380    0.695147    0.751484    51.00000   -1.20000
H20B  2    0.416304    0.693691    0.664187    51.00000   -1.20000
AFIX   0
C202  1    0.522048    0.718351    0.778487    51.00000    0.03520    0.03962 =
         0.02230    0.00430    0.01583    0.01066
AFIX 137
H20C  2    0.512147    0.736588    0.733175    51.00000   -1.50000
H20D  2    0.583856    0.707739    0.799626    51.00000   -1.50000
H20E  2    0.519375    0.728255    0.832233    51.00000   -1.50000
AFIX   0
C203  1    0.322708    0.586768    0.738621    51.00000    0.03520    0.03962 =
         0.02230    0.00430    0.01583    0.01066
AFIX  23
H20F  2    0.290688    0.575411    0.676650    51.00000   -1.20000
H20G  2    0.285197    0.607197    0.736430    51.00000   -1.20000
AFIX   0
C204  1    0.328709    0.562630    0.811006    51.00000    0.03520    0.03962 =
         0.02230    0.00430    0.01583    0.01066
AFIX 137
H20H  2    0.333879    0.538990    0.792905    51.00000   -1.50000
H20I  2    0.271966    0.564737    0.817302    51.00000   -1.50000
H20J  2    0.384269    0.568132    0.870882    51.00000   -1.50000
AFIX   0
C205  1    0.343226    0.528160    0.587245    51.00000    0.03520    0.03962 =
         0.02230    0.00430    0.01583    0.01066
AFIX  23
H20K  2    0.298587    0.538742    0.526570    51.00000   -1.20000
H20L  2    0.326421    0.534047    0.636153    51.00000   -1.20000
AFIX   0
C206  1    0.359358    0.489940    0.581028    51.00000    0.03520    0.03962 =
         0.02230    0.00430    0.01583    0.01066
AFIX 137
H20M  2    0.299930    0.477483    0.559673    51.00000   -1.50000
H20N  2    0.405902    0.481392    0.642807    51.00000   -1.50000
H20O  2    0.382656    0.486271    0.536592    51.00000   -1.50000
AFIX   0
C207  1    0.519527    0.522282    0.494341    51.00000    0.03520    0.03962 =
         0.02230    0.00430    0.01583    0.01066
AFIX  23
H20P  2    0.457337    0.533313    0.456360    51.00000   -1.20000
H20Q  2    0.508443    0.499722    0.515557    51.00000   -1.20000
AFIX   0
C208  1    0.561000    0.515983    0.433653    51.00000    0.03520    0.03962 =
         0.02230    0.00430    0.01583    0.01066
AFIX 137
H20R  2    0.531938    0.495524    0.395179    51.00000   -1.50000
H20S  2    0.628917    0.512229    0.472223    51.00000   -1.50000
H20T  2    0.549851    0.535987    0.393014    51.00000   -1.50000
AFIX   0
C209  1    0.682189    0.604913    0.533352    51.00000    0.03520    0.03962 =
         0.02230    0.00430    0.01583    0.01066
AFIX  23
H20U  2    0.686175    0.579466    0.532565    51.00000   -1.20000
H20V  2    0.623805    0.611942    0.476600    51.00000   -1.20000
AFIX   0
C210  1    0.758542    0.618702    0.528867    51.00000    0.03520    0.03962 =
         0.02230    0.00430    0.01583    0.01066
AFIX 137
H21A  2    0.741159    0.641142    0.497499    51.00000   -1.50000
H21B  2    0.777140    0.603101    0.493611    51.00000   -1.50000
H21C  2    0.811323    0.621614    0.592320    51.00000   -1.50000
AFIX   0
C211  1    0.670981    0.697713    0.718926    51.00000    0.03520    0.03962 =
         0.02230    0.00430    0.01583    0.01066
AFIX  23
H21D  2    0.625177    0.707480    0.736082    51.00000   -1.20000
H21E  2    0.656286    0.706135    0.656164    51.00000   -1.20000
AFIX   0
C212  1    0.771117    0.705912    0.791357    51.00000    0.03520    0.03962 =
         0.02230    0.00430    0.01583    0.01066
AFIX 137
H21F  2    0.796194    0.723777    0.767165    51.00000   -1.50000
H21G  2    0.809746    0.685074    0.805392    51.00000   -1.50000
H21H  2    0.772424    0.714207    0.848538    51.00000   -1.50000
AFIX   0
PART 0
PART 1
P101  7    0.428473    0.588011    0.665188    21.00000    0.01908    0.02696 =
         0.02231    0.00975    0.01078    0.00353
P102  7    0.566307    0.580254    0.582141    21.00000    0.01663    0.02787 =
         0.02839    0.01286    0.01406    0.00997
P103  7    0.564366    0.646036    0.686646    21.00000    0.02627    0.01999 =
         0.01519    0.00207    0.00426    0.00614
O101  6    0.360189    0.609345    0.583554    21.00000    0.01491    0.02244 =
         0.01801    0.00178    0.00815    0.00669
O102  6    0.481339    0.593867    0.496088    21.00000    0.02292    0.02187 =
         0.01999    0.00103    0.01423    0.00142
O103  6    0.499121    0.659627    0.589949    21.00000    0.01988    0.01689 =
         0.01525    0.00158    0.00353    0.00313
O104  6    0.416252    0.597030    0.754068    21.00000    0.01975    0.06702 =
         0.02640    0.01610    0.01108    0.00660
O105  6    0.389244    0.549270    0.645759    21.00000    0.03740    0.02764 =
         0.04994    0.01238    0.02011   -0.00444
O106  6    0.572933    0.539489    0.568292    21.00000    0.09547    0.03293 =
         0.03539    0.00823    0.02797    0.02798
O107  6    0.657561    0.589408    0.572282    21.00000    0.02608    0.03694 =
         0.04093    0.01617    0.01521    0.00880
O108  6    0.669037    0.659847    0.719695    21.00000    0.03880    0.03673 =
         0.03627    0.00665    0.00306    0.00215
O109  6    0.542747    0.664787    0.761626    21.00000    0.03198    0.04072 =
         0.01557   -0.00381   -0.00043    0.01540
C101  1    0.324339    0.600928    0.748311    21.00000    0.01975    0.06702 =
         0.02640    0.01610    0.01108    0.00660
AFIX  23
H10A  2    0.274273    0.595187    0.684290    21.00000   -1.20000
H10B  2    0.315583    0.625187    0.761217    21.00000   -1.20000
AFIX   0
C102  1    0.316155    0.577960    0.816820    21.00000    0.01975    0.06702 =
         0.02640    0.01610    0.01108    0.00660
AFIX 137
H10C  2    0.319341    0.553852    0.800720    21.00000   -1.50000
H10D  2    0.255861    0.582149    0.815073    21.00000   -1.50000
H10E  2    0.367872    0.582752    0.879789    21.00000   -1.50000
AFIX   0
C103  1    0.338617    0.536728    0.549672    21.00000    0.03740    0.02764 =
         0.04994    0.01238    0.02011   -0.00444
AFIX  23
H10F  2    0.373532    0.543196    0.516476    21.00000   -1.20000
H10G  2    0.275716    0.547680    0.516869    21.00000   -1.20000
AFIX   0
C104  1    0.327667    0.498671    0.547587    21.00000    0.03740    0.02764 =
         0.04994    0.01238    0.02011   -0.00444
AFIX 137
H10H  2    0.287952    0.491049    0.482885    21.00000   -1.50000
H10I  2    0.298131    0.492115    0.585159    21.00000   -1.50000
H10J  2    0.389695    0.487746    0.573343    21.00000   -1.50000
AFIX   0
C105  1    0.567833    0.524872    0.485357    21.00000    0.09547    0.03293 =
         0.03539    0.00823    0.02797    0.02798
AFIX  23
H10K  2    0.613979    0.505821    0.503697    21.00000   -1.20000
H10L  2    0.586213    0.542684    0.453966    21.00000   -1.20000
AFIX   0
C106  1    0.471663    0.511247    0.416519    21.00000    0.09547    0.03293 =
         0.03539    0.00823    0.02797    0.02798
AFIX 137
H10M  2    0.475923    0.498062    0.367635    21.00000   -1.50000
H10N  2    0.428081    0.530578    0.388057    21.00000   -1.50000
H10O  2    0.448554    0.496255    0.449177    21.00000   -1.50000
AFIX   0
C107  1    0.670512    0.621996    0.536680    21.00000    0.02608    0.03694 =
         0.04093    0.01617    0.01521    0.00880
AFIX  23
H10P  2    0.642832    0.640908    0.556048    21.00000   -1.20000
H10Q  2    0.638362    0.621404    0.467489    21.00000   -1.20000
AFIX   0
C108  1    0.772882    0.628101    0.574401    21.00000    0.02608    0.03694 =
         0.04093    0.01617    0.01521    0.00880
AFIX 137
H10R  2    0.782284    0.650078    0.550583    21.00000   -1.50000
H10S  2    0.799740    0.609373    0.554646    21.00000   -1.50000
H10T  2    0.804160    0.628879    0.642859    21.00000   -1.50000
AFIX   0
C109  1    0.682096    0.694842    0.699085    21.00000    0.03880    0.03673 =
         0.03627    0.00665    0.00306    0.00215
AFIX  23
H10U  2    0.643657    0.698712    0.630889    21.00000   -1.20000
H10V  2    0.658724    0.710630    0.730771    21.00000   -1.20000
AFIX   0
C110  1    0.775622    0.703035    0.726882    21.00000    0.03880    0.03673 =
         0.03627    0.00665    0.00306    0.00215
AFIX 137
H11A  2    0.796869    0.689636    0.689852    21.00000   -1.50000
H11B  2    0.815072    0.697539    0.793314    21.00000   -1.50000
H11C  2    0.780626    0.727686    0.717005    21.00000   -1.50000
AFIX   0
C111  1    0.457286    0.684244    0.733769    21.00000    0.03198    0.04072 =
         0.01557   -0.00381   -0.00043    0.01540
AFIX  23
H11D  2    0.428880    0.677688    0.773059    21.00000   -1.20000
H11E  2    0.411232    0.679193    0.667714    21.00000   -1.20000
AFIX   0
C112  1    0.480854    0.721873    0.745208    21.00000    0.03198    0.04072 =
         0.01557   -0.00381   -0.00043    0.01540
AFIX 137
H11F  2    0.499495    0.728960    0.699059    21.00000   -1.50000
H11G  2    0.532903    0.726134    0.808352    21.00000   -1.50000
H11H  2    0.425582    0.735144    0.735696    21.00000   -1.50000
AFIX   0
SAME 0.02 0.04 C67 C68 C69 C70
PART 0
PART 2
C67A  1    0.090093    0.677600    0.744379   -41.00000    0.03709    0.03221 =
         0.01350   -0.00434    0.01885   -0.00410
C68A  1    0.050158    0.643619    0.755395   -41.00000    0.07713    0.04839 =
         0.02791   -0.00989    0.02694   -0.02973
AFIX 137
H68A  2    0.069784    0.625006    0.728155   -41.00000   -1.50000
H68B  2   -0.018744    0.644938    0.723169   -41.00000   -1.50000
H68C  2    0.073663    0.638983    0.821970   -41.00000   -1.50000
AFIX   0
C69A  1    0.196522    0.677058    0.804373   -41.00000    0.03355    0.06173 =
         0.02170    0.00226    0.01203    0.00147
AFIX 137
H69A  2    0.222611    0.698840    0.796822   -41.00000   -1.50000
H69B  2    0.222316    0.657897    0.784878   -41.00000   -1.50000
H69C  2    0.213344    0.674085    0.870148   -41.00000   -1.50000
AFIX   0
C70A  1    0.052173    0.707941    0.776002   -41.00000    0.05239    0.04897 =
         0.02192   -0.00976    0.01667    0.00853
AFIX 137
H70A  2   -0.016513    0.706207    0.746862   -41.00000   -1.50000
H70B  2    0.069086    0.729622    0.757188   -41.00000   -1.50000
H70C  2    0.079674    0.707417    0.844196   -41.00000   -1.50000
AFIX   0
SAME 0.02 0.04 C40 C41 C42
C40A  1    0.473136    0.855661    0.628074   -31.00000    0.04463    0.01664 =
         0.03967   -0.00332    0.03052   -0.00093
AFIX  13
H40A  2    0.505129    0.877722    0.658600   -31.00000   -1.20000
AFIX   0
C41A  1    0.467930    0.832175    0.701013   -31.00000    0.05459    0.06290 =
         0.03442    0.00080    0.02412   -0.00587
AFIX 137
H41A  2    0.531738    0.825607    0.748499   -31.00000   -1.50000
H41B  2    0.431737    0.811422    0.670171   -31.00000   -1.50000
H41C  2    0.436996    0.844516    0.730893   -31.00000   -1.50000
AFIX   0
C42A  1    0.371853    0.863294    0.552459   -31.00000    0.05040    0.05665 =
         0.05142    0.01517    0.03457    0.01828
AFIX 137
H42A  2    0.340349    0.841697    0.522524   -31.00000   -1.50000
H42B  2    0.372616    0.878734    0.505442   -31.00000   -1.50000
H42C  2    0.337808    0.874334    0.581045   -31.00000   -1.50000
AFIX   0
PART 0
PART 1
C67   1    0.075693    0.678303    0.731969    41.00000    0.02442    0.02275 =
         0.02484   -0.00431    0.01205   -0.00199
C68   1    0.095304    0.640204    0.761521    41.00000    0.05727    0.03746 =
         0.02737    0.00607    0.02872    0.00986
AFIX 137
H68D  2    0.142793    0.631167    0.746667    41.00000   -1.50000
H68E  2    0.037024    0.626890    0.727745    41.00000   -1.50000
H68F  2    0.118578    0.638308    0.828961    41.00000   -1.50000
AFIX   0
C69   1    0.163280    0.699800    0.790127    41.00000    0.04640    0.07432 =
         0.02031   -0.00962    0.01897   -0.02284
AFIX 137
H69D  2    0.149460    0.724113    0.772545    41.00000   -1.50000
H69E  2    0.214214    0.692060    0.778738    41.00000   -1.50000
H69F  2    0.182640    0.697086    0.856597    41.00000   -1.50000
AFIX   0
C70   1   -0.000212    0.691153    0.755888    41.00000    0.04481    0.03686 =
         0.02562   -0.00013    0.02470    0.00725
AFIX 137
H70D  2   -0.057766    0.677527    0.721180    41.00000   -1.50000
H70E  2   -0.013918    0.715485    0.738472    41.00000   -1.50000
H70F  2    0.022970    0.688589    0.823162    41.00000   -1.50000
AFIX   0
C40   1    0.492593    0.848836    0.651716    31.00000    0.04742    0.02008 =
         0.02534   -0.00138    0.01422    0.00492
AFIX  13
H40   2    0.546729    0.855499    0.713610    31.00000   -1.20000
AFIX   0
C41   1    0.434280    0.823871    0.674277    31.00000    0.07974    0.04090 =
         0.05486   -0.00846    0.05290   -0.00428
AFIX 137
H41D  2    0.473090    0.803992    0.708194    31.00000   -1.50000
H41E  2    0.380053    0.816037    0.616039    31.00000   -1.50000
H41F  2    0.412126    0.835500    0.713135    31.00000   -1.50000
AFIX   0
C42   1    0.435547    0.882319    0.611528    31.00000    0.04849    0.04218 =
         0.04036    0.00301    0.02361    0.01566
AFIX 137
H42D  2    0.381315    0.877585    0.550040    31.00000   -1.50000
H42E  2    0.475683    0.899764    0.605186    31.00000   -1.50000
H42F  2    0.413460    0.890846    0.653865    31.00000   -1.50000
AFIX   0
HKLF 4

REM  2016ncs0852d in Cc #9
REM R1 =  0.0191 for   20621 Fo > 4sig(Fo)  and  0.0191 for all   20662 data
REM   1266 parameters refined using   4110 restraints

END

WGHT      0.0254      6.1074

REM Highest difference peak  0.668,  deepest hole -0.451,  1-sigma level  0.043
Q1    1   0.3685  0.6154  0.4605  11.00000  0.05    0.67
Q2    1   0.6000  0.8202  0.6074  11.00000  0.05    0.48
Q3    1   0.3274  0.6510  0.4339  11.00000  0.05    0.39
Q4    1   0.4093  0.6481  0.4926  11.00000  0.05    0.32
Q5    1   0.6363  0.6683  0.7518  11.00000  0.05    0.28
Q6    1   0.5901  0.6089  0.7364  11.00000  0.05    0.27
Q7    1   0.6100  0.5518  0.5753  11.00000  0.05    0.27
Q8    1   0.5586  0.8365  0.7016  11.00000  0.05    0.26
Q9    1   0.6396  0.6788  0.8158  11.00000  0.05    0.25
Q10   1   0.5121  0.8135  0.5530  11.00000  0.05    0.24
Q11   1  -0.0098  0.4814  0.2079  11.00000  0.05    0.23
Q12   1   0.3888  0.6025  0.6305  11.00000  0.05    0.23
Q13   1   0.3649  0.7290  0.4581  11.00000  0.05    0.22
Q14   1   0.2719  0.6886  0.4912  11.00000  0.05    0.22
Q15   1   0.4999  0.6786  0.3419  11.00000  0.05    0.22
Q16   1   0.5009  0.5841  0.6970  11.00000  0.05    0.22
Q17   1   0.2902  0.5078  0.5117  11.00000  0.05    0.22
Q18   1   0.4595  0.8619  0.8110  11.00000  0.05    0.21
Q19   1   0.0299  0.5083  0.1628  11.00000  0.05    0.21
Q20   1   0.5594  0.5725  0.7302  11.00000  0.05    0.21
Q21   1   0.0763  0.6569  0.7279  11.00000  0.05    0.21
Q22   1   0.3710  0.5974  0.2303  11.00000  0.05    0.21
Q23   1   0.0692  0.6855  0.6809  11.00000  0.05    0.21
Q24   1   0.7145  0.7035  0.8369  11.00000  0.05    0.20
Q25   1   0.5990  0.8332  0.6623  11.00000  0.05    0.20
Q26   1   0.5291  0.6143  0.2405  11.00000  0.05    0.20
Q27   1   0.1178  0.5877  0.3379  11.00000  0.05    0.20
Q28   1   0.4529  0.6906  0.4170  11.00000  0.05    0.19
Q29   1   0.4796  0.6347  0.2634  11.00000  0.05    0.19
Q30   1   0.5878  0.5979  0.2302  11.00000  0.05    0.19
Q31   1   0.1995  0.5791  0.3357  11.00000  0.05    0.19
Q32   1   0.4882  0.6593 -0.0309  11.00000  0.05    0.19
Q33   1   0.2336  0.5817  0.2782  11.00000  0.05    0.19
Q34   1   0.4321  0.7470  0.4754  11.00000  0.05    0.19
Q35   1  -0.0531  0.6927  0.5214  11.00000  0.05    0.19
Q36   1   0.4399  0.6719  0.3573  11.00000  0.05    0.19
Q37   1   0.1684  0.6309  0.4001  11.00000  0.05    0.19
Q38   1   0.2641  0.7351  0.5250  11.00000  0.05    0.19
Q39   1   0.6899  0.6280  0.6160  11.00000  0.05    0.18
Q40   1   0.2320  0.7107  0.5066  11.00000  0.05    0.18
;
_shelx_res_checksum              88738
_olex2_diffrn_ambient_temperature_device 'Oxford Cryosystems'
_olex2_submission_special_instructions 'No special instructions were received'
_oxdiff_exptl_absorpt_empirical_details 
;
Empirical correction (ABSPACK) includes:
- Absorption correction using spherical harmonics
- Frame scaling
- Detector area scaling
;
_oxdiff_exptl_absorpt_empirical_full_max 1.584
_oxdiff_exptl_absorpt_empirical_full_min 0.713
loop_
_twin_individual_id
_twin_individual_mass_fraction_refined
1 0.502(4)
2 0.498(4)

####################################################################### 
# 
# This file contains crystal structure data downloaded from the 
# Cambridge Structural Database (CSD) hosted by the Cambridge 
# Crystallographic Data Centre (CCDC).
# 
# Full information about CCDC data access policies and citation 
# guidelines are available at http://www.ccdc.cam.ac.uk/access/V1 
# 
# Audit and citation data items may have been added by the CCDC. 
# Please retain this information to preserve the provenance of 
# this file and to allow appropriate attribution of the data. 
# 
#######################################################################

data_P1Y
_database_code_depnum_ccdc_archive 'CCDC 1565184'
_audit_update_record             
;
2017-07-27 deposited with the CCDC.
2018-10-18 downloaded from the CCDC.
;
_audit_creation_date             2017-06-14
_audit_creation_method           
;
Olex2 1.2-alpha
(compiled 2017.06.07 svn.r3419 for OlexSys, GUI svn.r5353)
;
#2017ncs0024
_shelx_SHELXL_version_number     2014/7
_chemical_name_common            ?
_chemical_name_systematic        ?
_chemical_formula_moiety         'C87 H127 Co N4 O9 P3 Si2 Y'
_chemical_formula_sum            'C87 H127 Co N4 O9 P3 Si2 Y'
_chemical_formula_weight         1669.85
_chemical_melting_point          ?
_chemical_oxdiff_formula         C60H88(C12H18)2CoYN4O9P3Si2
_chemical_oxdiff_usercomment     Y-Por
loop_
_atom_type_symbol
_atom_type_description
_atom_type_scat_dispersion_real
_atom_type_scat_dispersion_imag
_atom_type_scat_source
C C 0.0181 0.0091 'International Tables Vol C Tables 4.2.6.8 and 6.1.1.4'
H H 0.0000 0.0000 'International Tables Vol C Tables 4.2.6.8 and 6.1.1.4'
Co Co -2.3653 3.6143 'International Tables Vol C Tables 4.2.6.8 and 6.1.1.4'
N N 0.0311 0.0180 'International Tables Vol C Tables 4.2.6.8 and 6.1.1.4'
O O 0.0492 0.0322 'International Tables Vol C Tables 4.2.6.8 and 6.1.1.4'
P P 0.2955 0.4335 'International Tables Vol C Tables 4.2.6.8 and 6.1.1.4'
Si Si 0.2541 0.3302 'International Tables Vol C Tables 4.2.6.8 and 6.1.1.4'
Y Y -0.2670 2.0244 'International Tables Vol C Tables 4.2.6.8 and 6.1.1.4'

_shelx_space_group_comment       
;
The symmetry employed for this shelxl refinement is uniquely defined
by the following loop, which should always be used as a source of
symmetry information in preference to the above space-group names.
They are only intended as comments.
;
_space_group_crystal_system      monoclinic
_space_group_IT_number           14
_space_group_name_H-M_alt        'P 1 21/c 1'
_space_group_name_Hall           '-P 2ybc'
loop_
_space_group_symop_operation_xyz
'x, y, z'
'-x, y+1/2, -z+1/2'
'-x, -y, -z'
'x, -y-1/2, z-1/2'

_cell_length_a                   18.2660(3)
_cell_length_b                   14.9061(2)
_cell_length_c                   33.9132(5)
_cell_angle_alpha                90
_cell_angle_beta                 104.4550(10)
_cell_angle_gamma                90
_cell_volume                     8941.4(2)
_cell_formula_units_Z            4
_cell_measurement_reflns_used    36251
_cell_measurement_temperature    100(2)
_cell_measurement_theta_max      70.3940
_cell_measurement_theta_min      3.2520
_shelx_estimated_absorpt_T_max   ?
_shelx_estimated_absorpt_T_min   ?
_exptl_absorpt_coefficient_mu    3.517
_exptl_absorpt_correction_T_max  1.00000
_exptl_absorpt_correction_T_min  0.80255
_exptl_absorpt_correction_type   multi-scan
_exptl_absorpt_process_details   
;
CrysAlisPro 1.171.39.9g (Rigaku Oxford Diffraction, 2015)
Empirical absorption correction using spherical harmonics,
 implemented in SCALE3 ABSPACK scaling algorithm.
;
_exptl_absorpt_special_details   ?
_exptl_crystal_colour            'dark purple'
_exptl_crystal_colour_modifier   dark
_exptl_crystal_colour_primary    purple
_exptl_crystal_density_diffrn    1.240
_exptl_crystal_density_meas      ?
_exptl_crystal_density_method    ?
_exptl_crystal_description       'opaque prism'
_exptl_crystal_F_000             3552
_exptl_crystal_preparation       ?
_exptl_crystal_recrystallization_method 
'The material was recrystallised from a mixture of methanol and chlorobenzene by as supplied'
_exptl_crystal_size_max          0.19
_exptl_crystal_size_mid          0.11
_exptl_crystal_size_min          0.06
_exptl_transmission_factor_max   ?
_exptl_transmission_factor_min   ?
_diffrn_reflns_av_R_equivalents  0.0361
_diffrn_reflns_av_unetI/netI     0.0267
_diffrn_reflns_Laue_measured_fraction_full 0.995
_diffrn_reflns_Laue_measured_fraction_max 0.989
_diffrn_reflns_limit_h_max       22
_diffrn_reflns_limit_h_min       -20
_diffrn_reflns_limit_k_max       18
_diffrn_reflns_limit_k_min       -17
_diffrn_reflns_limit_l_max       37
_diffrn_reflns_limit_l_min       -40
_diffrn_reflns_number            93429
_diffrn_reflns_point_group_measured_fraction_full 0.995
_diffrn_reflns_point_group_measured_fraction_max 0.989
_diffrn_reflns_theta_full        67.684
_diffrn_reflns_theta_max         70.075
_diffrn_reflns_theta_min         3.183
_diffrn_ambient_temperature      100(2)
_diffrn_detector                 'hybrid pixel detector'
_diffrn_detector_area_resol_mean 10
_diffrn_detector_dtime           0.000
_diffrn_detector_type            'Rigaku, HyPix 6000'
_diffrn_measured_fraction_theta_full 0.995
_diffrn_measured_fraction_theta_max 0.989
_diffrn_measurement_details      
'Data collection strategy using shutter-less operation of detector.'
_diffrn_measurement_device       'four-circle diffractometer'
_diffrn_measurement_device_details 'Rigaku, AFC11 quarter \c goniometer'
_diffrn_measurement_device_type  
'Rigaku 007HF equipped with Varimax confocal mirrors and an AFC11 goniometer and HyPix 6000 detector'
_diffrn_measurement_method       'profile data from \w-scans'
_diffrn_measurement_specimen_support 'MiTeGen MicroLoop'
_diffrn_orient_matrix_type       
'CrysAlisPro convention (1999,Acta A55,543-557)'
_diffrn_orient_matrix_UB_11      -0.0431313000
_diffrn_orient_matrix_UB_12      -0.0894821000
_diffrn_orient_matrix_UB_13      -0.0086236000
_diffrn_orient_matrix_UB_21      -0.0742283000
_diffrn_orient_matrix_UB_22      0.0515506000
_diffrn_orient_matrix_UB_23      -0.0172893000
_diffrn_orient_matrix_UB_31      0.0147645000
_diffrn_orient_matrix_UB_32      -0.0025798000
_diffrn_orient_matrix_UB_33      -0.0427763000
_diffrn_oxdiff_ac3_digest_frames 
;
0189c6fa5b8e462a518746c7f79f109ef8026945d71
;
_diffrn_oxdiff_ac3_digest_hkl    
;
01e63feba9464cecde32ef4e55529a5f8e7e13
;
_diffrn_radiation_collimation    'Varimax focusing mirrors'
_diffrn_radiation_monochromator  graphite
_diffrn_radiation_probe          x-ray
_diffrn_radiation_type           CuK\a
_diffrn_radiation_wavelength     1.54184
_diffrn_radiation_wavelength_determination fundamental
_diffrn_radiation_xray_symbol    K-L~3~
_diffrn_source                   'Rotating anode'
_diffrn_source_current           30.0
_diffrn_source_power             1.2
_diffrn_source_target            Cu
_diffrn_source_type              'Rigaku 007 HF'
_diffrn_source_voltage           40.0
_reflns_Friedel_coverage         0.000
_reflns_Friedel_fraction_full    .
_reflns_Friedel_fraction_max     .
_reflns_number_gt                15304
_reflns_number_total             16790
_reflns_odcompleteness_completeness 98.71
_reflns_odcompleteness_iscentric 1
_reflns_odcompleteness_theta     69.95
_reflns_special_details          
;
 Reflections were merged by SHELXL according to the crystal
 class for the calculation of statistics and refinement.
 
 _reflns_Friedel_fraction is defined as the number of unique
 Friedel pairs measured divided by the number that would be
 possible theoretically, ignoring centric projections and
 systematic absences.
;
_reflns_threshold_expression     'I > 2\s(I)'
_computing_cell_refinement       'CrysAlisPro 1.171.39.9g (Rigaku OD, 2015)'
_computing_data_collection       'CrysAlisPro 1.171.39.9g (Rigaku OD, 2015)'
_computing_data_reduction        'CrysAlisPro 1.171.39.9g (Rigaku OD, 2015)'
_computing_molecular_graphics    'Olex2 (Dolomanov et al., 2009)'
_computing_publication_material  'Olex2 (Dolomanov et al., 2009)'
_computing_structure_refinement  'ShelXL (Sheldrick, 2015)'
_computing_structure_solution    'ShelXT (Sheldrick, 2015)'
_refine_diff_density_max         1.360
_refine_diff_density_min         -0.601
_refine_diff_density_rms         0.055
_refine_ls_extinction_coef       .
_refine_ls_extinction_method     none
_refine_ls_goodness_of_fit_ref   1.061
_refine_ls_hydrogen_treatment    constr
_refine_ls_matrix_type           full
_refine_ls_number_parameters     1275
_refine_ls_number_reflns         16790
_refine_ls_number_restraints     1416
_refine_ls_R_factor_all          0.0438
_refine_ls_R_factor_gt           0.0401
_refine_ls_restrained_S_all      1.047
_refine_ls_shift/su_max          0.001
_refine_ls_shift/su_mean         0.000
_refine_ls_structure_factor_coef Fsqd
_refine_ls_weighting_details     
'w=1/[\s^2^(Fo^2^)+(0.0576P)^2^+6.5794P] where P=(Fo^2^+2Fc^2^)/3'
_refine_ls_weighting_scheme      calc
_refine_ls_wR_factor_gt          0.1050
_refine_ls_wR_factor_ref         0.1075
_refine_special_details          
'There is disorder of the phosphine ligands along with an isopropyl and t-butyl side-arms. As such various geometrical (SADI, DFIX, SAME) and displacement (RIGU) restraints along with displacement constraints (EADP) were employed.'
_olex2_refinement_description    
;
1. Fixed Uiso
 At 1.2 times of:
  All C(H) groups, All C(H,H) groups
 At 1.5 times of:
  All C(H,H,H) groups
2. Restrained distances
 O209-C211
 1.4 with sigma of 0.02
 P203-C211
 -2.6 with sigma of 0.02
 C61-C67 \\sim C61-C67B
 with sigma of 0.02
 Si2-C40 \\sim Si2-C40B
 with sigma of 0.02
3. Uiso/Uaniso restraints and constraints
Uanis(C105) = Uanis(C211)
Uanis(O105) = Uanis(O208)
4. Rigid body (RIGU) restrains
 All non-hydrogen atoms
 with sigma for 1-2 distances of 0.004 and sigma for 1-3 distances of 0.004
5. Same fragment restrains
{P101, P102, P103, O101, O102, O103, O104, O105, O106, O107, O108, O109, C101,
C102, C103, C104, C105, C106, C107, C108, C109, C110, C111, C112} sigma for
1-2: 0.02, 1-3: 0.04
as
{P201, P202, P203, O201, O202, O203, O204, O205, O206, O207, O208, O209, C201,
C202, C203, C204, C205, C206, C207, C208, C209, C210, C211, C212}
{C40, C41, C42} sigma for 1-2: 0.02, 1-3: 0.04
as
{C40B, C41B, C42B}
{C67, C68, C69, C70} sigma for 1-2: 0.02, 1-3: 0.04
as
{C67B, C68B, C69B, C70B}
6. Others
 Sof(P201)=Sof(P202)=Sof(P203)=Sof(O201)=Sof(O202)=Sof(O203)=Sof(O204)=
 Sof(O205)=Sof(O206)=Sof(O207)=Sof(O208)=Sof(O209)=Sof(C201)=Sof(H20A)=
 Sof(H20B)=Sof(C202)=Sof(H20C)=Sof(H20D)=Sof(H20E)=Sof(C203)=Sof(H20F)=
 Sof(H20G)=Sof(C204)=Sof(H20H)=Sof(H20I)=Sof(H20J)=Sof(C205)=Sof(H20K)=
 Sof(H20L)=Sof(C206)=Sof(H20M)=Sof(H20N)=Sof(H20O)=Sof(C207)=Sof(H20P)=
 Sof(H20Q)=Sof(C208)=Sof(H20R)=Sof(H20S)=Sof(H20T)=Sof(C209)=Sof(H20U)=
 Sof(H20V)=Sof(C210)=Sof(H21A)=Sof(H21B)=Sof(H21C)=Sof(C211)=Sof(H21D)=
 Sof(H21E)=Sof(C212)=Sof(H21F)=Sof(H21G)=Sof(H21H)=1-FVAR(1)
 Sof(P101)=Sof(P102)=Sof(P103)=Sof(O101)=Sof(O102)=Sof(O103)=Sof(O104)=
 Sof(O105)=Sof(O106)=Sof(O107)=Sof(O108)=Sof(O109)=Sof(C101)=Sof(H10A)=
 Sof(H10B)=Sof(C102)=Sof(H10C)=Sof(H10D)=Sof(H10E)=Sof(C103)=Sof(H10F)=
 Sof(H10G)=Sof(C104)=Sof(H10H)=Sof(H10I)=Sof(H10J)=Sof(C105)=Sof(H10K)=
 Sof(H10L)=Sof(C106)=Sof(H10M)=Sof(H10N)=Sof(H10O)=Sof(C107)=Sof(H10P)=
 Sof(H10Q)=Sof(C108)=Sof(H10R)=Sof(H10S)=Sof(H10T)=Sof(C109)=Sof(H10U)=
 Sof(H10V)=Sof(C110)=Sof(H11A)=Sof(H11B)=Sof(H11C)=Sof(C111)=Sof(H11D)=
 Sof(H11E)=Sof(C112)=Sof(H11F)=Sof(H11G)=Sof(H11H)=FVAR(1)
 Sof(C67B)=Sof(C68B)=Sof(H68D)=Sof(H68E)=Sof(H68F)=Sof(C69B)=Sof(H69D)=
 Sof(H69E)=Sof(H69F)=Sof(C70B)=Sof(H70D)=Sof(H70E)=Sof(H70F)=1-FVAR(2)
 Sof(C67)=Sof(C68)=Sof(H68A)=Sof(H68B)=Sof(H68C)=Sof(C69)=Sof(H69A)=Sof(H69B)=
 Sof(H69C)=Sof(C70)=Sof(H70A)=Sof(H70B)=Sof(H70C)=FVAR(2)
 Sof(C40B)=Sof(H40B)=Sof(C41B)=Sof(H41D)=Sof(H41E)=Sof(H41F)=Sof(C42B)=
 Sof(H42D)=Sof(H42E)=Sof(H42F)=1-FVAR(3)
 Sof(C40)=Sof(H40)=Sof(C41)=Sof(H41A)=Sof(H41B)=Sof(H41C)=Sof(C42)=Sof(H42A)=
 Sof(H42B)=Sof(H42C)=FVAR(3)
7.a Ternary CH refined with riding coordinates:
 C23(H23), C26(H26), C29(H29), C34(H34), C37(H37), C40(H40), C40B(H40B)
7.b Secondary CH2 refined with riding coordinates:
 C101(H10A,H10B), C103(H10F,H10G), C105(H10K,H10L), C107(H10P,H10Q), C109(H10U,
 H10V), C111(H11D,H11E), C201(H20A,H20B), C203(H20F,H20G), C205(H20K,H20L),
 C207(H20P,H20Q), C209(H20U,H20V), C211(H21D,H21E)
7.c Aromatic/amide H refined with riding coordinates:
 C2(H2), C3(H3), C7(H7), C8(H8), C12(H12), C13(H13), C17(H17), C18(H18),
 C44(H44), C46(H46), C48(H48), C58(H58), C60(H60), C62(H62), C121(H121),
 C122(H122), C123(H123), C124(H124), C125(H125)
7.d Idealised Me refined as rotating group:
 C24(H24A,H24B,H24C), C25(H25A,H25B,H25C), C27(H27A,H27B,H27C), C28(H28A,H28B,
 H28C), C30(H30A,H30B,H30C), C31(H31A,H31B,H31C), C35(H35A,H35B,H35C), C36(H36A,
 H36B,H36C), C38(H38A,H38B,H38C), C39(H39A,H39B,H39C), C50(H50A,H50B,H50C),
 C51(H51A,H51B,H51C), C52(H52A,H52B,H52C), C54(H54A,H54B,H54C), C55(H55A,H55B,
 H55C), C56(H56A,H56B,H56C), C64(H64A,H64B,H64C), C65(H65A,H65B,H65C), C66(H66A,
 H66B,H66C), C41(H41A,H41B,H41C), C42(H42A,H42B,H42C), C68(H68A,H68B,H68C),
 C69(H69A,H69B,H69C), C70(H70A,H70B,H70C), C102(H10C,H10D,H10E), C104(H10H,H10I,
 H10J), C106(H10M,H10N,H10O), C108(H10R,H10S,H10T), C110(H11A,H11B,H11C),
 C112(H11F,H11G,H11H), C202(H20C,H20D,H20E), C204(H20H,H20I,H20J), C206(H20M,
 H20N,H20O), C208(H20R,H20S,H20T), C210(H21A,H21B,H21C), C212(H21F,H21G,H21H),
 C41B(H41D,H41E,H41F), C42B(H42D,H42E,H42F), C68B(H68D,H68E,H68F), C69B(H69D,
 H69E,H69F), C70B(H70D,H70E,H70F)
;
_atom_sites_solution_hydrogens   geom
_atom_sites_solution_primary     dual
_atom_sites_solution_secondary   ?
loop_
_atom_site_label
_atom_site_type_symbol
_atom_site_fract_x
_atom_site_fract_y
_atom_site_fract_z
_atom_site_U_iso_or_equiv
_atom_site_adp_type
_atom_site_occupancy
_atom_site_site_symmetry_order
_atom_site_calc_flag
_atom_site_refinement_flags_posn
_atom_site_refinement_flags_adp
_atom_site_refinement_flags_occupancy
_atom_site_disorder_assembly
_atom_site_disorder_group
Y1 Y 0.28829(2) 0.35837(2) 0.27361(2) 0.02281(6) Uani 1 1 d . U . . .
Co1 Co 0.18025(2) 0.61399(2) 0.25172(2) 0.02676(9) Uani 1 1 d . U . . .
Si1 Si 0.58957(3) 0.46034(4) 0.14553(2) 0.03105(14) Uani 1 1 d . U . . .
Si2 Si 0.10873(4) 0.14893(5) 0.44384(2) 0.03728(16) Uani 1 1 d D U . . .
N1 N 0.42273(10) 0.34969(12) 0.28795(5) 0.0255(4) Uani 1 1 d . U . . .
N2 N 0.32678(10) 0.29238(12) 0.33969(5) 0.0254(4) Uani 1 1 d . U . . .
N3 N 0.21456(9) 0.22539(12) 0.26928(5) 0.0238(4) Uani 1 1 d . U . . .
N4 N 0.31240(9) 0.28054(12) 0.21716(5) 0.0240(4) Uani 1 1 d . U . . .
C1 C 0.46177(12) 0.36658(15) 0.25927(7) 0.0281(4) Uani 1 1 d . U . . .
C2 C 0.53746(14) 0.39636(18) 0.27843(7) 0.0374(5) Uani 1 1 d . U . . .
H2 H 0.5753 0.4132 0.2651 0.045 Uiso 1 1 calc R . . . .
C3 C 0.54410(13) 0.39573(18) 0.31900(7) 0.0358(5) Uani 1 1 d . U . . .
H3 H 0.5877 0.4115 0.3397 0.043 Uiso 1 1 calc R . . . .
C4 C 0.47213(12) 0.36645(15) 0.32499(6) 0.0276(4) Uani 1 1 d . U . . .
C5 C 0.45610(13) 0.35404(14) 0.36290(6) 0.0275(4) Uani 1 1 d . U . . .
C6 C 0.38937(12) 0.31821(15) 0.36944(6) 0.0269(4) Uani 1 1 d . U . . .
C7 C 0.37685(13) 0.29993(16) 0.40910(6) 0.0314(5) Uani 1 1 d . U . . .
H7 H 0.4111 0.3119 0.4346 0.038 Uiso 1 1 calc R . . . .
C8 C 0.30773(13) 0.26289(16) 0.40317(6) 0.0316(5) Uani 1 1 d . U . . .
H8 H 0.2838 0.2441 0.4236 0.038 Uiso 1 1 calc R . . . .
C9 C 0.27692(12) 0.25727(15) 0.35958(6) 0.0264(4) Uani 1 1 d . U . . .
C10 C 0.20735(12) 0.21566(15) 0.34077(6) 0.0270(4) Uani 1 1 d . U . . .
C11 C 0.18050(12) 0.19788(14) 0.29869(6) 0.0252(4) Uani 1 1 d . U . . .
C12 C 0.11614(12) 0.14177(15) 0.28105(7) 0.0295(5) Uani 1 1 d . U . . .
H12 H 0.0823 0.1154 0.2949 0.035 Uiso 1 1 calc R . . . .
C13 C 0.11323(12) 0.13392(15) 0.24096(7) 0.0286(5) Uani 1 1 d . U . . .
H13 H 0.0774 0.1003 0.2214 0.034 Uiso 1 1 calc R . . . .
C14 C 0.17500(11) 0.18634(14) 0.23344(6) 0.0246(4) Uani 1 1 d . U . . .
C15 C 0.19465(11) 0.19161(14) 0.19591(6) 0.0248(4) Uani 1 1 d . U . . .
C16 C 0.25850(11) 0.23517(14) 0.18864(6) 0.0239(4) Uani 1 1 d . U . . .
C17 C 0.27787(12) 0.23874(15) 0.14975(6) 0.0274(4) Uani 1 1 d . U . . .
H17 H 0.2499 0.2132 0.1249 0.033 Uiso 1 1 calc R . . . .
C18 C 0.34325(12) 0.28526(15) 0.15543(6) 0.0273(4) Uani 1 1 d . U . . .
H18 H 0.3696 0.2989 0.1353 0.033 Uiso 1 1 calc R . . . .
C19 C 0.36525(11) 0.31016(14) 0.19789(6) 0.0245(4) Uani 1 1 d . U . . .
C20 C 0.43314(12) 0.35346(15) 0.21694(6) 0.0266(4) Uani 1 1 d . U . . .
C21 C 0.48086(13) 0.38352(15) 0.19162(7) 0.0294(5) Uani 1 1 d . U . . .
C22 C 0.52231(13) 0.41113(17) 0.17170(7) 0.0336(5) Uani 1 1 d . U . . .
C23 C 0.53182(15) 0.51837(19) 0.09839(8) 0.0426(6) Uani 1 1 d . U . . .
H23 H 0.5146 0.5764 0.1079 0.051 Uiso 1 1 calc R . . . .
C24 C 0.45975(18) 0.4678(3) 0.07689(10) 0.0653(9) Uani 1 1 d . U . . .
H24A H 0.4735 0.4106 0.0663 0.098 Uiso 1 1 calc GR . . . .
H24B H 0.4307 0.5041 0.0543 0.098 Uiso 1 1 calc GR . . . .
H24C H 0.4291 0.4562 0.0963 0.098 Uiso 1 1 calc GR . . . .
C25 C 0.57891(17) 0.5434(2) 0.06824(9) 0.0499(7) Uani 1 1 d . U . . .
H25A H 0.6243 0.5761 0.0826 0.075 Uiso 1 1 calc GR . . . .
H25B H 0.5487 0.5814 0.0466 0.075 Uiso 1 1 calc GR . . . .
H25C H 0.5938 0.4887 0.0562 0.075 Uiso 1 1 calc GR . . . .
C26 C 0.64829(15) 0.36366(17) 0.13478(8) 0.0391(6) Uani 1 1 d . U . . .
H26 H 0.6671 0.3315 0.1613 0.047 Uiso 1 1 calc R . . . .
C27 C 0.59990(18) 0.29535(19) 0.10540(9) 0.0488(7) Uani 1 1 d . U . . .
H27A H 0.5556 0.2789 0.1153 0.073 Uiso 1 1 calc GR . . . .
H27B H 0.6300 0.2416 0.1040 0.073 Uiso 1 1 calc GR . . . .
H27C H 0.5832 0.3221 0.0782 0.073 Uiso 1 1 calc GR . . . .
C28 C 0.71890(17) 0.3907(2) 0.12070(10) 0.0508(7) Uani 1 1 d . U . . .
H28A H 0.7035 0.4169 0.0934 0.076 Uiso 1 1 calc GR . . . .
H28B H 0.7502 0.3375 0.1201 0.076 Uiso 1 1 calc GR . . . .
H28C H 0.7481 0.4349 0.1397 0.076 Uiso 1 1 calc GR . . . .
C29 C 0.64825(15) 0.54213(18) 0.18259(8) 0.0432(6) Uani 1 1 d . U . . .
H29 H 0.6790 0.5780 0.1677 0.052 Uiso 1 1 calc R . . . .
C30 C 0.59820(19) 0.6073(2) 0.19911(11) 0.0569(8) Uani 1 1 d . U . . .
H30A H 0.5666 0.6416 0.1765 0.085 Uiso 1 1 calc GR . . . .
H30B H 0.6302 0.6486 0.2185 0.085 Uiso 1 1 calc GR . . . .
H30C H 0.5658 0.5734 0.2129 0.085 Uiso 1 1 calc GR . . . .
C31 C 0.70335(16) 0.4928(2) 0.21792(9) 0.0526(7) Uani 1 1 d . U . . .
H31A H 0.6747 0.4529 0.2315 0.079 Uiso 1 1 calc GR . . . .
H31B H 0.7311 0.5368 0.2375 0.079 Uiso 1 1 calc GR . . . .
H31C H 0.7392 0.4574 0.2071 0.079 Uiso 1 1 calc GR . . . .
C32 C 0.16417(13) 0.18545(16) 0.36839(7) 0.0311(5) Uani 1 1 d . U . . .
C33 C 0.13469(14) 0.16545(18) 0.39536(7) 0.0379(5) Uani 1 1 d . U . . .
C34 C 0.15616(17) 0.2468(2) 0.47691(8) 0.0473(6) Uani 1 1 d . U . . .
H34 H 0.2107 0.2454 0.4764 0.057 Uiso 1 1 calc R . . . .
C35 C 0.1254(2) 0.3375(2) 0.45919(12) 0.0735(10) Uani 1 1 d . U . . .
H35A H 0.1336 0.3442 0.4319 0.110 Uiso 1 1 calc GR . . . .
H35B H 0.1517 0.3857 0.4768 0.110 Uiso 1 1 calc GR . . . .
H35C H 0.0711 0.3407 0.4576 0.110 Uiso 1 1 calc GR . . . .
C36 C 0.15447(17) 0.2386(2) 0.52127(9) 0.0537(7) Uani 1 1 d . U . . .
H36A H 0.1019 0.2373 0.5233 0.080 Uiso 1 1 calc GR . . . .
H36B H 0.1805 0.2901 0.5365 0.080 Uiso 1 1 calc GR . . . .
H36C H 0.1799 0.1831 0.5327 0.080 Uiso 1 1 calc GR . . . .
C37 C 0.15266(14) 0.04099(18) 0.46690(8) 0.0390(5) Uani 1 1 d . U . . .
H37 H 0.1380 0.0322 0.4931 0.047 Uiso 1 1 calc R . . . .
C38 C 0.23928(16) 0.0459(2) 0.47686(10) 0.0530(7) Uani 1 1 d . U . . .
H38A H 0.2554 0.0565 0.4518 0.080 Uiso 1 1 calc GR . . . .
H38B H 0.2607 -0.0108 0.4891 0.080 Uiso 1 1 calc GR . . . .
H38C H 0.2570 0.0951 0.4960 0.080 Uiso 1 1 calc GR . . . .
C39 C 0.1249(2) -0.0407(2) 0.44020(10) 0.0599(8) Uani 1 1 d . U . . .
H39A H 0.0698 -0.0448 0.4349 0.090 Uiso 1 1 calc GR . . . .
H39B H 0.1479 -0.0951 0.4542 0.090 Uiso 1 1 calc GR . . . .
H39C H 0.1393 -0.0346 0.4144 0.090 Uiso 1 1 calc GR . . . .
C43 C 0.51749(13) 0.37754(15) 0.40000(6) 0.0290(5) Uani 1 1 d . U . . .
C44 C 0.52975(13) 0.46595(16) 0.41274(6) 0.0317(5) Uani 1 1 d . U . . .
H44 H 0.4998 0.5121 0.3973 0.038 Uiso 1 1 calc R . . . .
C45 C 0.58545(13) 0.48847(16) 0.44792(6) 0.0310(5) Uani 1 1 d . U . . .
C46 C 0.62774(13) 0.41867(16) 0.46976(6) 0.0304(5) Uani 1 1 d . U . . .
H46 H 0.6654 0.4326 0.4938 0.036 Uiso 1 1 calc R . . . .
C47 C 0.61710(12) 0.32910(16) 0.45772(6) 0.0290(4) Uani 1 1 d . U . . .
C48 C 0.56129(12) 0.31003(16) 0.42226(6) 0.0296(5) Uani 1 1 d . U . . .
H48 H 0.5532 0.2497 0.4132 0.036 Uiso 1 1 calc R . . . .
C49 C 0.59603(15) 0.58714(16) 0.46092(7) 0.0359(5) Uani 1 1 d . U . . .
C50 C 0.6116(2) 0.6438(2) 0.42615(8) 0.0625(10) Uani 1 1 d . U . . .
H50A H 0.6560 0.6201 0.4184 0.094 Uiso 1 1 calc GR . . . .
H50B H 0.6210 0.7061 0.4352 0.094 Uiso 1 1 calc GR . . . .
H50C H 0.5676 0.6413 0.4027 0.094 Uiso 1 1 calc GR . . . .
C51 C 0.66228(15) 0.60065(18) 0.49832(7) 0.0410(6) Uani 1 1 d . U . . .
H51A H 0.6523 0.5681 0.5215 0.061 Uiso 1 1 calc GR . . . .
H51B H 0.6681 0.6647 0.5048 0.061 Uiso 1 1 calc GR . . . .
H51C H 0.7088 0.5777 0.4925 0.061 Uiso 1 1 calc GR . . . .
C52 C 0.52449(17) 0.62201(19) 0.47159(10) 0.0515(7) Uani 1 1 d . U . . .
H52A H 0.4815 0.6170 0.4477 0.077 Uiso 1 1 calc GR . . . .
H52B H 0.5316 0.6850 0.4799 0.077 Uiso 1 1 calc GR . . . .
H52C H 0.5145 0.5864 0.4940 0.077 Uiso 1 1 calc GR . . . .
C53 C 0.66255(13) 0.25123(16) 0.48150(7) 0.0321(5) Uani 1 1 d . U . . .
C54 C 0.71698(16) 0.2826(2) 0.52085(8) 0.0488(7) Uani 1 1 d . U . . .
H54A H 0.7537 0.3245 0.5144 0.073 Uiso 1 1 calc GR . . . .
H54B H 0.7437 0.2308 0.5354 0.073 Uiso 1 1 calc GR . . . .
H54C H 0.6885 0.3128 0.5380 0.073 Uiso 1 1 calc GR . . . .
C55 C 0.70798(17) 0.2039(2) 0.45521(9) 0.0479(6) Uani 1 1 d . U . . .
H55A H 0.6734 0.1817 0.4302 0.072 Uiso 1 1 calc GR . . . .
H55B H 0.7359 0.1534 0.4704 0.072 Uiso 1 1 calc GR . . . .
H55C H 0.7437 0.2464 0.4482 0.072 Uiso 1 1 calc GR . . . .
C56 C 0.60778(15) 0.18348(19) 0.49257(8) 0.0443(6) Uani 1 1 d . U . . .
H56A H 0.5778 0.2132 0.5091 0.066 Uiso 1 1 calc GR . . . .
H56B H 0.6365 0.1340 0.5081 0.066 Uiso 1 1 calc GR . . . .
H56C H 0.5740 0.1600 0.4676 0.066 Uiso 1 1 calc GR . . . .
C57 C 0.14724(12) 0.14120(14) 0.16067(6) 0.0252(4) Uani 1 1 d . U . . .
C58 C 0.07419(12) 0.16891(15) 0.14138(6) 0.0263(4) Uani 1 1 d . U . . .
H58 H 0.0526 0.2185 0.1520 0.032 Uiso 1 1 calc R . . . .
C59 C 0.03224(12) 0.12513(14) 0.10672(6) 0.0257(4) Uani 1 1 d . U . . .
C60 C 0.06604(12) 0.05286(15) 0.09191(6) 0.0273(4) Uani 1 1 d . U . . .
H60 H 0.0387 0.0236 0.0679 0.033 Uiso 1 1 calc R . . . .
C61 C 0.13829(12) 0.02187(14) 0.11098(6) 0.0262(4) Uani 1 1 d D U . . .
C62 C 0.17787(12) 0.06711(15) 0.14560(6) 0.0274(4) Uani 1 1 d . U . . .
H62 H 0.2270 0.0470 0.1593 0.033 Uiso 1 1 calc R . . . .
C63 C -0.04744(12) 0.15541(15) 0.08401(7) 0.0284(4) Uani 1 1 d . U . . .
C64 C -0.10035(13) 0.07434(17) 0.07445(8) 0.0373(5) Uani 1 1 d . U . . .
H64A H -0.0817 0.0326 0.0569 0.056 Uiso 1 1 calc GR . . . .
H64B H -0.1513 0.0945 0.0605 0.056 Uiso 1 1 calc GR . . . .
H64C H -0.1019 0.0440 0.0999 0.056 Uiso 1 1 calc GR . . . .
C65 C -0.04330(14) 0.2010(2) 0.04402(8) 0.0433(6) Uani 1 1 d . U . . .
H65A H -0.0106 0.2539 0.0501 0.065 Uiso 1 1 calc GR . . . .
H65B H -0.0941 0.2193 0.0290 0.065 Uiso 1 1 calc GR . . . .
H65C H -0.0225 0.1588 0.0275 0.065 Uiso 1 1 calc GR . . . .
C66 C -0.08066(14) 0.22279(18) 0.10881(8) 0.0411(6) Uani 1 1 d . U . . .
H66A H -0.0827 0.1956 0.1348 0.062 Uiso 1 1 calc GR . . . .
H66B H -0.1318 0.2394 0.0936 0.062 Uiso 1 1 calc GR . . . .
H66C H -0.0487 0.2765 0.1139 0.062 Uiso 1 1 calc GR . . . .
C121 C 0.20141(15) 0.75073(16) 0.24808(9) 0.0418(6) Uani 1 1 d . U . . .
H121 H 0.2499 0.7770 0.2513 0.050 Uiso 1 1 calc R . . . .
C122 C 0.16481(15) 0.73495(17) 0.27930(8) 0.0420(6) Uani 1 1 d . U . . .
H122 H 0.1844 0.7488 0.3073 0.050 Uiso 1 1 calc R . . . .
C123 C 0.09363(14) 0.69480(17) 0.26184(8) 0.0383(5) Uani 1 1 d . U . . .
H123 H 0.0573 0.6769 0.2760 0.046 Uiso 1 1 calc R . . . .
C124 C 0.08655(14) 0.68617(16) 0.21944(8) 0.0368(5) Uani 1 1 d . U . . .
H124 H 0.0444 0.6616 0.2002 0.044 Uiso 1 1 calc R . . . .
C125 C 0.15298(15) 0.72048(17) 0.21079(8) 0.0390(5) Uani 1 1 d . U . . .
H125 H 0.1634 0.7229 0.1847 0.047 Uiso 1 1 calc R . . . .
C40 C 0.0047(2) 0.1632(4) 0.43839(14) 0.0337(12) Uani 0.648(12) 1 d D U P A 1
H40 H -0.0041 0.2271 0.4448 0.040 Uiso 0.648(12) 1 calc R . P A 1
C41 C -0.0280(7) 0.1035(10) 0.4671(3) 0.067(3) Uani 0.648(12) 1 d D U P A 1
H41A H -0.0247 0.0404 0.4597 0.101 Uiso 0.648(12) 1 calc GR . P A 1
H41B H -0.0811 0.1195 0.4645 0.101 Uiso 0.648(12) 1 calc GR . P A 1
H41C H 0.0009 0.1129 0.4953 0.101 Uiso 0.648(12) 1 calc GR . P A 1
C42 C -0.0381(4) 0.1460(5) 0.39430(19) 0.0443(16) Uani 0.648(12) 1 d D U P A 1
H42A H -0.0202 0.1875 0.3763 0.066 Uiso 0.648(12) 1 calc GR . P A 1
H42B H -0.0923 0.1554 0.3914 0.066 Uiso 0.648(12) 1 calc GR . P A 1
H42C H -0.0294 0.0841 0.3869 0.066 Uiso 0.648(12) 1 calc GR . P A 1
C67 C 0.1717(5) -0.0580(5) 0.0926(3) 0.0301(19) Uani 0.599(4) 1 d D U P B 1
C68 C 0.1232(3) -0.1412(3) 0.09371(17) 0.0479(13) Uani 0.599(4) 1 d D U P B 1
H68A H 0.1222 -0.1539 0.1219 0.072 Uiso 0.599(4) 1 calc GR . P B 1
H68B H 0.1449 -0.1926 0.0826 0.072 Uiso 0.599(4) 1 calc GR . P B 1
H68C H 0.0717 -0.1304 0.0774 0.072 Uiso 0.599(4) 1 calc GR . P B 1
C69 C 0.1721(3) -0.0376(3) 0.04807(13) 0.0439(11) Uani 0.599(4) 1 d D U P B 1
H69A H 0.1202 -0.0271 0.0321 0.066 Uiso 0.599(4) 1 calc GR . P B 1
H69B H 0.1936 -0.0887 0.0367 0.066 Uiso 0.599(4) 1 calc GR . P B 1
H69C H 0.2027 0.0160 0.0472 0.066 Uiso 0.599(4) 1 calc GR . P B 1
C70 C 0.2533(2) -0.0791(3) 0.11569(13) 0.0386(11) Uani 0.599(4) 1 d D U P B 1
H70A H 0.2850 -0.0261 0.1157 0.058 Uiso 0.599(4) 1 calc GR . P B 1
H70B H 0.2725 -0.1290 0.1023 0.058 Uiso 0.599(4) 1 calc GR . P B 1
H70C H 0.2546 -0.0958 0.1438 0.058 Uiso 0.599(4) 1 calc GR . P B 1
P101 P 0.29787(4) 0.59021(5) 0.25264(2) 0.02849(18) Uani 0.7163(11) 1 d D U P C
1
P102 P 0.18056(5) 0.52960(6) 0.30296(2) 0.0338(2) Uani 0.7163(11) 1 d D U P C 1
P103 P 0.14783(5) 0.49808(6) 0.21240(2) 0.0343(2) Uani 0.7163(11) 1 d D U P C 1
O101 O 0.32712(12) 0.49568(14) 0.25466(7) 0.0303(5) Uani 0.7163(11) 1 d D U P C
1
O102 O 0.23541(12) 0.45204(14) 0.31191(6) 0.0282(5) Uani 0.7163(11) 1 d D U P C
1
O103 O 0.18169(12) 0.40814(14) 0.22697(6) 0.0302(5) Uani 0.7163(11) 1 d D U P C
1
O104 O 0.31253(17) 0.63834(18) 0.21318(9) 0.0447(6) Uani 0.7163(11) 1 d D U P C
1
O105 O 0.3510(4) 0.6447(6) 0.2897(3) 0.0431(12) Uani 0.7163(11) 1 d D U P C 1
O106 O 0.18440(16) 0.58288(18) 0.34390(7) 0.0468(6) Uani 0.7163(11) 1 d D U P C
1
O107 O 0.0937(2) 0.4925(3) 0.29703(10) 0.0367(8) Uani 0.7163(11) 1 d D U P C 1
O108 O 0.05764(16) 0.49166(19) 0.20134(12) 0.0626(9) Uani 0.7163(11) 1 d D U P
C 1
O109 O 0.1548(4) 0.5161(7) 0.1693(2) 0.0575(19) Uani 0.7163(11) 1 d D U P C 1
C101 C 0.3787(3) 0.6266(5) 0.20036(17) 0.0774(19) Uani 0.7163(11) 1 d D U P C 1
H10A H 0.3927 0.5623 0.2027 0.093 Uiso 0.7163(11) 1 calc R . P C 1
H10B H 0.4200 0.6606 0.2187 0.093 Uiso 0.7163(11) 1 calc R . P C 1
C102 C 0.3721(5) 0.6558(5) 0.1585(2) 0.0583(16) Uani 0.7163(11) 1 d D U P C 1
H10C H 0.3398 0.6139 0.1397 0.088 Uiso 0.7163(11) 1 calc GR . P C 1
H10D H 0.4223 0.6574 0.1532 0.088 Uiso 0.7163(11) 1 calc GR . P C 1
H10E H 0.3497 0.7160 0.1547 0.088 Uiso 0.7163(11) 1 calc GR . P C 1
C103 C 0.4194(3) 0.6084(3) 0.31583(18) 0.0391(10) Uani 0.7163(11) 1 d D U P C 1
H10F H 0.4226 0.6282 0.3441 0.047 Uiso 0.7163(11) 1 calc R . P C 1
H10G H 0.4153 0.5421 0.3154 0.047 Uiso 0.7163(11) 1 calc R . P C 1
C104 C 0.4877(3) 0.6324(6) 0.3057(2) 0.0698(18) Uani 0.7163(11) 1 d D U P C 1
H10H H 0.4891 0.6047 0.2797 0.105 Uiso 0.7163(11) 1 calc GR . P C 1
H10I H 0.5309 0.6114 0.3270 0.105 Uiso 0.7163(11) 1 calc GR . P C 1
H10J H 0.4902 0.6978 0.3033 0.105 Uiso 0.7163(11) 1 calc GR . P C 1
C105 C 0.2524(4) 0.6108(4) 0.3669(2) 0.0434(11) Uani 0.7163(11) 1 d D U P C 1
H10K H 0.2440 0.6642 0.3825 0.052 Uiso 0.7163(11) 1 calc R . P C 1
H10L H 0.2835 0.6300 0.3483 0.052 Uiso 0.7163(11) 1 calc R . P C 1
C106 C 0.2962(5) 0.5444(5) 0.3958(2) 0.071(3) Uani 0.7163(11) 1 d D U P C 1
H10M H 0.3133 0.4960 0.3807 0.106 Uiso 0.7163(11) 1 calc GR . P C 1
H10N H 0.2642 0.5193 0.4124 0.106 Uiso 0.7163(11) 1 calc GR . P C 1
H10O H 0.3402 0.5738 0.4136 0.106 Uiso 0.7163(11) 1 calc GR . P C 1
C107 C 0.0820(7) 0.4131(8) 0.3196(5) 0.042(2) Uani 0.7163(11) 1 d D U P C 1
H10P H 0.1157 0.4144 0.3475 0.050 Uiso 0.7163(11) 1 calc R . P C 1
H10Q H 0.0929 0.3582 0.3057 0.050 Uiso 0.7163(11) 1 calc R . P C 1
C108 C 0.0006(6) 0.4145(8) 0.3214(4) 0.076(3) Uani 0.7163(11) 1 d D U P C 1
H10R H -0.0318 0.4228 0.2939 0.114 Uiso 0.7163(11) 1 calc GR . P C 1
H10S H -0.0075 0.4639 0.3389 0.114 Uiso 0.7163(11) 1 calc GR . P C 1
H10T H -0.0120 0.3575 0.3326 0.114 Uiso 0.7163(11) 1 calc GR . P C 1
C109 C 0.0201(3) 0.4087(4) 0.1894(2) 0.0741(18) Uani 0.7163(11) 1 d D U P C 1
H10U H 0.0395 0.3624 0.2104 0.089 Uiso 0.7163(11) 1 calc R . P C 1
H10V H 0.0297 0.3883 0.1634 0.089 Uiso 0.7163(11) 1 calc R . P C 1
C110 C -0.0607(6) 0.4212(8) 0.1847(4) 0.077(4) Uani 0.7163(11) 1 d D U P C 1
H11A H -0.0792 0.4687 0.1647 0.115 Uiso 0.7163(11) 1 calc GR . P C 1
H11B H -0.0700 0.4383 0.2109 0.115 Uiso 0.7163(11) 1 calc GR . P C 1
H11C H -0.0873 0.3651 0.1753 0.115 Uiso 0.7163(11) 1 calc GR . P C 1
C111 C 0.1984(5) 0.4652(5) 0.1484(2) 0.083(2) Uani 0.7163(11) 1 d D U P C 1
H11D H 0.1807 0.4025 0.1485 0.099 Uiso 0.7163(11) 1 calc R . P C 1
H11E H 0.2509 0.4664 0.1656 0.099 Uiso 0.7163(11) 1 calc R . P C 1
C112 C 0.2037(4) 0.4827(5) 0.10771(15) 0.099(2) Uani 0.7163(11) 1 d D U P C 1
H11F H 0.1609 0.4547 0.0884 0.148 Uiso 0.7163(11) 1 calc GR . P C 1
H11G H 0.2511 0.4577 0.1039 0.148 Uiso 0.7163(11) 1 calc GR . P C 1
H11H H 0.2028 0.5476 0.1030 0.148 Uiso 0.7163(11) 1 calc GR . P C 1
P201 P 0.12360(11) 0.48972(13) 0.26320(6) 0.0270(4) Uani 0.2837(11) 1 d D U P C
2
P202 P 0.22918(11) 0.54355(13) 0.20962(6) 0.0279(4) Uani 0.2837(11) 1 d D U P C
2
P203 P 0.28202(11) 0.58108(13) 0.29992(6) 0.0278(4) Uani 0.2837(11) 1 d D U P C
2
O201 O 0.1623(3) 0.4011(3) 0.26124(16) 0.0275(11) Uani 0.2837(11) 1 d D U P C 2
O202 O 0.2801(3) 0.4643(3) 0.22381(15) 0.0277(11) Uani 0.2837(11) 1 d D U P C 2
O203 O 0.2992(3) 0.4840(3) 0.31047(15) 0.0277(11) Uani 0.2837(11) 1 d D U P C 2
O204 O 0.1118(6) 0.5040(8) 0.3125(3) 0.042(2) Uani 0.2837(11) 1 d D U P C 2
O205 O 0.0438(3) 0.4834(4) 0.23083(19) 0.0324(12) Uani 0.2837(11) 1 d D U P C 2
O206 O 0.1736(10) 0.5166(14) 0.1697(5) 0.042(3) Uani 0.2837(11) 1 d D U P C 2
O207 O 0.2739(4) 0.6131(4) 0.1882(2) 0.0384(14) Uani 0.2837(11) 1 d D U P C 2
O208 O 0.3488(11) 0.6316(18) 0.2863(8) 0.0431(12) Uani 0.2837(11) 1 d D U P C 2
O209 O 0.2881(3) 0.6329(4) 0.34226(16) 0.0350(13) Uani 0.2837(11) 1 d D U P C 2
C201 C 0.0794(14) 0.4252(18) 0.3249(11) 0.032(4) Uani 0.2837(11) 1 d D U P C 2
H20A H 0.1052 0.4141 0.3538 0.039 Uiso 0.2837(11) 1 calc R . P C 2
H20B H 0.0922 0.3744 0.3090 0.039 Uiso 0.2837(11) 1 calc R . P C 2
C202 C -0.0018(9) 0.4215(12) 0.3213(5) 0.023(3) Uani 0.2837(11) 1 d D U P C 2
H20C H -0.0288 0.4158 0.2926 0.035 Uiso 0.2837(11) 1 calc GR . P C 2
H20D H -0.0179 0.4765 0.3325 0.035 Uiso 0.2837(11) 1 calc GR . P C 2
H20E H -0.0133 0.3696 0.3365 0.035 Uiso 0.2837(11) 1 calc GR . P C 2
C203 C 0.0093(6) 0.4027(7) 0.2118(3) 0.041(2) Uani 0.2837(11) 1 d D U P C 2
H20F H 0.0023 0.3605 0.2331 0.050 Uiso 0.2837(11) 1 calc R . P C 2
H20G H 0.0437 0.3739 0.1971 0.050 Uiso 0.2837(11) 1 calc R . P C 2
C204 C -0.0642(8) 0.4189(10) 0.1829(4) 0.021(3) Uani 0.2837(11) 1 d D U P C 2
H20H H -0.0584 0.4645 0.1631 0.032 Uiso 0.2837(11) 1 calc GR . P C 2
H20I H -0.1005 0.4401 0.1978 0.032 Uiso 0.2837(11) 1 calc GR . P C 2
H20J H -0.0827 0.3630 0.1687 0.032 Uiso 0.2837(11) 1 calc GR . P C 2
C205 C 0.1697(7) 0.4688(9) 0.1360(3) 0.043(3) Uani 0.2837(11) 1 d D U P C 2
H20K H 0.2216 0.4454 0.1392 0.051 Uiso 0.2837(11) 1 calc R . P C 2
H20L H 0.1622 0.5140 0.1140 0.051 Uiso 0.2837(11) 1 calc R . P C 2
C206 C 0.1244(7) 0.4003(7) 0.1198(3) 0.061(3) Uani 0.2837(11) 1 d D U P C 2
H20M H 0.1415 0.3748 0.0970 0.091 Uiso 0.2837(11) 1 calc GR . P C 2
H20N H 0.0724 0.4221 0.1099 0.091 Uiso 0.2837(11) 1 calc GR . P C 2
H20O H 0.1262 0.3540 0.1405 0.091 Uiso 0.2837(11) 1 calc GR . P C 2
C207 C 0.3491(6) 0.5935(8) 0.1834(4) 0.051(3) Uani 0.2837(11) 1 d D U P C 2
H20P H 0.3469 0.5496 0.1613 0.062 Uiso 0.2837(11) 1 calc R . P C 2
H20Q H 0.3819 0.5694 0.2090 0.062 Uiso 0.2837(11) 1 calc R . P C 2
C208 C 0.3785(15) 0.6845(13) 0.1728(8) 0.092(9) Uani 0.2837(11) 1 d D U P C 2
H20R H 0.3459 0.7064 0.1471 0.138 Uiso 0.2837(11) 1 calc GR . P C 2
H20S H 0.4303 0.6776 0.1699 0.138 Uiso 0.2837(11) 1 calc GR . P C 2
H20T H 0.3781 0.7276 0.1945 0.138 Uiso 0.2837(11) 1 calc GR . P C 2
C209 C 0.4253(10) 0.626(2) 0.3084(7) 0.106(9) Uani 0.2837(11) 1 d D U P C 2
H20U H 0.4345 0.5653 0.3202 0.128 Uiso 0.2837(11) 1 calc R . P C 2
H20V H 0.4332 0.6692 0.3314 0.128 Uiso 0.2837(11) 1 calc R . P C 2
C210 C 0.4802(8) 0.6437(15) 0.2864(5) 0.067(5) Uani 0.2837(11) 1 d D U P C 2
H21A H 0.4762 0.5986 0.2650 0.101 Uiso 0.2837(11) 1 calc GR . P C 2
H21B H 0.5308 0.6411 0.3050 0.101 Uiso 0.2837(11) 1 calc GR . P C 2
H21C H 0.4717 0.7035 0.2741 0.101 Uiso 0.2837(11) 1 calc GR . P C 2
C211 C 0.2556(12) 0.5893(13) 0.3727(6) 0.0434(11) Uani 0.2837(11) 1 d D U P C 2
H21D H 0.2400 0.6384 0.3886 0.052 Uiso 0.2837(11) 1 calc R . P C 2
H21E H 0.2084 0.5601 0.3573 0.052 Uiso 0.2837(11) 1 calc R . P C 2
C212 C 0.2922(5) 0.5270(9) 0.4009(4) 0.019(2) Uani 0.2837(11) 1 d D U P C 2
H21F H 0.3435 0.5482 0.4135 0.028 Uiso 0.2837(11) 1 calc GR . P C 2
H21G H 0.2949 0.4696 0.3872 0.028 Uiso 0.2837(11) 1 calc GR . P C 2
H21H H 0.2644 0.5190 0.4218 0.028 Uiso 0.2837(11) 1 calc GR . P C 2
C40B C 0.0001(5) 0.1186(9) 0.4276(3) 0.044(3) Uani 0.352(12) 1 d D U P A 2
H40B H -0.0055 0.0563 0.4162 0.053 Uiso 0.352(12) 1 calc R . P A 2
C41B C -0.0265(11) 0.1192(14) 0.4672(4) 0.043(4) Uani 0.352(12) 1 d D U P A 2
H41D H 0.0025 0.0750 0.4862 0.065 Uiso 0.352(12) 1 calc GR . P A 2
H41E H -0.0804 0.1040 0.4611 0.065 Uiso 0.352(12) 1 calc GR . P A 2
H41F H -0.0186 0.1790 0.4795 0.065 Uiso 0.352(12) 1 calc GR . P A 2
C42B C -0.0481(10) 0.1816(11) 0.3962(4) 0.061(4) Uani 0.352(12) 1 d D U P A 2
H42D H -0.0463 0.2421 0.4077 0.092 Uiso 0.352(12) 1 calc GR . P A 2
H42E H -0.1004 0.1602 0.3889 0.092 Uiso 0.352(12) 1 calc GR . P A 2
H42F H -0.0284 0.1831 0.3719 0.092 Uiso 0.352(12) 1 calc GR . P A 2
C67B C 0.1748(8) -0.0603(8) 0.0965(4) 0.034(3) Uani 0.401(4) 1 d D U P B 2
C68B C 0.1260(4) -0.0974(5) 0.05695(19) 0.0437(17) Uani 0.401(4) 1 d D U P B 2
H68D H 0.0767 -0.1153 0.0610 0.066 Uiso 0.401(4) 1 calc GR . P B 2
H68E H 0.1509 -0.1497 0.0486 0.066 Uiso 0.401(4) 1 calc GR . P B 2
H68F H 0.1188 -0.0512 0.0358 0.066 Uiso 0.401(4) 1 calc GR . P B 2
C69B C 0.2506(4) -0.0297(5) 0.0892(2) 0.0449(17) Uani 0.401(4) 1 d D U P B 2
H69D H 0.2415 0.0171 0.0682 0.067 Uiso 0.401(4) 1 calc GR . P B 2
H69E H 0.2758 -0.0809 0.0801 0.067 Uiso 0.401(4) 1 calc GR . P B 2
H69F H 0.2827 -0.0057 0.1146 0.067 Uiso 0.401(4) 1 calc GR . P B 2
C70B C 0.1879(4) -0.1321(4) 0.1296(2) 0.0417(16) Uani 0.401(4) 1 d D U P B 2
H70D H 0.2214 -0.1083 0.1546 0.063 Uiso 0.401(4) 1 calc GR . P B 2
H70E H 0.2112 -0.1849 0.1206 0.063 Uiso 0.401(4) 1 calc GR . P B 2
H70F H 0.1394 -0.1490 0.1349 0.063 Uiso 0.401(4) 1 calc GR . P B 2

loop_
_atom_site_aniso_label
_atom_site_aniso_U_11
_atom_site_aniso_U_22
_atom_site_aniso_U_33
_atom_site_aniso_U_23
_atom_site_aniso_U_13
_atom_site_aniso_U_12
Y1 0.02490(10) 0.02670(10) 0.01720(9) -0.00113(7) 0.00599(7) -0.00139(7)
Co1 0.02713(19) 0.02632(19) 0.02563(18) -0.00160(14) 0.00434(14) -0.00115(14)
Si1 0.0307(3) 0.0321(3) 0.0346(3) 0.0011(3) 0.0161(3) -0.0034(2)
Si2 0.0382(4) 0.0489(4) 0.0297(3) 0.0122(3) 0.0178(3) 0.0096(3)
N1 0.0236(8) 0.0331(10) 0.0196(8) -0.0021(7) 0.0048(7) -0.0059(7)
N2 0.0280(9) 0.0287(9) 0.0195(8) -0.0013(7) 0.0060(7) -0.0027(7)
N3 0.0234(8) 0.0282(9) 0.0197(8) -0.0012(7) 0.0050(6) -0.0036(7)
N4 0.0216(8) 0.0310(9) 0.0193(8) -0.0029(7) 0.0051(6) -0.0036(7)
C1 0.0264(11) 0.0340(11) 0.0235(10) -0.0030(8) 0.0055(8) -0.0075(9)
C2 0.0301(12) 0.0520(15) 0.0305(12) -0.0050(10) 0.0086(9) -0.0156(10)
C3 0.0287(11) 0.0481(14) 0.0279(11) -0.0059(10) 0.0018(9) -0.0133(10)
C4 0.0290(11) 0.0305(11) 0.0215(10) -0.0026(8) 0.0026(8) -0.0056(8)
C5 0.0315(11) 0.0278(11) 0.0209(10) -0.0028(8) 0.0019(8) -0.0033(8)
C6 0.0308(11) 0.0284(11) 0.0192(9) -0.0024(8) 0.0022(8) -0.0006(8)
C7 0.0388(12) 0.0351(12) 0.0191(10) -0.0009(9) 0.0046(9) -0.0009(9)
C8 0.0385(12) 0.0386(13) 0.0193(10) 0.0009(9) 0.0103(9) -0.0005(10)
C9 0.0295(10) 0.0290(11) 0.0214(10) 0.0024(8) 0.0078(8) 0.0021(8)
C10 0.0283(10) 0.0300(11) 0.0240(10) 0.0019(8) 0.0093(8) 0.0026(8)
C11 0.0244(10) 0.0285(11) 0.0236(10) 0.0019(8) 0.0077(8) 0.0008(8)
C12 0.0241(10) 0.0352(12) 0.0301(11) 0.0036(9) 0.0085(9) -0.0017(9)
C13 0.0225(10) 0.0342(12) 0.0284(11) -0.0006(9) 0.0050(8) -0.0050(8)
C14 0.0209(9) 0.0298(11) 0.0224(10) -0.0009(8) 0.0044(8) -0.0012(8)
C15 0.0219(10) 0.0290(11) 0.0221(10) -0.0009(8) 0.0029(8) -0.0006(8)
C16 0.0229(10) 0.0286(11) 0.0194(9) -0.0018(8) 0.0039(7) -0.0005(8)
C17 0.0284(10) 0.0331(11) 0.0201(10) -0.0044(8) 0.0048(8) -0.0031(9)
C18 0.0285(10) 0.0347(12) 0.0195(10) -0.0016(8) 0.0079(8) -0.0032(9)
C19 0.0248(10) 0.0295(11) 0.0201(9) -0.0015(8) 0.0072(8) -0.0016(8)
C20 0.0273(10) 0.0309(11) 0.0227(10) -0.0026(8) 0.0083(8) -0.0043(8)
C21 0.0291(11) 0.0342(12) 0.0256(11) -0.0056(9) 0.0080(9) -0.0085(9)
C22 0.0350(12) 0.0371(13) 0.0300(11) -0.0062(10) 0.0104(9) -0.0072(10)
C23 0.0406(13) 0.0461(15) 0.0461(14) 0.0098(12) 0.0200(11) 0.0035(11)
C24 0.0475(17) 0.082(2) 0.0587(19) 0.0267(17) -0.0004(14) -0.0067(16)
C25 0.0528(16) 0.0507(16) 0.0533(16) 0.0211(13) 0.0267(13) 0.0114(13)
C26 0.0443(14) 0.0386(13) 0.0390(13) 0.0097(10) 0.0189(11) 0.0057(10)
C27 0.0618(17) 0.0435(15) 0.0430(15) -0.0010(12) 0.0166(13) 0.0075(13)
C28 0.0463(15) 0.0580(18) 0.0559(17) 0.0101(14) 0.0274(13) 0.0129(13)
C29 0.0415(14) 0.0404(14) 0.0523(15) -0.0051(11) 0.0205(12) -0.0144(11)
C30 0.0636(19) 0.0429(16) 0.072(2) -0.0181(14) 0.0317(16) -0.0140(14)
C31 0.0464(15) 0.0579(18) 0.0517(16) -0.0080(14) 0.0090(12) -0.0184(13)
C32 0.0314(11) 0.0376(12) 0.0241(10) 0.0033(9) 0.0067(9) 0.0001(9)
C33 0.0349(12) 0.0499(15) 0.0298(12) 0.0051(10) 0.0100(10) -0.0010(11)
C34 0.0524(16) 0.0499(16) 0.0444(14) 0.0062(12) 0.0211(12) 0.0135(12)
C35 0.098(3) 0.0488(18) 0.072(2) 0.0078(16) 0.019(2) 0.0251(18)
C36 0.0517(17) 0.066(2) 0.0456(15) -0.0058(14) 0.0160(13) 0.0011(14)
C37 0.0432(13) 0.0418(14) 0.0359(12) 0.0062(10) 0.0174(10) 0.0031(10)
C38 0.0468(15) 0.0487(17) 0.0648(18) 0.0106(14) 0.0162(13) 0.0126(13)
C39 0.071(2) 0.0498(17) 0.0643(19) -0.0087(15) 0.0269(16) -0.0042(15)
C43 0.0325(11) 0.0334(11) 0.0194(10) -0.0022(8) 0.0030(8) -0.0061(9)
C44 0.0399(12) 0.0316(12) 0.0207(10) 0.0011(8) 0.0021(9) -0.0046(9)
C45 0.0378(12) 0.0325(12) 0.0214(10) -0.0017(8) 0.0051(9) -0.0076(9)
C46 0.0331(11) 0.0372(12) 0.0189(10) -0.0023(8) 0.0027(8) -0.0086(9)
C47 0.0296(11) 0.0340(11) 0.0225(10) 0.0001(9) 0.0049(8) -0.0049(9)
C48 0.0321(11) 0.0314(11) 0.0236(10) -0.0037(8) 0.0036(8) -0.0060(9)
C49 0.0501(14) 0.0303(12) 0.0239(11) -0.0027(9) 0.0030(10) -0.0078(10)
C50 0.116(3) 0.0373(15) 0.0317(14) -0.0022(11) 0.0141(16) -0.0268(16)
C51 0.0471(14) 0.0408(14) 0.0313(12) -0.0097(10) 0.0027(11) -0.0109(11)
C52 0.0509(16) 0.0377(15) 0.0587(18) -0.0130(13) 0.0004(13) 0.0001(12)
C53 0.0328(11) 0.0348(12) 0.0259(11) 0.0001(9) 0.0020(9) -0.0026(9)
C54 0.0478(15) 0.0450(15) 0.0405(14) -0.0008(12) -0.0137(12) 0.0026(12)
C55 0.0577(17) 0.0459(15) 0.0441(15) 0.0076(12) 0.0202(13) 0.0120(13)
C56 0.0399(14) 0.0454(15) 0.0448(14) 0.0144(12) 0.0052(11) -0.0019(11)
C57 0.0230(10) 0.0303(11) 0.0217(10) -0.0011(8) 0.0045(8) -0.0035(8)
C58 0.0242(10) 0.0295(11) 0.0246(10) -0.0016(8) 0.0051(8) -0.0004(8)
C59 0.0228(10) 0.0287(11) 0.0251(10) 0.0019(8) 0.0047(8) -0.0024(8)
C60 0.0254(10) 0.0307(11) 0.0238(10) -0.0041(8) 0.0024(8) -0.0042(8)
C61 0.0248(10) 0.0273(10) 0.0261(10) -0.0027(8) 0.0053(8) -0.0022(8)
C62 0.0220(10) 0.0327(11) 0.0260(10) -0.0011(9) 0.0032(8) -0.0010(8)
C63 0.0229(10) 0.0333(11) 0.0268(10) 0.0019(9) 0.0017(8) 0.0001(8)
C64 0.0240(11) 0.0389(13) 0.0443(14) 0.0013(11) -0.0004(10) -0.0023(9)
C65 0.0328(13) 0.0544(16) 0.0408(13) 0.0165(12) 0.0056(10) 0.0028(11)
C66 0.0284(12) 0.0469(15) 0.0441(14) -0.0069(11) 0.0019(10) 0.0075(10)
C121 0.0366(13) 0.0268(12) 0.0576(16) 0.0003(11) 0.0036(11) 0.0010(10)
C122 0.0461(14) 0.0330(13) 0.0411(13) -0.0069(10) -0.0001(11) 0.0081(10)
C123 0.0372(12) 0.0340(13) 0.0437(13) 0.0012(10) 0.0101(10) 0.0081(10)
C124 0.0337(12) 0.0330(12) 0.0394(13) 0.0035(10) 0.0011(10) 0.0039(9)
C125 0.0442(14) 0.0310(12) 0.0409(13) 0.0085(10) 0.0090(11) 0.0030(10)
C40 0.0334(19) 0.039(3) 0.031(2) -0.0020(18) 0.0108(15) 0.0014(17)
C41 0.055(6) 0.090(7) 0.071(5) 0.033(5) 0.041(4) 0.012(4)
C42 0.029(3) 0.064(5) 0.037(3) -0.002(3) 0.0041(19) -0.005(3)
C67 0.024(3) 0.032(3) 0.032(3) -0.006(2) 0.003(2) 0.000(2)
C68 0.041(2) 0.030(2) 0.074(3) -0.012(2) 0.019(2) -0.0009(17)
C69 0.043(2) 0.054(3) 0.034(2) -0.0098(18) 0.0080(17) 0.010(2)
C70 0.031(2) 0.043(2) 0.039(2) -0.0087(19) 0.0034(16) 0.0085(17)
P101 0.0282(4) 0.0298(4) 0.0278(4) 0.0020(3) 0.0079(3) -0.0032(3)
P102 0.0466(5) 0.0304(4) 0.0290(4) 0.0019(3) 0.0185(4) 0.0050(3)
P103 0.0359(4) 0.0317(4) 0.0286(4) -0.0064(3) -0.0048(3) 0.0018(3)
O101 0.0313(11) 0.0251(11) 0.0381(12) 0.0051(9) 0.0157(9) -0.0015(8)
O102 0.0342(11) 0.0324(11) 0.0207(10) -0.0011(8) 0.0116(8) 0.0033(9)
O103 0.0324(11) 0.0295(11) 0.0242(10) -0.0044(8) -0.0014(8) -0.0007(9)
O104 0.0530(16) 0.0422(15) 0.0471(15) 0.0146(12) 0.0276(13) 0.0032(12)
O105 0.0302(10) 0.045(3) 0.0477(19) -0.0039(18) -0.0024(11) -0.0059(12)
O106 0.0579(16) 0.0469(15) 0.0350(13) -0.0023(11) 0.0108(11) 0.0086(12)
O107 0.0312(17) 0.0355(16) 0.0438(19) 0.0048(15) 0.0102(14) -0.0002(12)
O108 0.0394(15) 0.0370(15) 0.091(2) -0.0069(15) -0.0225(15) -0.0045(11)
O109 0.084(4) 0.055(3) 0.0289(19) -0.0050(17) 0.006(2) 0.028(3)
C101 0.054(3) 0.129(6) 0.057(3) 0.048(3) 0.031(3) 0.024(3)
C102 0.062(3) 0.070(4) 0.051(3) 0.021(3) 0.031(3) 0.005(3)
C103 0.039(2) 0.035(2) 0.037(2) -0.0039(17) -0.0022(17) 0.0040(15)
C104 0.033(3) 0.102(5) 0.068(4) 0.008(4) 0.000(3) -0.008(2)
C105 0.0395(16) 0.034(3) 0.057(3) 0.0009(18) 0.0134(17) 0.009(2)
C106 0.146(6) 0.044(4) 0.027(3) -0.003(2) 0.031(3) -0.003(3)
C107 0.047(3) 0.030(3) 0.049(5) -0.003(3) 0.016(3) 0.001(2)
C108 0.062(5) 0.072(7) 0.100(8) 0.015(5) 0.029(5) -0.007(4)
C109 0.044(2) 0.051(3) 0.127(5) -0.040(3) 0.020(3) -0.010(2)
C110 0.057(5) 0.065(7) 0.108(8) -0.024(6) 0.019(5) -0.019(4)
C111 0.137(7) 0.065(4) 0.065(4) 0.019(3) 0.062(4) 0.043(5)
C112 0.128(5) 0.125(6) 0.041(3) 0.004(3) 0.018(3) 0.049(4)
P201 0.0252(9) 0.0271(10) 0.0297(10) -0.0013(7) 0.0085(8) -0.0005(7)
P202 0.0334(10) 0.0272(10) 0.0232(9) -0.0004(7) 0.0074(8) 0.0003(8)
P203 0.0277(10) 0.0294(10) 0.0247(9) -0.0029(7) 0.0038(7) -0.0006(7)
O201 0.017(2) 0.028(2) 0.036(3) -0.004(2) 0.004(2) 0.0015(18)
O202 0.031(3) 0.031(3) 0.022(2) 0.0020(19) 0.009(2) 0.004(2)
O203 0.033(3) 0.026(2) 0.022(2) -0.0055(18) 0.004(2) -0.0012(19)
O204 0.035(5) 0.043(4) 0.057(5) 0.015(4) 0.028(4) 0.008(3)
O205 0.027(3) 0.026(3) 0.034(3) 0.006(2) -0.010(2) -0.004(2)
O206 0.058(6) 0.031(5) 0.028(4) -0.002(3) -0.005(3) 0.021(4)
O207 0.052(3) 0.030(3) 0.041(3) 0.002(3) 0.025(3) -0.002(2)
O208 0.0302(10) 0.045(3) 0.0477(19) -0.0039(18) -0.0024(11) -0.0059(12)
O209 0.042(3) 0.037(3) 0.027(3) -0.007(2) 0.008(2) -0.004(2)
C201 0.041(6) 0.025(7) 0.034(7) -0.002(6) 0.017(5) 0.003(4)
C202 0.032(6) 0.018(6) 0.022(6) -0.016(5) 0.012(4) -0.003(4)
C203 0.037(5) 0.044(5) 0.040(5) 0.001(4) 0.003(4) 0.003(3)
C204 0.021(6) 0.014(7) 0.025(6) -0.003(5) 0.000(4) 0.008(4)
C205 0.049(6) 0.045(5) 0.025(5) 0.005(4) -0.007(4) 0.026(4)
C206 0.083(7) 0.042(5) 0.037(5) -0.016(4) -0.024(5) 0.018(4)
C207 0.045(5) 0.054(6) 0.064(8) -0.010(5) 0.031(5) -0.012(4)
C208 0.072(10) 0.071(10) 0.14(3) 0.033(11) 0.046(15) -0.012(8)
C209 0.046(6) 0.19(3) 0.075(10) -0.016(10) 0.007(5) -0.015(6)
C210 0.027(5) 0.107(14) 0.061(9) -0.011(9) -0.002(6) -0.012(6)
C211 0.0395(16) 0.034(3) 0.057(3) 0.0009(18) 0.0134(17) 0.009(2)
C212 0.004(3) 0.029(5) 0.024(5) 0.008(4) 0.003(3) 0.007(3)
C40B 0.041(4) 0.053(6) 0.047(5) 0.007(4) 0.026(3) 0.011(4)
C41B 0.037(7) 0.064(8) 0.028(5) -0.017(5) 0.006(4) -0.028(6)
C42B 0.062(6) 0.073(10) 0.047(5) 0.007(6) 0.011(4) 0.011(6)
C67B 0.035(5) 0.033(5) 0.032(5) -0.006(3) 0.007(4) 0.004(4)
C68B 0.046(4) 0.048(4) 0.036(3) -0.014(3) 0.008(3) 0.004(3)
C69B 0.041(3) 0.049(4) 0.051(4) -0.011(3) 0.021(3) 0.000(3)
C70B 0.048(4) 0.030(3) 0.046(3) -0.003(2) 0.009(3) 0.003(3)

_geom_special_details            
;
 All esds (except the esd in the dihedral angle between two l.s. planes)
 are estimated using the full covariance matrix.  The cell esds are taken
 into account individually in the estimation of esds in distances, angles
 and torsion angles; correlations between esds in cell parameters are only
 used when they are defined by crystal symmetry.  An approximate (isotropic)
 treatment of cell esds is used for estimating esds involving l.s. planes.
;
loop_
_geom_bond_atom_site_label_1
_geom_bond_atom_site_label_2
_geom_bond_distance
_geom_bond_site_symmetry_2
_geom_bond_publ_flag
Y1 N1 2.3849(18) . ?
Y1 N2 2.3870(17) . ?
Y1 N3 2.3803(17) . ?
Y1 N4 2.3719(17) . ?
Y1 O101 2.309(2) . ?
Y1 O102 2.279(2) . ?
Y1 O103 2.304(2) . ?
Y1 O201 2.324(5) . ?
Y1 O202 2.290(5) . ?
Y1 O203 2.233(5) . ?
Co1 C121 2.084(3) . ?
Co1 C122 2.082(3) . ?
Co1 C123 2.084(2) . ?
Co1 C124 2.086(2) . ?
Co1 C125 2.086(2) . ?
Co1 P101 2.1699(9) . ?
Co1 P102 2.1439(9) . ?
Co1 P103 2.1727(9) . ?
Co1 P201 2.203(2) . ?
Co1 P202 2.139(2) . ?
Co1 P203 2.2024(19) . ?
Si1 C22 1.838(2) . ?
Si1 C23 1.890(3) . ?
Si1 C26 1.886(3) . ?
Si1 C29 1.882(3) . ?
Si2 C33 1.838(2) . ?
Si2 C34 1.910(3) . ?
Si2 C37 1.879(3) . ?
Si2 C40 1.874(4) . ?
Si2 C40B 1.975(9) . ?
N1 C1 1.365(3) . ?
N1 C4 1.374(3) . ?
N2 C6 1.377(3) . ?
N2 C9 1.366(3) . ?
N3 C11 1.364(3) . ?
N3 C14 1.378(3) . ?
N4 C16 1.374(3) . ?
N4 C19 1.367(3) . ?
C1 C2 1.443(3) . ?
C1 C20 1.414(3) . ?
C2 H2 0.9500 . ?
C2 C3 1.351(3) . ?
C3 H3 0.9500 . ?
C3 C4 1.447(3) . ?
C4 C5 1.400(3) . ?
C5 C6 1.398(3) . ?
C5 C43 1.503(3) . ?
C6 C7 1.445(3) . ?
C7 H7 0.9500 . ?
C7 C8 1.346(3) . ?
C8 H8 0.9500 . ?
C8 C9 1.447(3) . ?
C9 C10 1.415(3) . ?
C10 C11 1.413(3) . ?
C10 C32 1.439(3) . ?
C11 C12 1.445(3) . ?
C12 H12 0.9500 . ?
C12 C13 1.352(3) . ?
C13 H13 0.9500 . ?
C13 C14 1.446(3) . ?
C14 C15 1.408(3) . ?
C15 C16 1.409(3) . ?
C15 C57 1.492(3) . ?
C16 C17 1.450(3) . ?
C17 H17 0.9500 . ?
C17 C18 1.352(3) . ?
C18 H18 0.9500 . ?
C18 C19 1.444(3) . ?
C19 C20 1.404(3) . ?
C20 C21 1.439(3) . ?
C21 C22 1.206(3) . ?
C23 H23 1.0000 . ?
C23 C24 1.535(4) . ?
C23 C25 1.538(3) . ?
C24 H24A 0.9800 . ?
C24 H24B 0.9800 . ?
C24 H24C 0.9800 . ?
C25 H25A 0.9800 . ?
C25 H25B 0.9800 . ?
C25 H25C 0.9800 . ?
C26 H26 1.0000 . ?
C26 C27 1.540(4) . ?
C26 C28 1.537(4) . ?
C27 H27A 0.9800 . ?
C27 H27B 0.9800 . ?
C27 H27C 0.9800 . ?
C28 H28A 0.9800 . ?
C28 H28B 0.9800 . ?
C28 H28C 0.9800 . ?
C29 H29 1.0000 . ?
C29 C30 1.532(4) . ?
C29 C31 1.545(4) . ?
C30 H30A 0.9800 . ?
C30 H30B 0.9800 . ?
C30 H30C 0.9800 . ?
C31 H31A 0.9800 . ?
C31 H31B 0.9800 . ?
C31 H31C 0.9800 . ?
C32 C33 1.209(3) . ?
C34 H34 1.0000 . ?
C34 C35 1.529(4) . ?
C34 C36 1.517(4) . ?
C35 H35A 0.9800 . ?
C35 H35B 0.9800 . ?
C35 H35C 0.9800 . ?
C36 H36A 0.9800 . ?
C36 H36B 0.9800 . ?
C36 H36C 0.9800 . ?
C37 H37 1.0000 . ?
C37 C38 1.535(4) . ?
C37 C39 1.526(4) . ?
C38 H38A 0.9800 . ?
C38 H38B 0.9800 . ?
C38 H38C 0.9800 . ?
C39 H39A 0.9800 . ?
C39 H39B 0.9800 . ?
C39 H39C 0.9800 . ?
C43 C44 1.388(3) . ?
C43 C48 1.386(3) . ?
C44 H44 0.9500 . ?
C44 C45 1.402(3) . ?
C45 C46 1.394(3) . ?
C45 C49 1.534(3) . ?
C46 H46 0.9500 . ?
C46 C47 1.395(3) . ?
C47 C48 1.398(3) . ?
C47 C53 1.534(3) . ?
C48 H48 0.9500 . ?
C49 C50 1.533(4) . ?
C49 C51 1.532(3) . ?
C49 C52 1.531(4) . ?
C50 H50A 0.9800 . ?
C50 H50B 0.9800 . ?
C50 H50C 0.9800 . ?
C51 H51A 0.9800 . ?
C51 H51B 0.9800 . ?
C51 H51C 0.9800 . ?
C52 H52A 0.9800 . ?
C52 H52B 0.9800 . ?
C52 H52C 0.9800 . ?
C53 C54 1.525(3) . ?
C53 C55 1.533(4) . ?
C53 C56 1.533(3) . ?
C54 H54A 0.9800 . ?
C54 H54B 0.9800 . ?
C54 H54C 0.9800 . ?
C55 H55A 0.9800 . ?
C55 H55B 0.9800 . ?
C55 H55C 0.9800 . ?
C56 H56A 0.9800 . ?
C56 H56B 0.9800 . ?
C56 H56C 0.9800 . ?
C57 C58 1.394(3) . ?
C57 C62 1.392(3) . ?
C58 H58 0.9500 . ?
C58 C59 1.395(3) . ?
C59 C60 1.396(3) . ?
C59 C63 1.535(3) . ?
C60 H60 0.9500 . ?
C60 C61 1.395(3) . ?
C61 C62 1.390(3) . ?
C61 C67 1.539(8) . ?
C61 C67B 1.533(11) . ?
C62 H62 0.9500 . ?
C63 C64 1.531(3) . ?
C63 C65 1.536(3) . ?
C63 C66 1.530(3) . ?
C64 H64A 0.9800 . ?
C64 H64B 0.9800 . ?
C64 H64C 0.9800 . ?
C65 H65A 0.9800 . ?
C65 H65B 0.9800 . ?
C65 H65C 0.9800 . ?
C66 H66A 0.9800 . ?
C66 H66B 0.9800 . ?
C66 H66C 0.9800 . ?
C121 H121 0.9500 . ?
C121 C122 1.406(4) . ?
C121 C125 1.424(4) . ?
C122 H122 0.9500 . ?
C122 C123 1.419(4) . ?
C123 H123 0.9500 . ?
C123 C124 1.417(4) . ?
C124 H124 0.9500 . ?
C124 C125 1.413(4) . ?
C125 H125 0.9500 . ?
C40 H40 1.0000 . ?
C40 C41 1.544(9) . ?
C40 C42 1.527(7) . ?
C41 H41A 0.9800 . ?
C41 H41B 0.9800 . ?
C41 H41C 0.9800 . ?
C42 H42A 0.9800 . ?
C42 H42B 0.9800 . ?
C42 H42C 0.9800 . ?
C67 C68 1.530(9) . ?
C67 C69 1.542(9) . ?
C67 C70 1.534(9) . ?
C68 H68A 0.9800 . ?
C68 H68B 0.9800 . ?
C68 H68C 0.9800 . ?
C69 H69A 0.9800 . ?
C69 H69B 0.9800 . ?
C69 H69C 0.9800 . ?
C70 H70A 0.9800 . ?
C70 H70B 0.9800 . ?
C70 H70C 0.9800 . ?
P101 O101 1.503(2) . ?
P101 O104 1.599(2) . ?
P101 O105 1.605(8) . ?
P102 O102 1.510(2) . ?
P102 O106 1.586(3) . ?
P102 O107 1.645(4) . ?
P103 O103 1.507(2) . ?
P103 O108 1.599(3) . ?
P103 O109 1.524(8) . ?
O104 C101 1.393(6) . ?
O105 C103 1.444(9) . ?
O106 C105 1.356(8) . ?
O107 C107 1.454(9) . ?
O108 C109 1.423(5) . ?
O109 C111 1.412(9) . ?
C101 H10A 0.9900 . ?
C101 H10B 0.9900 . ?
C101 C102 1.460(8) . ?
C102 H10C 0.9800 . ?
C102 H10D 0.9800 . ?
C102 H10E 0.9800 . ?
C103 H10F 0.9900 . ?
C103 H10G 0.9900 . ?
C103 C104 1.420(7) . ?
C104 H10H 0.9800 . ?
C104 H10I 0.9800 . ?
C104 H10J 0.9800 . ?
C105 H10K 0.9900 . ?
C105 H10L 0.9900 . ?
C105 C106 1.481(8) . ?
C106 H10M 0.9800 . ?
C106 H10N 0.9800 . ?
C106 H10O 0.9800 . ?
C107 H10P 0.9900 . ?
C107 H10Q 0.9900 . ?
C107 C108 1.503(11) . ?
C108 H10R 0.9800 . ?
C108 H10S 0.9800 . ?
C108 H10T 0.9800 . ?
C109 H10U 0.9900 . ?
C109 H10V 0.9900 . ?
C109 C110 1.456(11) . ?
C110 H11A 0.9800 . ?
C110 H11B 0.9800 . ?
C110 H11C 0.9800 . ?
C111 H11D 0.9900 . ?
C111 H11E 0.9900 . ?
C111 C112 1.430(8) . ?
C112 H11F 0.9800 . ?
C112 H11G 0.9800 . ?
C112 H11H 0.9800 . ?
P201 O201 1.507(5) . ?
P201 O204 1.753(9) . ?
P201 O205 1.593(5) . ?
P202 O202 1.506(5) . ?
P202 O206 1.530(13) . ?
P202 O207 1.603(6) . ?
P203 O203 1.505(5) . ?
P203 O208 1.597(16) . ?
P203 O209 1.610(6) . ?
O204 C201 1.424(17) . ?
O205 C203 1.436(11) . ?
O206 C205 1.333(16) . ?
O207 C207 1.452(11) . ?
O208 C209 1.414(18) . ?
O209 C211 1.465(12) . ?
C201 H20A 0.9900 . ?
C201 H20B 0.9900 . ?
C201 C202 1.46(2) . ?
C202 H20C 0.9800 . ?
C202 H20D 0.9800 . ?
C202 H20E 0.9800 . ?
C203 H20F 0.9900 . ?
C203 H20G 0.9900 . ?
C203 C204 1.471(14) . ?
C204 H20H 0.9800 . ?
C204 H20I 0.9800 . ?
C204 H20J 0.9800 . ?
C205 H20K 0.9900 . ?
C205 H20L 0.9900 . ?
C205 C206 1.343(15) . ?
C206 H20M 0.9800 . ?
C206 H20N 0.9800 . ?
C206 H20O 0.9800 . ?
C207 H20P 0.9900 . ?
C207 H20Q 0.9900 . ?
C207 C208 1.534(17) . ?
C208 H20R 0.9800 . ?
C208 H20S 0.9800 . ?
C208 H20T 0.9800 . ?
C209 H20U 0.9900 . ?
C209 H20V 0.9900 . ?
C209 C210 1.415(18) . ?
C210 H21A 0.9800 . ?
C210 H21B 0.9800 . ?
C210 H21C 0.9800 . ?
C211 H21D 0.9900 . ?
C211 H21E 0.9900 . ?
C211 C212 1.380(15) . ?
C212 H21F 0.9800 . ?
C212 H21G 0.9800 . ?
C212 H21H 0.9800 . ?
C40B H40B 1.0000 . ?
C40B C41B 1.539(13) . ?
C40B C42B 1.524(12) . ?
C41B H41D 0.9800 . ?
C41B H41E 0.9800 . ?
C41B H41F 0.9800 . ?
C42B H42D 0.9800 . ?
C42B H42E 0.9800 . ?
C42B H42F 0.9800 . ?
C67B C68B 1.518(13) . ?
C67B C69B 1.535(14) . ?
C67B C70B 1.526(14) . ?
C68B H68D 0.9800 . ?
C68B H68E 0.9800 . ?
C68B H68F 0.9800 . ?
C69B H69D 0.9800 . ?
C69B H69E 0.9800 . ?
C69B H69F 0.9800 . ?
C70B H70D 0.9800 . ?
C70B H70E 0.9800 . ?
C70B H70F 0.9800 . ?

loop_
_geom_angle_atom_site_label_1
_geom_angle_atom_site_label_2
_geom_angle_atom_site_label_3
_geom_angle
_geom_angle_site_symmetry_1
_geom_angle_site_symmetry_3
_geom_angle_publ_flag
N1 Y1 N2 74.89(6) . . ?
N3 Y1 N1 120.36(6) . . ?
N3 Y1 N2 75.18(6) . . ?
N4 Y1 N1 75.45(6) . . ?
N4 Y1 N2 119.05(6) . . ?
N4 Y1 N3 76.06(6) . . ?
O101 Y1 N1 74.49(7) . . ?
O101 Y1 N2 125.99(7) . . ?
O101 Y1 N3 158.32(7) . . ?
O101 Y1 N4 94.42(7) . . ?
O102 Y1 N1 118.58(7) . . ?
O102 Y1 N2 77.58(7) . . ?
O102 Y1 N3 103.39(7) . . ?
O102 Y1 N4 161.81(7) . . ?
O102 Y1 O101 79.57(7) . . ?
O102 Y1 O103 77.78(7) . . ?
O103 Y1 N1 143.93(7) . . ?
O103 Y1 N2 141.07(7) . . ?
O103 Y1 N3 81.81(7) . . ?
O103 Y1 N4 84.18(7) . . ?
O103 Y1 O101 77.83(8) . . ?
O201 Y1 N1 167.16(13) . . ?
O201 Y1 N2 109.21(14) . . ?
O201 Y1 N3 72.39(14) . . ?
O201 Y1 N4 111.32(13) . . ?
O202 Y1 N1 93.54(14) . . ?
O202 Y1 N2 157.87(14) . . ?
O202 Y1 N3 126.68(14) . . ?
O202 Y1 N4 74.52(13) . . ?
O202 Y1 O201 78.38(18) . . ?
O203 Y1 N1 89.29(14) . . ?
O203 Y1 N2 81.71(14) . . ?
O203 Y1 N3 134.69(14) . . ?
O203 Y1 N4 148.59(14) . . ?
O203 Y1 O201 79.47(18) . . ?
O203 Y1 O202 79.31(18) . . ?
C121 Co1 C123 66.68(10) . . ?
C121 Co1 C124 66.69(10) . . ?
C121 Co1 C125 39.93(10) . . ?
C121 Co1 P101 87.88(8) . . ?
C121 Co1 P102 131.22(8) . . ?
C121 Co1 P103 140.13(8) . . ?
C121 Co1 P201 159.22(9) . . ?
C121 Co1 P202 109.02(10) . . ?
C121 Co1 P203 97.31(9) . . ?
C122 Co1 C121 39.44(11) . . ?
C122 Co1 C123 39.84(10) . . ?
C122 Co1 C124 66.65(10) . . ?
C122 Co1 C125 66.63(11) . . ?
C122 Co1 P101 112.31(8) . . ?
C122 Co1 P102 96.74(8) . . ?
C122 Co1 P103 156.56(8) . . ?
C122 Co1 P201 121.76(10) . . ?
C122 Co1 P202 148.28(10) . . ?
C122 Co1 P203 92.49(9) . . ?
C123 Co1 C124 39.73(10) . . ?
C123 Co1 C125 66.71(10) . . ?
C123 Co1 P101 151.85(8) . . ?
C123 Co1 P102 93.11(8) . . ?
C123 Co1 P103 117.31(8) . . ?
C123 Co1 P201 92.72(9) . . ?
C123 Co1 P202 148.68(9) . . ?
C123 Co1 P203 122.78(9) . . ?
C124 Co1 P101 140.49(8) . . ?
C124 Co1 P102 124.32(8) . . ?
C124 Co1 P103 91.48(7) . . ?
C124 Co1 P201 99.58(9) . . ?
C124 Co1 P202 109.12(9) . . ?
C124 Co1 P203 159.14(9) . . ?
C125 Co1 C124 39.61(10) . . ?
C125 Co1 P101 101.83(8) . . ?
C125 Co1 P102 159.70(8) . . ?
C125 Co1 P103 102.32(8) . . ?
C125 Co1 P201 135.46(9) . . ?
C125 Co1 P202 89.97(9) . . ?
C125 Co1 P203 132.89(9) . . ?
P101 Co1 P103 89.77(3) . . ?
P102 Co1 P101 95.18(3) . . ?
P102 Co1 P103 88.63(4) . . ?
P202 Co1 P201 89.89(7) . . ?
P202 Co1 P203 88.29(7) . . ?
P203 Co1 P201 91.62(7) . . ?
C22 Si1 C23 106.97(11) . . ?
C22 Si1 C26 105.62(11) . . ?
C22 Si1 C29 105.89(11) . . ?
C26 Si1 C23 114.24(12) . . ?
C29 Si1 C23 111.89(13) . . ?
C29 Si1 C26 111.56(12) . . ?
C33 Si2 C34 104.03(12) . . ?
C33 Si2 C37 107.96(12) . . ?
C33 Si2 C40 112.22(15) . . ?
C33 Si2 C40B 104.3(3) . . ?
C34 Si2 C40B 128.0(4) . . ?
C37 Si2 C34 108.98(12) . . ?
C37 Si2 C40B 102.4(3) . . ?
C40 Si2 C34 105.7(2) . . ?
C40 Si2 C37 117.07(19) . . ?
C1 N1 Y1 122.63(14) . . ?
C1 N1 C4 106.09(17) . . ?
C4 N1 Y1 125.74(14) . . ?
C6 N2 Y1 124.64(14) . . ?
C9 N2 Y1 123.03(13) . . ?
C9 N2 C6 106.24(17) . . ?
C11 N3 Y1 124.04(14) . . ?
C11 N3 C14 106.47(17) . . ?
C14 N3 Y1 124.75(13) . . ?
C16 N4 Y1 124.35(13) . . ?
C19 N4 Y1 121.56(13) . . ?
C19 N4 C16 106.86(16) . . ?
N1 C1 C2 110.37(19) . . ?
N1 C1 C20 124.85(19) . . ?
C20 C1 C2 124.7(2) . . ?
C1 C2 H2 126.6 . . ?
C3 C2 C1 106.8(2) . . ?
C3 C2 H2 126.6 . . ?
C2 C3 H3 126.5 . . ?
C2 C3 C4 106.9(2) . . ?
C4 C3 H3 126.5 . . ?
N1 C4 C3 109.80(19) . . ?
N1 C4 C5 125.1(2) . . ?
C5 C4 C3 125.1(2) . . ?
C4 C5 C43 117.04(19) . . ?
C6 C5 C4 125.90(19) . . ?
C6 C5 C43 117.00(19) . . ?
N2 C6 C5 126.00(19) . . ?
N2 C6 C7 109.48(19) . . ?
C5 C6 C7 124.49(19) . . ?
C6 C7 H7 126.3 . . ?
C8 C7 C6 107.39(19) . . ?
C8 C7 H7 126.3 . . ?
C7 C8 H8 126.7 . . ?
C7 C8 C9 106.69(19) . . ?
C9 C8 H8 126.7 . . ?
N2 C9 C8 110.18(19) . . ?
N2 C9 C10 125.47(19) . . ?
C10 C9 C8 124.2(2) . . ?
C9 C10 C32 114.86(19) . . ?
C11 C10 C9 125.69(19) . . ?
C11 C10 C32 119.3(2) . . ?
N3 C11 C10 125.13(19) . . ?
N3 C11 C12 110.10(18) . . ?
C10 C11 C12 124.60(19) . . ?
C11 C12 H12 126.6 . . ?
C13 C12 C11 106.86(19) . . ?
C13 C12 H12 126.6 . . ?
C12 C13 H13 126.5 . . ?
C12 C13 C14 107.08(19) . . ?
C14 C13 H13 126.5 . . ?
N3 C14 C13 109.45(18) . . ?
N3 C14 C15 125.30(18) . . ?
C15 C14 C13 125.12(19) . . ?
C14 C15 C16 126.33(18) . . ?
C14 C15 C57 117.91(18) . . ?
C16 C15 C57 115.61(18) . . ?
N4 C16 C15 125.65(18) . . ?
N4 C16 C17 109.14(17) . . ?
C15 C16 C17 125.22(18) . . ?
C16 C17 H17 126.4 . . ?
C18 C17 C16 107.24(18) . . ?
C18 C17 H17 126.4 . . ?
C17 C18 H18 126.6 . . ?
C17 C18 C19 106.86(18) . . ?
C19 C18 H18 126.6 . . ?
N4 C19 C18 109.87(18) . . ?
N4 C19 C20 125.21(18) . . ?
C20 C19 C18 124.81(19) . . ?
C1 C20 C21 115.92(19) . . ?
C19 C20 C1 126.23(19) . . ?
C19 C20 C21 117.75(19) . . ?
C22 C21 C20 177.2(2) . . ?
C21 C22 Si1 174.5(2) . . ?
Si1 C23 H23 106.1 . . ?
C24 C23 Si1 114.10(19) . . ?
C24 C23 H23 106.1 . . ?
C24 C23 C25 111.1(2) . . ?
C25 C23 Si1 112.76(18) . . ?
C25 C23 H23 106.1 . . ?
C23 C24 H24A 109.5 . . ?
C23 C24 H24B 109.5 . . ?
C23 C24 H24C 109.5 . . ?
H24A C24 H24B 109.5 . . ?
H24A C24 H24C 109.5 . . ?
H24B C24 H24C 109.5 . . ?
C23 C25 H25A 109.5 . . ?
C23 C25 H25B 109.5 . . ?
C23 C25 H25C 109.5 . . ?
H25A C25 H25B 109.5 . . ?
H25A C25 H25C 109.5 . . ?
H25B C25 H25C 109.5 . . ?
Si1 C26 H26 106.1 . . ?
C27 C26 Si1 111.60(19) . . ?
C27 C26 H26 106.1 . . ?
C28 C26 Si1 114.94(19) . . ?
C28 C26 H26 106.1 . . ?
C28 C26 C27 111.3(2) . . ?
C26 C27 H27A 109.5 . . ?
C26 C27 H27B 109.5 . . ?
C26 C27 H27C 109.5 . . ?
H27A C27 H27B 109.5 . . ?
H27A C27 H27C 109.5 . . ?
H27B C27 H27C 109.5 . . ?
C26 C28 H28A 109.5 . . ?
C26 C28 H28B 109.5 . . ?
C26 C28 H28C 109.5 . . ?
H28A C28 H28B 109.5 . . ?
H28A C28 H28C 109.5 . . ?
H28B C28 H28C 109.5 . . ?
Si1 C29 H29 107.9 . . ?
C30 C29 Si1 111.24(19) . . ?
C30 C29 H29 107.9 . . ?
C30 C29 C31 110.5(2) . . ?
C31 C29 Si1 111.22(19) . . ?
C31 C29 H29 107.9 . . ?
C29 C30 H30A 109.5 . . ?
C29 C30 H30B 109.5 . . ?
C29 C30 H30C 109.5 . . ?
H30A C30 H30B 109.5 . . ?
H30A C30 H30C 109.5 . . ?
H30B C30 H30C 109.5 . . ?
C29 C31 H31A 109.5 . . ?
C29 C31 H31B 109.5 . . ?
C29 C31 H31C 109.5 . . ?
H31A C31 H31B 109.5 . . ?
H31A C31 H31C 109.5 . . ?
H31B C31 H31C 109.5 . . ?
C33 C32 C10 171.7(3) . . ?
C32 C33 Si2 166.7(2) . . ?
Si2 C34 H34 106.4 . . ?
C35 C34 Si2 112.1(2) . . ?
C35 C34 H34 106.4 . . ?
C36 C34 Si2 113.7(2) . . ?
C36 C34 H34 106.4 . . ?
C36 C34 C35 111.3(3) . . ?
C34 C35 H35A 109.5 . . ?
C34 C35 H35B 109.5 . . ?
C34 C35 H35C 109.5 . . ?
H35A C35 H35B 109.5 . . ?
H35A C35 H35C 109.5 . . ?
H35B C35 H35C 109.5 . . ?
C34 C36 H36A 109.5 . . ?
C34 C36 H36B 109.5 . . ?
C34 C36 H36C 109.5 . . ?
H36A C36 H36B 109.5 . . ?
H36A C36 H36C 109.5 . . ?
H36B C36 H36C 109.5 . . ?
Si2 C37 H37 107.5 . . ?
C38 C37 Si2 111.12(18) . . ?
C38 C37 H37 107.5 . . ?
C39 C37 Si2 113.1(2) . . ?
C39 C37 H37 107.5 . . ?
C39 C37 C38 109.9(2) . . ?
C37 C38 H38A 109.5 . . ?
C37 C38 H38B 109.5 . . ?
C37 C38 H38C 109.5 . . ?
H38A C38 H38B 109.5 . . ?
H38A C38 H38C 109.5 . . ?
H38B C38 H38C 109.5 . . ?
C37 C39 H39A 109.5 . . ?
C37 C39 H39B 109.5 . . ?
C37 C39 H39C 109.5 . . ?
H39A C39 H39B 109.5 . . ?
H39A C39 H39C 109.5 . . ?
H39B C39 H39C 109.5 . . ?
C44 C43 C5 120.7(2) . . ?
C48 C43 C5 119.7(2) . . ?
C48 C43 C44 119.6(2) . . ?
C43 C44 H44 119.4 . . ?
C43 C44 C45 121.3(2) . . ?
C45 C44 H44 119.4 . . ?
C44 C45 C49 119.1(2) . . ?
C46 C45 C44 117.5(2) . . ?
C46 C45 C49 123.35(19) . . ?
C45 C46 H46 118.6 . . ?
C45 C46 C47 122.7(2) . . ?
C47 C46 H46 118.6 . . ?
C46 C47 C48 117.7(2) . . ?
C46 C47 C53 123.55(19) . . ?
C48 C47 C53 118.8(2) . . ?
C43 C48 C47 121.2(2) . . ?
C43 C48 H48 119.4 . . ?
C47 C48 H48 119.4 . . ?
C50 C49 C45 109.9(2) . . ?
C51 C49 C45 112.4(2) . . ?
C51 C49 C50 107.8(2) . . ?
C52 C49 C45 109.9(2) . . ?
C52 C49 C50 109.1(3) . . ?
C52 C49 C51 107.7(2) . . ?
C49 C50 H50A 109.5 . . ?
C49 C50 H50B 109.5 . . ?
C49 C50 H50C 109.5 . . ?
H50A C50 H50B 109.5 . . ?
H50A C50 H50C 109.5 . . ?
H50B C50 H50C 109.5 . . ?
C49 C51 H51A 109.5 . . ?
C49 C51 H51B 109.5 . . ?
C49 C51 H51C 109.5 . . ?
H51A C51 H51B 109.5 . . ?
H51A C51 H51C 109.5 . . ?
H51B C51 H51C 109.5 . . ?
C49 C52 H52A 109.5 . . ?
C49 C52 H52B 109.5 . . ?
C49 C52 H52C 109.5 . . ?
H52A C52 H52B 109.5 . . ?
H52A C52 H52C 109.5 . . ?
H52B C52 H52C 109.5 . . ?
C54 C53 C47 112.1(2) . . ?
C54 C53 C55 108.7(2) . . ?
C54 C53 C56 108.1(2) . . ?
C55 C53 C47 110.05(19) . . ?
C56 C53 C47 109.07(19) . . ?
C56 C53 C55 108.7(2) . . ?
C53 C54 H54A 109.5 . . ?
C53 C54 H54B 109.5 . . ?
C53 C54 H54C 109.5 . . ?
H54A C54 H54B 109.5 . . ?
H54A C54 H54C 109.5 . . ?
H54B C54 H54C 109.5 . . ?
C53 C55 H55A 109.5 . . ?
C53 C55 H55B 109.5 . . ?
C53 C55 H55C 109.5 . . ?
H55A C55 H55B 109.5 . . ?
H55A C55 H55C 109.5 . . ?
H55B C55 H55C 109.5 . . ?
C53 C56 H56A 109.5 . . ?
C53 C56 H56B 109.5 . . ?
C53 C56 H56C 109.5 . . ?
H56A C56 H56B 109.5 . . ?
H56A C56 H56C 109.5 . . ?
H56B C56 H56C 109.5 . . ?
C58 C57 C15 121.52(19) . . ?
C62 C57 C15 119.18(18) . . ?
C62 C57 C58 119.24(19) . . ?
C57 C58 H58 119.4 . . ?
C57 C58 C59 121.1(2) . . ?
C59 C58 H58 119.4 . . ?
C58 C59 C60 117.71(19) . . ?
C58 C59 C63 122.56(19) . . ?
C60 C59 C63 119.70(19) . . ?
C59 C60 H60 118.6 . . ?
C61 C60 C59 122.74(19) . . ?
C61 C60 H60 118.6 . . ?
C60 C61 C67 119.5(4) . . ?
C60 C61 C67B 123.6(5) . . ?
C62 C61 C60 117.6(2) . . ?
C62 C61 C67 122.9(4) . . ?
C62 C61 C67B 118.8(5) . . ?
C57 C62 H62 119.2 . . ?
C61 C62 C57 121.5(2) . . ?
C61 C62 H62 119.2 . . ?
C59 C63 C65 108.90(18) . . ?
C64 C63 C59 110.10(18) . . ?
C64 C63 C65 109.3(2) . . ?
C66 C63 C59 111.95(18) . . ?
C66 C63 C64 108.6(2) . . ?
C66 C63 C65 108.0(2) . . ?
C63 C64 H64A 109.5 . . ?
C63 C64 H64B 109.5 . . ?
C63 C64 H64C 109.5 . . ?
H64A C64 H64B 109.5 . . ?
H64A C64 H64C 109.5 . . ?
H64B C64 H64C 109.5 . . ?
C63 C65 H65A 109.5 . . ?
C63 C65 H65B 109.5 . . ?
C63 C65 H65C 109.5 . . ?
H65A C65 H65B 109.5 . . ?
H65A C65 H65C 109.5 . . ?
H65B C65 H65C 109.5 . . ?
C63 C66 H66A 109.5 . . ?
C63 C66 H66B 109.5 . . ?
C63 C66 H66C 109.5 . . ?
H66A C66 H66B 109.5 . . ?
H66A C66 H66C 109.5 . . ?
H66B C66 H66C 109.5 . . ?
Co1 C121 H121 125.3 . . ?
C122 C121 Co1 70.22(15) . . ?
C122 C121 H121 126.0 . . ?
C122 C121 C125 108.0(2) . . ?
C125 C121 Co1 70.10(14) . . ?
C125 C121 H121 126.0 . . ?
Co1 C122 H122 125.3 . . ?
C121 C122 Co1 70.34(14) . . ?
C121 C122 H122 125.8 . . ?
C121 C122 C123 108.3(2) . . ?
C123 C122 Co1 70.14(14) . . ?
C123 C122 H122 125.8 . . ?
Co1 C123 H123 125.2 . . ?
C122 C123 Co1 70.02(14) . . ?
C122 C123 H123 126.2 . . ?
C124 C123 Co1 70.20(14) . . ?
C124 C123 C122 107.7(2) . . ?
C124 C123 H123 126.2 . . ?
Co1 C124 H124 125.4 . . ?
C123 C124 Co1 70.07(13) . . ?
C123 C124 H124 125.9 . . ?
C125 C124 Co1 70.19(14) . . ?
C125 C124 C123 108.2(2) . . ?
C125 C124 H124 125.9 . . ?
Co1 C125 H125 125.3 . . ?
C121 C125 Co1 69.97(14) . . ?
C121 C125 H125 126.1 . . ?
C124 C125 Co1 70.20(14) . . ?
C124 C125 C121 107.8(2) . . ?
C124 C125 H125 126.1 . . ?
Si2 C40 H40 107.6 . . ?
C41 C40 Si2 114.5(6) . . ?
C41 C40 H40 107.6 . . ?
C42 C40 Si2 109.7(4) . . ?
C42 C40 H40 107.6 . . ?
C42 C40 C41 109.6(7) . . ?
C40 C41 H41A 109.5 . . ?
C40 C41 H41B 109.5 . . ?
C40 C41 H41C 109.5 . . ?
H41A C41 H41B 109.5 . . ?
H41A C41 H41C 109.5 . . ?
H41B C41 H41C 109.5 . . ?
C40 C42 H42A 109.5 . . ?
C40 C42 H42B 109.5 . . ?
C40 C42 H42C 109.5 . . ?
H42A C42 H42B 109.5 . . ?
H42A C42 H42C 109.5 . . ?
H42B C42 H42C 109.5 . . ?
C61 C67 C69 110.1(5) . . ?
C68 C67 C61 109.1(5) . . ?
C68 C67 C69 109.2(6) . . ?
C68 C67 C70 108.3(6) . . ?
C70 C67 C61 112.6(6) . . ?
C70 C67 C69 107.4(5) . . ?
C67 C68 H68A 109.5 . . ?
C67 C68 H68B 109.5 . . ?
C67 C68 H68C 109.5 . . ?
H68A C68 H68B 109.5 . . ?
H68A C68 H68C 109.5 . . ?
H68B C68 H68C 109.5 . . ?
C67 C69 H69A 109.5 . . ?
C67 C69 H69B 109.5 . . ?
C67 C69 H69C 109.5 . . ?
H69A C69 H69B 109.5 . . ?
H69A C69 H69C 109.5 . . ?
H69B C69 H69C 109.5 . . ?
C67 C70 H70A 109.5 . . ?
C67 C70 H70B 109.5 . . ?
C67 C70 H70C 109.5 . . ?
H70A C70 H70B 109.5 . . ?
H70A C70 H70C 109.5 . . ?
H70B C70 H70C 109.5 . . ?
O101 P101 Co1 119.56(9) . . ?
O101 P101 O104 109.09(13) . . ?
O101 P101 O105 107.5(4) . . ?
O104 P101 Co1 106.67(11) . . ?
O104 P101 O105 103.5(3) . . ?
O105 P101 Co1 109.4(3) . . ?
O102 P102 Co1 118.66(9) . . ?
O102 P102 O106 108.98(13) . . ?
O102 P102 O107 109.78(18) . . ?
O106 P102 Co1 113.98(11) . . ?
O106 P102 O107 96.08(17) . . ?
O107 P102 Co1 106.92(14) . . ?
O103 P103 Co1 118.65(9) . . ?
O103 P103 O108 109.77(15) . . ?
O103 P103 O109 110.2(4) . . ?
O108 P103 Co1 107.38(12) . . ?
O109 P103 Co1 111.9(4) . . ?
O109 P103 O108 96.5(3) . . ?
P101 O101 Y1 135.52(12) . . ?
P102 O102 Y1 135.11(12) . . ?
P103 O103 Y1 135.97(12) . . ?
C101 O104 P101 123.0(3) . . ?
C103 O105 P101 123.5(7) . . ?
C105 O106 P102 119.4(3) . . ?
C107 O107 P102 118.2(6) . . ?
C109 O108 P103 120.9(3) . . ?
C111 O109 P103 125.4(7) . . ?
O104 C101 H10A 108.9 . . ?
O104 C101 H10B 108.9 . . ?
O104 C101 C102 113.4(5) . . ?
H10A C101 H10B 107.7 . . ?
C102 C101 H10A 108.9 . . ?
C102 C101 H10B 108.9 . . ?
C101 C102 H10C 109.5 . . ?
C101 C102 H10D 109.5 . . ?
C101 C102 H10E 109.5 . . ?
H10C C102 H10D 109.5 . . ?
H10C C102 H10E 109.5 . . ?
H10D C102 H10E 109.5 . . ?
O105 C103 H10F 108.4 . . ?
O105 C103 H10G 108.4 . . ?
H10F C103 H10G 107.4 . . ?
C104 C103 O105 115.7(5) . . ?
C104 C103 H10F 108.4 . . ?
C104 C103 H10G 108.4 . . ?
C103 C104 H10H 109.5 . . ?
C103 C104 H10I 109.5 . . ?
C103 C104 H10J 109.5 . . ?
H10H C104 H10I 109.5 . . ?
H10H C104 H10J 109.5 . . ?
H10I C104 H10J 109.5 . . ?
O106 C105 H10K 108.2 . . ?
O106 C105 H10L 108.2 . . ?
O106 C105 C106 116.2(5) . . ?
H10K C105 H10L 107.4 . . ?
C106 C105 H10K 108.2 . . ?
C106 C105 H10L 108.2 . . ?
C105 C106 H10M 109.5 . . ?
C105 C106 H10N 109.5 . . ?
C105 C106 H10O 109.5 . . ?
H10M C106 H10N 109.5 . . ?
H10M C106 H10O 109.5 . . ?
H10N C106 H10O 109.5 . . ?
O107 C107 H10P 110.4 . . ?
O107 C107 H10Q 110.4 . . ?
O107 C107 C108 106.7(9) . . ?
H10P C107 H10Q 108.6 . . ?
C108 C107 H10P 110.4 . . ?
C108 C107 H10Q 110.4 . . ?
C107 C108 H10R 109.5 . . ?
C107 C108 H10S 109.5 . . ?
C107 C108 H10T 109.5 . . ?
H10R C108 H10S 109.5 . . ?
H10R C108 H10T 109.5 . . ?
H10S C108 H10T 109.5 . . ?
O108 C109 H10U 109.9 . . ?
O108 C109 H10V 109.9 . . ?
O108 C109 C110 108.9(6) . . ?
H10U C109 H10V 108.3 . . ?
C110 C109 H10U 109.9 . . ?
C110 C109 H10V 109.9 . . ?
C109 C110 H11A 109.5 . . ?
C109 C110 H11B 109.5 . . ?
C109 C110 H11C 109.5 . . ?
H11A C110 H11B 109.5 . . ?
H11A C110 H11C 109.5 . . ?
H11B C110 H11C 109.5 . . ?
O109 C111 H11D 106.2 . . ?
O109 C111 H11E 106.2 . . ?
O109 C111 C112 124.7(7) . . ?
H11D C111 H11E 106.4 . . ?
C112 C111 H11D 106.2 . . ?
C112 C111 H11E 106.2 . . ?
C111 C112 H11F 109.5 . . ?
C111 C112 H11G 109.5 . . ?
C111 C112 H11H 109.5 . . ?
H11F C112 H11G 109.5 . . ?
H11F C112 H11H 109.5 . . ?
H11G C112 H11H 109.5 . . ?
O201 P201 Co1 118.9(2) . . ?
O201 P201 O204 108.6(4) . . ?
O201 P201 O205 106.0(3) . . ?
O204 P201 Co1 104.0(4) . . ?
O205 P201 Co1 108.5(2) . . ?
O205 P201 O204 110.8(4) . . ?
O202 P202 Co1 120.0(2) . . ?
O202 P202 O206 107.3(8) . . ?
O202 P202 O207 107.9(3) . . ?
O206 P202 Co1 115.1(7) . . ?
O206 P202 O207 94.0(9) . . ?
O207 P202 Co1 109.3(2) . . ?
O203 P203 Co1 118.6(2) . . ?
O203 P203 O208 113.2(10) . . ?
O203 P203 O209 106.6(3) . . ?
O208 P203 Co1 104.1(9) . . ?
O208 P203 O209 98.3(10) . . ?
O209 P203 Co1 114.3(2) . . ?
P201 O201 Y1 133.4(3) . . ?
P202 O202 Y1 134.2(3) . . ?
P203 O203 Y1 133.6(3) . . ?
C201 O204 P201 109.9(15) . . ?
C203 O205 P201 125.6(5) . . ?
C205 O206 P202 141.3(15) . . ?
C207 O207 P202 121.7(6) . . ?
C209 O208 P203 123.0(18) . . ?
C211 O209 P203 117.8(10) . . ?
O204 C201 H20A 107.4 . . ?
O204 C201 H20B 107.4 . . ?
O204 C201 C202 120(2) . . ?
H20A C201 H20B 106.9 . . ?
C202 C201 H20A 107.4 . . ?
C202 C201 H20B 107.4 . . ?
C201 C202 H20C 109.5 . . ?
C201 C202 H20D 109.5 . . ?
C201 C202 H20E 109.5 . . ?
H20C C202 H20D 109.5 . . ?
H20C C202 H20E 109.5 . . ?
H20D C202 H20E 109.5 . . ?
O205 C203 H20F 109.0 . . ?
O205 C203 H20G 109.0 . . ?
O205 C203 C204 112.8(10) . . ?
H20F C203 H20G 107.8 . . ?
C204 C203 H20F 109.0 . . ?
C204 C203 H20G 109.0 . . ?
C203 C204 H20H 109.5 . . ?
C203 C204 H20I 109.5 . . ?
C203 C204 H20J 109.5 . . ?
H20H C204 H20I 109.5 . . ?
H20H C204 H20J 109.5 . . ?
H20I C204 H20J 109.5 . . ?
O206 C205 H20K 104.6 . . ?
O206 C205 H20L 104.6 . . ?
O206 C205 C206 130.8(16) . . ?
H20K C205 H20L 105.7 . . ?
C206 C205 H20K 104.6 . . ?
C206 C205 H20L 104.6 . . ?
C205 C206 H20M 109.5 . . ?
C205 C206 H20N 109.5 . . ?
C205 C206 H20O 109.5 . . ?
H20M C206 H20N 109.5 . . ?
H20M C206 H20O 109.5 . . ?
H20N C206 H20O 109.5 . . ?
O207 C207 H20P 110.9 . . ?
O207 C207 H20Q 110.9 . . ?
O207 C207 C208 104.2(12) . . ?
H20P C207 H20Q 108.9 . . ?
C208 C207 H20P 110.9 . . ?
C208 C207 H20Q 110.9 . . ?
C207 C208 H20R 109.5 . . ?
C207 C208 H20S 109.5 . . ?
C207 C208 H20T 109.5 . . ?
H20R C208 H20S 109.5 . . ?
H20R C208 H20T 109.5 . . ?
H20S C208 H20T 109.5 . . ?
O208 C209 H20U 108.2 . . ?
O208 C209 H20V 108.2 . . ?
O208 C209 C210 116.5(17) . . ?
H20U C209 H20V 107.3 . . ?
C210 C209 H20U 108.2 . . ?
C210 C209 H20V 108.2 . . ?
C209 C210 H21A 109.5 . . ?
C209 C210 H21B 109.5 . . ?
C209 C210 H21C 109.5 . . ?
H21A C210 H21B 109.5 . . ?
H21A C210 H21C 109.5 . . ?
H21B C210 H21C 109.5 . . ?
O209 C211 H21D 106.1 . . ?
O209 C211 H21E 106.1 . . ?
H21D C211 H21E 106.3 . . ?
C212 C211 O209 125.0(15) . . ?
C212 C211 H21D 106.1 . . ?
C212 C211 H21E 106.1 . . ?
C211 C212 H21F 109.5 . . ?
C211 C212 H21G 109.5 . . ?
C211 C212 H21H 109.5 . . ?
H21F C212 H21G 109.5 . . ?
H21F C212 H21H 109.5 . . ?
H21G C212 H21H 109.5 . . ?
Si2 C40B H40B 108.6 . . ?
C41B C40B Si2 105.6(9) . . ?
C41B C40B H40B 108.6 . . ?
C42B C40B Si2 114.7(10) . . ?
C42B C40B H40B 108.6 . . ?
C42B C40B C41B 110.7(12) . . ?
C40B C41B H41D 109.5 . . ?
C40B C41B H41E 109.5 . . ?
C40B C41B H41F 109.5 . . ?
H41D C41B H41E 109.5 . . ?
H41D C41B H41F 109.5 . . ?
H41E C41B H41F 109.5 . . ?
C40B C42B H42D 109.5 . . ?
C40B C42B H42E 109.5 . . ?
C40B C42B H42F 109.5 . . ?
H42D C42B H42E 109.5 . . ?
H42D C42B H42F 109.5 . . ?
H42E C42B H42F 109.5 . . ?
C61 C67B C69B 107.2(8) . . ?
C68B C67B C61 111.6(9) . . ?
C68B C67B C69B 108.7(9) . . ?
C68B C67B C70B 110.2(9) . . ?
C70B C67B C61 109.0(8) . . ?
C70B C67B C69B 110.2(9) . . ?
C67B C68B H68D 109.5 . . ?
C67B C68B H68E 109.5 . . ?
C67B C68B H68F 109.5 . . ?
H68D C68B H68E 109.5 . . ?
H68D C68B H68F 109.5 . . ?
H68E C68B H68F 109.5 . . ?
C67B C69B H69D 109.5 . . ?
C67B C69B H69E 109.5 . . ?
C67B C69B H69F 109.5 . . ?
H69D C69B H69E 109.5 . . ?
H69D C69B H69F 109.5 . . ?
H69E C69B H69F 109.5 . . ?
C67B C70B H70D 109.5 . . ?
C67B C70B H70E 109.5 . . ?
C67B C70B H70F 109.5 . . ?
H70D C70B H70E 109.5 . . ?
H70D C70B H70F 109.5 . . ?
H70E C70B H70F 109.5 . . ?

loop_
_geom_torsion_atom_site_label_1
_geom_torsion_atom_site_label_2
_geom_torsion_atom_site_label_3
_geom_torsion_atom_site_label_4
_geom_torsion
_geom_torsion_site_symmetry_1
_geom_torsion_site_symmetry_2
_geom_torsion_site_symmetry_3
_geom_torsion_site_symmetry_4
_geom_torsion_publ_flag
Y1 N1 C1 C2 153.98(16) . . . . ?
Y1 N1 C1 C20 -28.3(3) . . . . ?
Y1 N1 C4 C3 -153.37(16) . . . . ?
Y1 N1 C4 C5 28.7(3) . . . . ?
Y1 N2 C6 C5 -30.0(3) . . . . ?
Y1 N2 C6 C7 151.84(15) . . . . ?
Y1 N2 C9 C8 -152.12(15) . . . . ?
Y1 N2 C9 C10 31.9(3) . . . . ?
Y1 N3 C11 C10 -29.7(3) . . . . ?
Y1 N3 C11 C12 154.85(14) . . . . ?
Y1 N3 C14 C13 -155.23(14) . . . . ?
Y1 N3 C14 C15 28.7(3) . . . . ?
Y1 N4 C16 C15 -31.3(3) . . . . ?
Y1 N4 C16 C17 148.96(14) . . . . ?
Y1 N4 C19 C18 -149.64(14) . . . . ?
Y1 N4 C19 C20 34.0(3) . . . . ?
Co1 C121 C122 C123 -60.10(17) . . . . ?
Co1 C121 C125 C124 60.29(17) . . . . ?
Co1 C122 C123 C124 -60.39(17) . . . . ?
Co1 C123 C124 C125 -60.09(17) . . . . ?
Co1 C124 C125 C121 -60.15(17) . . . . ?
Co1 P101 O101 Y1 -19.3(2) . . . . ?
Co1 P101 O104 C101 -170.4(5) . . . . ?
Co1 P101 O105 C103 138.4(5) . . . . ?
Co1 P102 O102 Y1 -31.8(2) . . . . ?
Co1 P102 O106 C105 -83.0(3) . . . . ?
Co1 P102 O107 C107 160.8(7) . . . . ?
Co1 P103 O103 Y1 -22.3(2) . . . . ?
Co1 P103 O108 C109 -156.4(5) . . . . ?
Co1 P103 O109 C111 123.5(8) . . . . ?
Co1 P201 O201 Y1 29.0(5) . . . . ?
Co1 P201 O204 C201 -176.6(13) . . . . ?
Co1 P201 O205 C203 142.8(7) . . . . ?
Co1 P202 O202 Y1 29.4(5) . . . . ?
Co1 P202 O206 C205 -173(2) . . . . ?
Co1 P202 O207 C207 134.5(8) . . . . ?
Co1 P203 O203 Y1 38.3(5) . . . . ?
Co1 P203 O208 C209 -178(2) . . . . ?
Co1 P203 O209 C211 91.0(9) . . . . ?
N1 C1 C2 C3 1.1(3) . . . . ?
N1 C1 C20 C19 -9.3(4) . . . . ?
N1 C1 C20 C21 174.2(2) . . . . ?
N1 C4 C5 C6 3.8(4) . . . . ?
N1 C4 C5 C43 -179.1(2) . . . . ?
N2 C6 C7 C8 0.5(3) . . . . ?
N2 C9 C10 C11 4.8(4) . . . . ?
N2 C9 C10 C32 -178.9(2) . . . . ?
N3 C11 C12 C13 1.7(3) . . . . ?
N3 C14 C15 C16 1.8(4) . . . . ?
N3 C14 C15 C57 177.00(19) . . . . ?
N4 C16 C17 C18 0.6(2) . . . . ?
N4 C19 C20 C1 6.1(4) . . . . ?
N4 C19 C20 C21 -177.5(2) . . . . ?
C1 N1 C4 C3 0.7(3) . . . . ?
C1 N1 C4 C5 -177.3(2) . . . . ?
C1 C2 C3 C4 -0.6(3) . . . . ?
C2 C1 C20 C19 168.1(2) . . . . ?
C2 C1 C20 C21 -8.3(3) . . . . ?
C2 C3 C4 N1 0.0(3) . . . . ?
C2 C3 C4 C5 177.9(2) . . . . ?
C3 C4 C5 C6 -173.9(2) . . . . ?
C3 C4 C5 C43 3.2(3) . . . . ?
C4 N1 C1 C2 -1.1(3) . . . . ?
C4 N1 C1 C20 176.7(2) . . . . ?
C4 C5 C6 N2 -2.8(4) . . . . ?
C4 C5 C6 C7 175.0(2) . . . . ?
C4 C5 C43 C44 80.5(3) . . . . ?
C4 C5 C43 C48 -100.9(3) . . . . ?
C5 C6 C7 C8 -177.7(2) . . . . ?
C5 C43 C44 C45 178.2(2) . . . . ?
C5 C43 C48 C47 -177.7(2) . . . . ?
C6 N2 C9 C8 1.5(2) . . . . ?
C6 N2 C9 C10 -174.5(2) . . . . ?
C6 C5 C43 C44 -102.1(3) . . . . ?
C6 C5 C43 C48 76.5(3) . . . . ?
C6 C7 C8 C9 0.4(3) . . . . ?
C7 C8 C9 N2 -1.2(3) . . . . ?
C7 C8 C9 C10 174.9(2) . . . . ?
C8 C9 C10 C11 -170.7(2) . . . . ?
C8 C9 C10 C32 5.6(3) . . . . ?
C9 N2 C6 C5 176.9(2) . . . . ?
C9 N2 C6 C7 -1.2(2) . . . . ?
C9 C10 C11 N3 -6.2(4) . . . . ?
C9 C10 C11 C12 168.6(2) . . . . ?
C10 C11 C12 C13 -173.8(2) . . . . ?
C11 N3 C14 C13 1.1(2) . . . . ?
C11 N3 C14 C15 -175.0(2) . . . . ?
C11 C12 C13 C14 -0.9(2) . . . . ?
C12 C13 C14 N3 0.0(3) . . . . ?
C12 C13 C14 C15 176.0(2) . . . . ?
C13 C14 C15 C16 -173.6(2) . . . . ?
C13 C14 C15 C57 1.6(3) . . . . ?
C14 N3 C11 C10 173.8(2) . . . . ?
C14 N3 C11 C12 -1.6(2) . . . . ?
C14 C15 C16 N4 -0.4(4) . . . . ?
C14 C15 C16 C17 179.3(2) . . . . ?
C14 C15 C57 C58 71.9(3) . . . . ?
C14 C15 C57 C62 -111.0(2) . . . . ?
C15 C16 C17 C18 -179.1(2) . . . . ?
C15 C57 C58 C59 175.5(2) . . . . ?
C15 C57 C62 C61 -175.1(2) . . . . ?
C16 N4 C19 C18 1.8(2) . . . . ?
C16 N4 C19 C20 -174.6(2) . . . . ?
C16 C15 C57 C58 -112.4(2) . . . . ?
C16 C15 C57 C62 64.8(3) . . . . ?
C16 C17 C18 C19 0.5(2) . . . . ?
C17 C18 C19 N4 -1.4(3) . . . . ?
C17 C18 C19 C20 174.9(2) . . . . ?
C18 C19 C20 C1 -169.7(2) . . . . ?
C18 C19 C20 C21 6.7(3) . . . . ?
C19 N4 C16 C15 178.3(2) . . . . ?
C19 N4 C16 C17 -1.4(2) . . . . ?
C20 C1 C2 C3 -176.7(2) . . . . ?
C22 Si1 C23 C24 -38.5(3) . . . . ?
C22 Si1 C23 C25 -166.4(2) . . . . ?
C22 Si1 C26 C27 63.8(2) . . . . ?
C22 Si1 C26 C28 -168.3(2) . . . . ?
C22 Si1 C29 C30 -51.8(2) . . . . ?
C22 Si1 C29 C31 71.9(2) . . . . ?
C23 Si1 C26 C27 -53.5(2) . . . . ?
C23 Si1 C26 C28 74.5(2) . . . . ?
C23 Si1 C29 C30 64.4(2) . . . . ?
C23 Si1 C29 C31 -171.94(18) . . . . ?
C26 Si1 C23 C24 78.0(2) . . . . ?
C26 Si1 C23 C25 -49.9(2) . . . . ?
C26 Si1 C29 C30 -166.2(2) . . . . ?
C26 Si1 C29 C31 -42.6(2) . . . . ?
C29 Si1 C23 C24 -154.0(2) . . . . ?
C29 Si1 C23 C25 78.0(2) . . . . ?
C29 Si1 C26 C27 178.40(18) . . . . ?
C29 Si1 C26 C28 -53.7(2) . . . . ?
C32 C10 C11 N3 177.6(2) . . . . ?
C32 C10 C11 C12 -7.5(3) . . . . ?
C33 Si2 C37 C38 63.0(2) . . . . ?
C33 Si2 C37 C39 -61.1(2) . . . . ?
C33 Si2 C40 C41 147.5(7) . . . . ?
C33 Si2 C40 C42 23.8(6) . . . . ?
C34 Si2 C33 C32 25.3(11) . . . . ?
C34 Si2 C37 C38 -49.4(2) . . . . ?
C34 Si2 C37 C39 -173.5(2) . . . . ?
C34 Si2 C40 C41 -99.7(7) . . . . ?
C34 Si2 C40 C42 136.6(5) . . . . ?
C37 Si2 C33 C32 -90.4(10) . . . . ?
C37 Si2 C40 C41 21.9(8) . . . . ?
C37 Si2 C40 C42 -101.8(5) . . . . ?
C43 C5 C6 N2 -179.9(2) . . . . ?
C43 C5 C6 C7 -2.1(3) . . . . ?
C43 C44 C45 C46 -0.4(3) . . . . ?
C43 C44 C45 C49 -179.3(2) . . . . ?
C44 C43 C48 C47 0.9(3) . . . . ?
C44 C45 C46 C47 0.7(3) . . . . ?
C44 C45 C49 C50 -56.4(3) . . . . ?
C44 C45 C49 C51 -176.4(2) . . . . ?
C44 C45 C49 C52 63.7(3) . . . . ?
C45 C46 C47 C48 -0.2(3) . . . . ?
C45 C46 C47 C53 -179.5(2) . . . . ?
C46 C45 C49 C50 124.8(3) . . . . ?
C46 C45 C49 C51 4.8(3) . . . . ?
C46 C45 C49 C52 -115.1(3) . . . . ?
C46 C47 C48 C43 -0.6(3) . . . . ?
C46 C47 C53 C54 3.4(3) . . . . ?
C46 C47 C53 C55 -117.8(3) . . . . ?
C46 C47 C53 C56 123.1(2) . . . . ?
C48 C43 C44 C45 -0.4(4) . . . . ?
C48 C47 C53 C54 -175.9(2) . . . . ?
C48 C47 C53 C55 63.0(3) . . . . ?
C48 C47 C53 C56 -56.2(3) . . . . ?
C49 C45 C46 C47 179.5(2) . . . . ?
C53 C47 C48 C43 178.7(2) . . . . ?
C57 C15 C16 N4 -175.72(19) . . . . ?
C57 C15 C16 C17 3.9(3) . . . . ?
C57 C58 C59 C60 -0.3(3) . . . . ?
C57 C58 C59 C63 -178.2(2) . . . . ?
C58 C57 C62 C61 2.1(3) . . . . ?
C58 C59 C60 C61 1.9(3) . . . . ?
C58 C59 C63 C64 -133.8(2) . . . . ?
C58 C59 C63 C65 106.4(2) . . . . ?
C58 C59 C63 C66 -12.9(3) . . . . ?
C59 C60 C61 C62 -1.5(3) . . . . ?
C59 C60 C61 C67 -179.7(4) . . . . ?
C59 C60 C61 C67B 176.7(7) . . . . ?
C60 C59 C63 C64 48.3(3) . . . . ?
C60 C59 C63 C65 -71.5(3) . . . . ?
C60 C59 C63 C66 169.1(2) . . . . ?
C60 C61 C62 C57 -0.6(3) . . . . ?
C60 C61 C67 C68 -63.5(7) . . . . ?
C60 C61 C67 C69 56.3(6) . . . . ?
C60 C61 C67 C70 176.2(4) . . . . ?
C60 C61 C67B C68B 5.5(12) . . . . ?
C60 C61 C67B C69B 124.4(7) . . . . ?
C60 C61 C67B C70B -116.3(7) . . . . ?
C62 C57 C58 C59 -1.7(3) . . . . ?
C62 C61 C67 C68 118.4(5) . . . . ?
C62 C61 C67 C69 -121.8(5) . . . . ?
C62 C61 C67 C70 -2.0(8) . . . . ?
C62 C61 C67B C68B -176.3(6) . . . . ?
C62 C61 C67B C69B -57.4(10) . . . . ?
C62 C61 C67B C70B 61.8(10) . . . . ?
C63 C59 C60 C61 179.9(2) . . . . ?
C121 C122 C123 Co1 60.23(17) . . . . ?
C121 C122 C123 C124 -0.2(3) . . . . ?
C122 C121 C125 Co1 -60.26(17) . . . . ?
C122 C121 C125 C124 0.0(3) . . . . ?
C122 C123 C124 Co1 60.27(17) . . . . ?
C122 C123 C124 C125 0.2(3) . . . . ?
C123 C124 C125 Co1 60.01(17) . . . . ?
C123 C124 C125 C121 -0.1(3) . . . . ?
C125 C121 C122 Co1 60.18(17) . . . . ?
C125 C121 C122 C123 0.1(3) . . . . ?
C40 Si2 C33 C32 139.1(10) . . . . ?
C40 Si2 C37 C38 -169.2(3) . . . . ?
C40 Si2 C37 C39 66.6(3) . . . . ?
C67 C61 C62 C57 177.6(4) . . . . ?
P101 O104 C101 C102 164.1(5) . . . . ?
P101 O105 C103 C104 97.2(7) . . . . ?
P102 O106 C105 C106 -84.7(6) . . . . ?
P102 O107 C107 C108 159.2(7) . . . . ?
P103 O108 C109 C110 175.2(6) . . . . ?
P103 O109 C111 C112 179.3(7) . . . . ?
O101 P101 O104 C101 -40.0(5) . . . . ?
O101 P101 O105 C103 7.2(7) . . . . ?
O102 P102 O106 C105 52.1(3) . . . . ?
O102 P102 O107 C107 30.8(7) . . . . ?
O103 P103 O108 C109 -26.2(5) . . . . ?
O103 P103 O109 C111 -10.9(9) . . . . ?
O104 P101 O101 Y1 -142.39(19) . . . . ?
O104 P101 O105 C103 -108.2(6) . . . . ?
O105 P101 O101 Y1 106.0(3) . . . . ?
O105 P101 O104 C101 74.2(6) . . . . ?
O106 P102 O102 Y1 -164.43(17) . . . . ?
O106 P102 O107 C107 -81.9(7) . . . . ?
O107 P102 O102 Y1 91.5(2) . . . . ?
O107 P102 O106 C105 165.4(3) . . . . ?
O108 P103 O103 Y1 -146.2(2) . . . . ?
O108 P103 O109 C111 -124.8(8) . . . . ?
O109 P103 O103 Y1 108.6(4) . . . . ?
O109 P103 O108 C109 88.1(6) . . . . ?
P201 O204 C201 C202 -98(3) . . . . ?
P201 O205 C203 C204 -179.5(8) . . . . ?
P202 O206 C205 C206 123(2) . . . . ?
P202 O207 C207 C208 -165.2(12) . . . . ?
P203 O208 C209 C210 157(2) . . . . ?
P203 O209 C211 C212 85(2) . . . . ?
O201 P201 O204 C201 -49.0(13) . . . . ?
O201 P201 O205 C203 14.1(9) . . . . ?
O202 P202 O206 C205 -36(3) . . . . ?
O202 P202 O207 C207 2.5(9) . . . . ?
O203 P203 O208 C209 -48(3) . . . . ?
O203 P203 O209 C211 -42.0(9) . . . . ?
O204 P201 O201 Y1 -89.5(5) . . . . ?
O204 P201 O205 C203 -103.6(9) . . . . ?
O205 P201 O201 Y1 151.3(4) . . . . ?
O205 P201 O204 C201 67.1(13) . . . . ?
O206 P202 O202 Y1 -104.4(9) . . . . ?
O206 P202 O207 C207 -107.1(11) . . . . ?
O207 P202 O202 Y1 155.4(4) . . . . ?
O207 P202 O206 C205 74(3) . . . . ?
O208 P203 O203 Y1 -84.0(11) . . . . ?
O208 P203 O209 C211 -159.3(13) . . . . ?
O209 P203 O203 Y1 169.0(4) . . . . ?
O209 P203 O208 C209 64(3) . . . . ?
C40B Si2 C33 C32 161.2(11) . . . . ?
C40B Si2 C37 C38 172.7(4) . . . . ?
C40B Si2 C37 C39 48.6(4) . . . . ?
C67B C61 C62 C57 -178.9(6) . . . . ?

_shelx_res_file                  
;
    2017ncs0024.res created by SHELXL-2014/7

TITL 2017ncs0024_a.res in P2(1)/c
REM Old TITL 2017ncs0024r2_1b in P2(1)/c
REM SHELXT solution in P2(1)/c
REM R1 0.131, Rweak 0.009, Alpha 0.047, Orientation as input
REM Formula found by SHELXT: C99 N7 O Si5 Co Y
CELL 1.54184 18.266 14.9061 33.9132 90 104.455 90
ZERR 4 0.0003 0.0002 0.0005 0 0.001 0
LATT 1
SYMM -X,0.5+Y,0.5-Z
SFAC C H Co N O P Si Y
UNIT 348 508 4 16 36 12 8 4
DFIX 1.4 O209 C211
DFIX -2.6 P203 C211
SADI C61 C67 C61 C67B
SADI Si2 C40 Si2 C40B
RIGU
EADP C105 C211
EADP O105 O208

L.S. 15
PLAN  20
TEMP -173
BOND $H
CONF
fmap 2
acta
REM <olex2.extras>
REM <HklSrc "%.\\2017ncs0024.hkl">
REM </olex2.extras>

WGHT    0.057600    6.579400
FVAR       0.18123   0.71627   0.59917   0.64757
Y1    8    0.288288    0.358374    0.273613    11.00000    0.02490    0.02670 =
         0.01720   -0.00113    0.00599   -0.00139
CO1   3    0.180253    0.613990    0.251724    11.00000    0.02713    0.02632 =
         0.02563   -0.00160    0.00434   -0.00115
SI1   7    0.589565    0.460342    0.145527    11.00000    0.03072    0.03206 =
         0.03458    0.00111    0.01605   -0.00338
SI2   7    0.108732    0.148928    0.443840    11.00000    0.03816    0.04892 =
         0.02970    0.01221    0.01777    0.00958
N1    4    0.422732    0.349694    0.287947    11.00000    0.02362    0.03309 =
         0.01959   -0.00211    0.00478   -0.00586
N2    4    0.326783    0.292380    0.339694    11.00000    0.02796    0.02867 =
         0.01948   -0.00133    0.00602   -0.00274
N3    4    0.214555    0.225391    0.269285    11.00000    0.02336    0.02825 =
         0.01973   -0.00120    0.00501   -0.00362
N4    4    0.312400    0.280538    0.217164    11.00000    0.02164    0.03100 =
         0.01931   -0.00292    0.00514   -0.00361
C1    1    0.461773    0.366577    0.259271    11.00000    0.02639    0.03396 =
         0.02355   -0.00305    0.00554   -0.00754
C2    1    0.537459    0.396358    0.278430    11.00000    0.03010    0.05202 =
         0.03052   -0.00500    0.00862   -0.01559
AFIX  43
H2    2    0.575327    0.413170    0.265082    11.00000   -1.20000
AFIX   0
C3    1    0.544097    0.395727    0.319002    11.00000    0.02869    0.04811 =
         0.02786   -0.00588    0.00179   -0.01330
AFIX  43
H3    2    0.587716    0.411504    0.339668    11.00000   -1.20000
AFIX   0
C4    1    0.472131    0.366450    0.324991    11.00000    0.02901    0.03046 =
         0.02146   -0.00256    0.00263   -0.00564
C5    1    0.456102    0.354041    0.362896    11.00000    0.03151    0.02775 =
         0.02085   -0.00281    0.00190   -0.00333
C6    1    0.389372    0.318212    0.369435    11.00000    0.03083    0.02838 =
         0.01924   -0.00236    0.00217   -0.00055
C7    1    0.376846    0.299930    0.409095    11.00000    0.03879    0.03508 =
         0.01906   -0.00089    0.00458   -0.00094
AFIX  43
H7    2    0.411081    0.311856    0.434636    11.00000   -1.20000
AFIX   0
C8    1    0.307725    0.262887    0.403173    11.00000    0.03852    0.03857 =
         0.01927    0.00094    0.01032   -0.00047
AFIX  43
H8    2    0.283816    0.244087    0.423643    11.00000   -1.20000
AFIX   0
C9    1    0.276916    0.257267    0.359576    11.00000    0.02951    0.02898 =
         0.02136    0.00242    0.00781    0.00206
C10   1    0.207346    0.215659    0.340772    11.00000    0.02828    0.03005 =
         0.02400    0.00188    0.00930    0.00265
C11   1    0.180502    0.197883    0.298692    11.00000    0.02443    0.02847 =
         0.02360    0.00189    0.00769    0.00084
C12   1    0.116137    0.141767    0.281047    11.00000    0.02413    0.03522 =
         0.03007    0.00357    0.00847   -0.00169
AFIX  43
H12   2    0.082345    0.115439    0.294948    11.00000   -1.20000
AFIX   0
C13   1    0.113228    0.133916    0.240957    11.00000    0.02247    0.03415 =
         0.02842   -0.00056    0.00503   -0.00502
AFIX  43
H13   2    0.077374    0.100305    0.221413    11.00000   -1.20000
AFIX   0
C14   1    0.175001    0.186345    0.233444    11.00000    0.02091    0.02984 =
         0.02240   -0.00093    0.00438   -0.00125
C15   1    0.194645    0.191609    0.195908    11.00000    0.02187    0.02904 =
         0.02210   -0.00094    0.00293   -0.00056
C16   1    0.258500    0.235173    0.188645    11.00000    0.02290    0.02857 =
         0.01944   -0.00184    0.00393   -0.00052
C17   1    0.277874    0.238741    0.149746    11.00000    0.02838    0.03308 =
         0.02013   -0.00445    0.00478   -0.00312
AFIX  43
H17   2    0.249863    0.213166    0.124887    11.00000   -1.20000
AFIX   0
C18   1    0.343251    0.285259    0.155434    11.00000    0.02852    0.03475 =
         0.01954   -0.00164    0.00792   -0.00323
AFIX  43
H18   2    0.369644    0.298929    0.135336    11.00000   -1.20000
AFIX   0
C19   1    0.365247    0.310160    0.197894    11.00000    0.02482    0.02947 =
         0.02012   -0.00148    0.00721   -0.00163
C20   1    0.433139    0.353461    0.216936    11.00000    0.02731    0.03094 =
         0.02267   -0.00261    0.00833   -0.00435
C21   1    0.480857    0.383520    0.191624    11.00000    0.02911    0.03416 =
         0.02563   -0.00558    0.00796   -0.00850
C22   1    0.522308    0.411135    0.171704    11.00000    0.03500    0.03712 =
         0.03000   -0.00617    0.01040   -0.00720
C23   1    0.531823    0.518371    0.098394    11.00000    0.04057    0.04610 =
         0.04614    0.00978    0.02002    0.00352
AFIX  13
H23   2    0.514633    0.576360    0.107892    11.00000   -1.20000
AFIX   0
C24   1    0.459752    0.467764    0.076887    11.00000    0.04746    0.08237 =
         0.05867    0.02674   -0.00044   -0.00671
AFIX 137
H24A  2    0.473474    0.410642    0.066344    11.00000   -1.50000
H24B  2    0.430654    0.504126    0.054285    11.00000   -1.50000
H24C  2    0.429101    0.456206    0.096296    11.00000   -1.50000
AFIX   0
C25   1    0.578909    0.543431    0.068239    11.00000    0.05281    0.05074 =
         0.05333    0.02110    0.02671    0.01138
AFIX 137
H25A  2    0.624263    0.576143    0.082629    11.00000   -1.50000
H25B  2    0.548679    0.581418    0.046633    11.00000   -1.50000
H25C  2    0.593794    0.488705    0.056234    11.00000   -1.50000
AFIX   0
C26   1    0.648290    0.363656    0.134781    11.00000    0.04428    0.03858 =
         0.03902    0.00974    0.01885    0.00567
AFIX  13
[truncated: 1,594,369 more chars]
